# Supplementary material for: Regulatory network changes between cell lines and their tissues of origin
Source: BMC Genomics. 2017 Sep 12;18:723. doi: 10.1186/s12864-017-4111-x (PMC5596945; doi:10.1186/s12864-017-4111-x)
Supplement: Supplementary file 4 — Differentially expressed genes in each of the comparisons: LCL-vs-blood; fibroblast-vs-skin; blood-vs-skin; LCL-vs-fibroblast (absolute log2 fold change >2 and FDR < 0.05). (XLSX 2130 kb) [file 12864_2017_4111_MOESM4_ESM.xlsx]

## Sheet: LCL-vs-Blood
	gene	logFC	p	FDR
ENSG00000102962.4	CCL22	11.6570421622552	9.96998362274227e-129	1.9173644160784e-127
ENSG00000234883.2	MIR155HG	9.80104529434816	2.29066619098097e-159	2.36008295730081e-157
ENSG00000108753.8	HNF1B	9.69590446588964	1.12420097345251e-136	3.0832463337695e-135
ENSG00000180828.1	BHLHE22	9.47627608911847	1.25499570122165e-123	1.95328078782326e-122
ENSG00000178403.3	NEUROG2	9.35198036324614	7.79725811432771e-200	4.22564606247876e-196
ENSG00000185433.4	LINC00158	9.35102820488432	3.12631640858755e-177	1.46058268488788e-174
ENSG00000144837.4	PLA1A	8.93007536459059	5.80129859527187e-129	1.12525259868348e-127
ENSG00000121594.7	CD80	8.73084637684574	5.3648074304241e-128	9.95004701863119e-127
ENSG00000106688.7	SLC1A1	8.70811027205593	1.32202606414493e-147	6.35158515250622e-146
ENSG00000221887.4	HMSD	8.58116238318455	2.46942947935216e-159	2.53462615916687e-157
ENSG00000169435.9	RASSF6	8.37110298775782	4.30679886000442e-116	5.10281279884301e-115
ENSG00000100557.5	C14orf105	8.36919697247088	8.84085227963177e-112	9.14702459798327e-111
ENSG00000154864.7	PIEZO2	8.16938123239714	1.41228075367802e-111	1.44682690292678e-110
ENSG00000125398.5	SOX9	8.15796176749026	6.73316877032508e-134	1.62320884492437e-132
ENSG00000183742.8	MACC1	8.14821728292001	1.94165414670004e-156	1.6702540448613e-154
ENSG00000151388.6	ADAMTS12	8.11350979448081	1.17800691889715e-116	1.41805657402737e-115
ENSG00000111732.6	AICDA	8.11126207310038	5.75183440716872e-115	6.59295503092432e-114
ENSG00000151575.10	TEX9	8.09459854266279	1.4103611438217e-127	2.57004410989486e-126
ENSG00000125726.6	CD70	8.09098489630099	5.73940389165947e-138	1.67767666938831e-136
ENSG00000120659.10	TNFSF11	8.08403853703908	1.35536476965175e-113	1.48509175751126e-112
ENSG00000137571.6	SLCO5A1	8.07550009429161	4.18987710747641e-123	6.40344613543645e-122
ENSG00000113739.6	STC2	8.06235142032604	1.84733997863437e-127	3.3393843496368e-126
ENSG00000078081.3	LAMP3	8.00649413747974	8.3977482238115e-143	3.12145107847216e-141
ENSG00000104140.6	RHOV	7.99775672378611	2.07020056260947e-127	3.73725680513183e-126
ENSG00000105246.5	EBI3	7.96865365175832	6.72006741325976e-154	4.9081850861752e-152
ENSG00000184408.5	KCND2	7.91288152016549	3.17932745653096e-113	3.44050463616691e-112
ENSG00000205795.4	CYS1	7.90316236127409	2.30917459846653e-115	2.67973036807913e-114
ENSG00000090104.7	RGS1	7.88735126572113	9.53701333415822e-89	5.27935547120909e-88
ENSG00000253522.2	MIR146A	7.86405244900459	1.67167416803767e-142	6.05579611381238e-141
ENSG00000175832.8	ETV4	7.85179214060233	1.21922173874173e-125	2.04945728627076e-124
ENSG00000165891.11	E2F7	7.82963768785925	2.44168797244254e-109	2.31904728318526e-108
ENSG00000272259.1	RP11-305P22.9	7.81836924230391	1.43485726002868e-174	5.04939313961003e-172
ENSG00000267257.1	RP11-1151B14.4	7.81726852586928	4.75783445676066e-118	6.02725760985711e-117
ENSG00000109684.10	CLNK	7.77300367799092	1.64580949166346e-105	1.38584523914247e-104
ENSG00000189057.6	FAM111B	7.7437670405448	9.77235055545657e-128	1.79404731030628e-126
ENSG00000006659.8	LGALS14	7.7315251464244	4.75118479752285e-139	1.4679914989564e-137
ENSG00000181577.11	C6orf223	7.73099601814232	1.58489255680511e-93	9.81619053982813e-93
ENSG00000130675.10	MNX1	7.65041099347004	1.23753427482692e-121	1.78940588287006e-120
ENSG00000120875.4	DUSP4	7.62594299421988	2.80644711964471e-113	3.04306913169318e-112
ENSG00000111816.6	FRK	7.6207331290699	4.21689164418191e-122	6.21681789349278e-121
ENSG00000125657.3	TNFSF9	7.61383375873072	3.12811185549746e-90	1.78974761293105e-89
ENSG00000046604.8	DSG2	7.60541733269085	5.33081511602733e-117	6.50085945990065e-116
ENSG00000143603.14	KCNN3	7.60521060604224	1.28684150823081e-145	5.54364775016378e-144
ENSG00000168078.5	PBK	7.59005263282462	2.06092701654517e-112	2.17803975691593e-111
ENSG00000231671.1	RP11-157N3.1	7.58916706070845	7.48620217029815e-155	5.84592565442562e-153
ENSG00000105928.9	DFNA5	7.57287742689872	5.69351847020196e-160	6.19587429666918e-158
ENSG00000137875.4	BCL2L10	7.52656183102174	1.81391522984094e-119	2.43204656026719e-118
ENSG00000159212.8	CLIC6	7.50949553179824	1.67036665774695e-122	2.50758589058e-121
ENSG00000163040.10	CCDC74A	7.50834447133907	8.84461707603456e-111	8.83385878766342e-110
ENSG00000226025.5	LGALS17A	7.50748366858812	2.21520953092783e-106	1.91774864727001e-105
ENSG00000223907.1	RP11-439L8.4	7.48945528746221	1.0464336568675e-107	9.49287338471328e-107
ENSG00000248329.1	RP11-366M4.3	7.48112472054881	6.02456607201208e-146	2.63302688473083e-144
ENSG00000253633.1	KB-1980E6.3	7.45882851817935	3.1089093807845e-141	1.05302646863897e-139
ENSG00000104951.11	IL4I1	7.45184248152953	3.45172258786696e-107	3.0736551746116e-106
ENSG00000253125.1	RP11-459E5.1	7.4431143879351	5.72593473659181e-98	3.95704293694028e-97
ENSG00000029153.10	ARNTL2	7.39254309032777	7.34968074144552e-153	4.95408704106839e-151
ENSG00000177459.6	C8orf47	7.38609328845398	3.53026304895576e-115	4.0827801040356e-114
ENSG00000143494.11	VASH2	7.36111622814924	1.17106324930754e-129	2.33841568655022e-128
ENSG00000106025.4	TSPAN12	7.35859286117749	1.91747175380015e-106	1.66264742760712e-105
ENSG00000180616.4	SSTR2	7.3488164716903	1.42492165437847e-118	1.84565497460294e-117
ENSG00000137959.11	IFI44L	7.3283867149256	8.31964803622275e-122	1.21268156448374e-120
ENSG00000250337.1	LINC01021	7.29331354289063	4.0359585059845e-156	3.41757398864568e-154
ENSG00000265817.1	FSBP	7.27360377549447	2.2178940465796e-143	8.4289305722535e-142
ENSG00000137673.4	MMP7	7.25634331759218	1.81035316651218e-80	8.36119648082165e-80
ENSG00000178445.8	GLDC	7.24226601705203	4.90086430618165e-104	3.96295792612964e-103
ENSG00000226779.1	NAALADL2-AS2	7.22872959522191	1.86023684462612e-137	5.29483590113803e-136
ENSG00000261618.1	RP11-79H23.3	7.22833703776507	1.70343778657727e-133	4.03127106575408e-132
ENSG00000243710.3	WDR65	7.20667500147688	3.48355008775892e-106	2.99757881003505e-105
ENSG00000225519.1	RP11-236B18.2	7.20663436923318	4.55861090306891e-163	6.40024246841753e-161
ENSG00000163518.6	FCRL4	7.18427232456417	2.90764926303668e-107	2.59428949886417e-106
ENSG00000242258.1	LINC00996	7.1531958546264	2.20994224776878e-114	2.48786061852059e-113
ENSG00000253666.1	KB-1615E4.2	7.12606951407225	6.58685122348547e-169	1.5674261731591e-166
ENSG00000118276.7	B4GALT6	7.11650997463778	2.00176096590399e-130	4.15645340177014e-129
ENSG00000166676.10	TVP23A	7.10940626066303	2.36023492641844e-122	3.51789250831466e-121
ENSG00000154165.3	GPR15	7.09405029162159	2.63798304527822e-105	2.20962678757045e-104
ENSG00000121211.3	MND1	7.09053985318355	4.9748739329939e-106	4.25249712814939e-105
ENSG00000156970.8	BUB1B	7.06908031185919	1.40730607476921e-121	2.03029188390192e-120
ENSG00000139352.3	ASCL1	7.06329460362672	4.7564835451749e-119	6.27184596708537e-118
ENSG00000122877.9	EGR2	6.99357666288254	1.16651763848617e-99	8.39774932254512e-99
ENSG00000149289.6	ZC3H12C	6.97979155867907	5.56639245071017e-154	4.07655503342956e-152
ENSG00000159261.6	CLDN14	6.97201663450243	1.71409303230305e-129	3.39771608605089e-128
ENSG00000237638.1	AC007386.2	6.96898958556242	1.22719655169314e-117	1.53100114922786e-116
ENSG00000182963.5	GJC1	6.95059634862783	5.04679170690399e-113	5.43101329952253e-112
ENSG00000170324.15	FRMPD2	6.92537489181306	2.03741181331899e-153	1.43770176837252e-151
ENSG00000180914.6	OXTR	6.92420882601583	3.76739037270762e-112	3.94302730510848e-111
ENSG00000164749.7	HNF4G	6.92399560647885	5.4703260759014e-113	5.87978681787784e-112
ENSG00000230628.1	RP4-781K5.6	6.92302057082084	1.18960737835033e-175	4.60497016159413e-173
ENSG00000176381.4	PRR18	6.90961506756449	1.54755317627962e-104	1.26612465029133e-103
ENSG00000205592.9	MUC19	6.90899931417935	3.56873360823715e-99	2.53611263001316e-98
ENSG00000139734.13	DIAPH3	6.90120041376824	4.09886575183611e-99	2.90979736121308e-98
ENSG00000163132.6	MSX1	6.89263301330982	7.73749168914809e-94	4.82649199587583e-93
ENSG00000066279.12	ASPM	6.8922982612341	3.21754722696728e-109	3.04207526898578e-108
ENSG00000135925.4	WNT10A	6.87391515081848	2.82621560323656e-118	3.61747587155886e-117
ENSG00000188379.5	IFNA2	6.86799432462447	2.53481755857397e-157	2.28192529517206e-155
ENSG00000221955.6	SLC12A8	6.86750888115579	1.19606427304544e-135	3.12835459524249e-134
ENSG00000272405.1	RP11-284F21.10	6.84145824014134	2.4288651755101e-106	2.10070091480361e-105
ENSG00000030419.12	IKZF2	6.83903420630184	2.11809026832314e-128	4.01636752979371e-127
ENSG00000156509.9	FBXO43	6.82265853556214	2.71196809983398e-101	2.03168923420518e-100
ENSG00000262454.1	RP11-65J21.3	6.8210823718861	5.91569153605534e-145	2.45478550616373e-143
ENSG00000147509.9	RGS20	6.8206655347621	1.69098482020139e-97	1.1518505699597e-96
ENSG00000135750.10	KCNK1	6.78893161329958	5.47132299821243e-101	4.0640471294562e-100
ENSG00000172817.3	CYP7B1	6.77559986986418	6.67060984878199e-88	3.62231493131154e-87
ENSG00000112218.7	GPR63	6.76510269436246	5.58148447888658e-112	5.81921835030357e-111
ENSG00000118193.7	KIF14	6.75027112283055	2.23643374028696e-116	2.6684564095357e-115
ENSG00000254102.1	RP11-21C4.1	6.74676184526966	1.31126191964235e-121	1.89399063094609e-120
ENSG00000198796.6	ALPK2	6.74500958504758	2.76782266001466e-103	2.19233237703646e-102
ENSG00000198185.7	ZNF334	6.74469054457304	1.83454588391594e-107	1.64768610594863e-106
ENSG00000197275.8	RAD54B	6.74418278350304	3.07828993569367e-118	3.93454822582506e-117
ENSG00000203995.5	ZYG11A	6.73935945603337	1.18123849563511e-101	8.93579550983377e-101
ENSG00000179431.5	FJX1	6.73710350511827	1.82509208979512e-114	2.05803247428957e-113
ENSG00000135638.9	EMX1	6.7211083593139	6.01485733610527e-102	4.59240882604803e-101
ENSG00000177181.10	RIMKLA	6.72099485122092	1.86658019121712e-121	2.67753962103813e-120
ENSG00000171320.10	ESCO2	6.71706500941612	1.28726192028208e-108	1.1953756319253e-107
ENSG00000204186.3	ZDBF2	6.71507387574685	5.59912726379054e-132	1.2446230637156e-130
ENSG00000016391.6	CHDH	6.71459038614908	1.12400483083546e-90	6.50377085226316e-90
ENSG00000138823.8	MTTP	6.69895170650433	1.74545504050128e-102	1.35403937109829e-101
ENSG00000149054.10	ZNF215	6.69581020986581	2.25164225449094e-102	1.74172852326409e-101
ENSG00000164070.7	HSPA4L	6.69067461727869	5.47407344122331e-155	4.33716280809439e-153
ENSG00000105642.11	KCNN1	6.68473540153596	2.70315337077046e-105	2.26072058295578e-104
ENSG00000157470.7	FAM81A	6.67323483782555	2.49754576082517e-123	3.84304358211696e-122
ENSG00000131747.10	TOP2A	6.67133894787093	7.3343002405342e-123	1.11150745871228e-121
ENSG00000017427.11	IGF1	6.66978721751069	3.33978593102688e-127	5.98532932361345e-126
ENSG00000138587.5	MNS1	6.65390356625954	4.70961673471947e-121	6.64669190941113e-120
ENSG00000245311.2	RP11-165P7.1	6.65174053207017	4.81911636281051e-149	2.48257787230183e-147
ENSG00000140534.9	TICRR	6.64492314637242	2.33518538508547e-91	1.37051155251594e-90
ENSG00000259674.1	RP11-356M20.1	6.64453526558734	1.85265841295009e-103	1.47608012395498e-102
ENSG00000249509.1	RP11-402J6.1	6.63838783606757	9.77965764142963e-187	9.46426368249353e-184
ENSG00000214050.3	FBXO16	6.63232876358373	1.50419171835603e-96	9.99732229391546e-96
ENSG00000135931.13	ARMC9	6.6318714890727	4.37105997195335e-125	7.21331376735809e-124
ENSG00000163121.5	NEURL3	6.62737436430234	2.03119336275333e-98	1.42183535392733e-97
ENSG00000188620.9	HMX3	6.62342144580266	8.90963141348154e-112	9.21466726759959e-111
ENSG00000051341.9	POLQ	6.62242299723245	2.15082762880409e-112	2.2721628170645e-111
ENSG00000024526.12	DEPDC1	6.61943311761684	2.47355086467056e-90	1.42003830042326e-89
ENSG00000244332.1	RP11-119K6.6	6.61764789405806	9.27052012665866e-119	1.21003508608897e-117
ENSG00000134508.8	CABLES1	6.61516665311639	7.89603189078538e-139	2.40403119263608e-137
ENSG00000243479.3	MNX1-AS1	6.6137514170695	1.64481916676421e-179	1.03650383632116e-176
ENSG00000266495.1	RP11-17J14.2	6.60838951308644	1.8756467155192e-124	3.00914144762722e-123
ENSG00000272216.1	LL22NC03-2H8.5	6.60308335696345	3.17517073027298e-105	2.6497567378567e-104
ENSG00000162849.11	KIF26B	6.60078414055647	8.65619616576586e-108	7.8895710562986e-107
ENSG00000216775.2	RP1-152L7.5	6.59772355676034	1.21504308874801e-99	8.7424382835382e-99
ENSG00000233834.2	AC005083.1	6.59715122392566	8.5926641129221e-113	9.17758846936737e-112
ENSG00000115008.5	IL1A	6.58123887500871	1.96284792320786e-83	9.60406106449319e-83
ENSG00000237372.1	RP11-316P17.2	6.56796869876852	4.7874300584303e-109	4.49965287177543e-108
ENSG00000138778.7	CENPE	6.55938566045418	7.00914681193038e-121	9.85097775741066e-120
ENSG00000172264.12	MACROD2	6.55322613498787	2.09434287710754e-103	1.66521152995842e-102
ENSG00000196584.2	XRCC2	6.54776481639896	4.91257619089512e-122	7.2227931114859e-121
ENSG00000253140.1	RP11-567J20.3	6.54698697684318	3.14251979022339e-117	3.86531360670373e-116
ENSG00000137265.10	IRF4	6.54226303908055	4.20771564439402e-177	1.93248255620585e-174
ENSG00000104432.8	IL7	6.53639740708253	3.57727463957953e-106	3.07725113995831e-105
ENSG00000213160.5	KLHL23	6.52639258120206	3.07460480507829e-136	8.24060993107879e-135
ENSG00000119125.12	GDA	6.52060108756455	1.39738942963631e-78	6.2216663448661e-78
ENSG00000169607.8	CKAP2L	6.51041474813064	2.22462186833951e-94	1.4067813014328e-93
ENSG00000162594.10	IL23R	6.49480253926258	6.18068102293519e-87	3.27169200387722e-86
ENSG00000154920.10	EME1	6.4919654713627	1.27087160779817e-111	1.3039306306894e-110
ENSG00000235013.1	COX20P2	6.47645857157073	1.44931410585307e-158	1.42807506641093e-156
ENSG00000146858.7	ZC3HAV1L	6.46435697242655	9.03977151939701e-131	1.90179106258619e-129
ENSG00000063438.12	AHRR	6.44829220142394	4.47925610004288e-133	1.04094684856657e-131
ENSG00000263585.1	RP11-498C9.13	6.44798985211627	2.87932722846761e-109	2.72992057067133e-108
ENSG00000147434.4	CHRNA6	6.44388871096193	1.06009705571683e-129	2.12623611537815e-128
ENSG00000101443.13	WFDC2	6.4350151970815	1.29139583536068e-83	6.34735224936846e-83
ENSG00000184293.3	CLECL1	6.42833531935341	1.12490648393702e-135	2.9507832522015e-134
ENSG00000261786.1	RP4-555D20.2	6.42750177549362	3.697565556253e-105	3.07812392865706e-104
ENSG00000178773.10	CPNE7	6.4181794488687	5.46786786717538e-111	5.48344987405075e-110
ENSG00000165304.3	MELK	6.41717784461528	9.01467948576698e-105	7.4201327468356e-104
ENSG00000136052.5	SLC41A2	6.40888515000121	1.89896037724407e-131	4.13302243712311e-130
ENSG00000178860.8	MSC	6.40674217947846	7.62105244803762e-143	2.84054550460076e-141
ENSG00000072571.15	HMMR	6.37961580684957	9.21737712456358e-115	1.04810435562022e-113
ENSG00000227036.2	LINC00511	6.37735092610279	9.31214317933121e-103	7.27388710666872e-102
ENSG00000240505.4	TNFRSF13B	6.37646794943348	1.77498383707418e-115	2.06956699798619e-114
ENSG00000143476.13	DTL	6.37482969287133	6.06130864249265e-99	4.29169794318326e-98
ENSG00000144395.13	CCDC150	6.37301529672398	1.5571382318498e-107	1.40271857275379e-106
ENSG00000259712.1	CTD-2184D3.5	6.37288409586593	8.69533462564e-92	5.16139063200366e-91
ENSG00000091651.4	ORC6	6.3706685407241	3.23627124597188e-129	6.34998131441709e-128
ENSG00000205089.3	CCNI2	6.36218033100613	2.42357796295837e-102	1.87312299093791e-101
ENSG00000263680.2	RP11-57A1.1	6.35123959296836	2.45168226554902e-161	2.8925042312868e-159
ENSG00000162433.10	AK4	6.34029061544549	1.49107816592679e-142	5.43791992760675e-141
ENSG00000170312.11	CDK1	6.30880381293944	1.74765503324921e-100	1.28197640595435e-99
ENSG00000167748.6	KLK1	6.27495903575354	3.7133261596712e-123	5.68795923960489e-122
ENSG00000225489.2	RP11-390F4.3	6.2749588546491	4.94697338522367e-95	3.17649615685796e-94
ENSG00000168772.9	CXXC4	6.27461275939206	4.49222975118892e-91	2.61945232554263e-90
ENSG00000226397.3	C12orf77	6.26281307529439	1.25181047981847e-133	2.99120886875142e-132
ENSG00000111247.10	RAD51AP1	6.24853830052788	5.08866938849801e-101	3.79020545409925e-100
ENSG00000236924.1	RP11-390F4.6	6.24733078119778	2.80071996708694e-137	7.88888866404937e-136
ENSG00000136231.9	IGF2BP3	6.24018359792741	3.53572338571524e-92	2.1196348801488e-91
ENSG00000117322.12	CR2	6.23552835803394	1.04077154115916e-117	1.30322488219915e-116
ENSG00000260248.1	RP11-143K11.1	6.2351241180524	7.10261532135155e-117	8.61887896832347e-116
ENSG00000188816.3	HMX2	6.2323502104207	1.2782327511989e-94	8.12295329719434e-94
ENSG00000242444.3	RP11-320N7.1	6.22416223115184	1.91567633872506e-162	2.53215032928941e-160
ENSG00000233589.1	RP4-694A7.2	6.21698182708078	2.76814733686484e-110	2.70593392449591e-109
ENSG00000152253.4	SPC25	6.21337351076459	3.38694782914856e-83	1.65213546942284e-82
ENSG00000188848.11	BEND4	6.21325130313714	3.61445725117651e-109	3.40664167426539e-108
ENSG00000071909.14	MYO3B	6.20198153505819	1.98760122375779e-92	1.20111575290287e-91
ENSG00000235366.1	LINC01055	6.18604610844191	2.93369258913794e-161	3.39719094392611e-159
ENSG00000145103.8	ILDR1	6.17549485998749	5.91189464493061e-137	1.63798168909698e-135
ENSG00000197888.2	UGT2B17	6.17395056340641	6.55044874396499e-58	2.03739106537212e-57
ENSG00000157680.11	DGKI	6.171147842029	1.65674854168661e-93	1.02542063120334e-92
ENSG00000148773.8	MKI67	6.17040594010954	1.83359575992556e-126	3.19106899850372e-125
ENSG00000224220.1	AC104699.1	6.15647596040408	4.84743642077776e-157	4.2785337033816e-155
ENSG00000136492.4	BRIP1	6.15156575655024	4.31424595892663e-106	3.69478896172677e-105
ENSG00000184661.9	CDCA2	6.1510954980167	2.71526588698801e-107	2.42663455605917e-106
ENSG00000138180.11	CEP55	6.14509159857338	2.52286596678715e-103	2.00006141316651e-102
ENSG00000241135.1	LINC00881	6.13421276881366	1.35719253663727e-109	1.29675057000212e-108
ENSG00000167723.10	TRPV3	6.12706980525585	3.15938394392047e-85	1.60648952389591e-84
ENSG00000166803.6	KIAA0101	6.12670473615221	2.35114701984421e-99	1.67655344201891e-98
ENSG00000185480.7	PARPBP	6.12380137663767	4.78386670871237e-107	4.24038064134704e-106
ENSG00000170264.8	FAM161A	6.12069187801543	3.07175444745731e-121	4.36243869301628e-120
ENSG00000114757.14	PEX5L	6.12057655681551	9.50861421577207e-97	6.34774376459167e-96
ENSG00000271133.1	CTA-293F17.1	6.11987066895571	9.90775466460877e-96	6.45361606122365e-95
ENSG00000112742.5	TTK	6.11433044304207	2.05499558559036e-107	1.84262790809868e-106
ENSG00000165449.7	SLC16A9	6.10669753222329	2.30531401817817e-93	1.42261657824126e-92
ENSG00000129173.8	E2F8	6.09894426754685	3.40254868080028e-91	1.9891879526137e-90
ENSG00000164647.4	STEAP1	6.09873307708253	4.2160408136714e-85	2.13896382565164e-84
ENSG00000104055.10	TGM5	6.09381044788002	5.58383815896179e-90	3.17534653921066e-89
ENSG00000112984.7	KIF20A	6.09138337544144	2.34948671807665e-98	1.64209547587627e-97
ENSG00000231381.2	RNF2P1	6.09001775224775	2.16275985941152e-132	4.90823315833116e-131
ENSG00000165480.11	SKA3	6.0883425699152	1.55329169789664e-93	9.62266692681877e-93
ENSG00000174371.12	EXO1	6.08301514367861	1.08242625587953e-95	7.04890753558464e-95
ENSG00000241634.1	RP11-381E24.1	6.08224851803701	1.22593541925498e-126	2.15010822366034e-125
ENSG00000142731.6	PLK4	6.07915108687874	3.99514444678203e-112	4.17978490634952e-111
ENSG00000141682.11	PMAIP1	6.07835174998829	2.53656136441245e-117	3.12992729014044e-116
ENSG00000056661.9	PCGF2	6.07722543511255	2.32208334775607e-104	1.89294502028117e-103
ENSG00000230709.1	AC104024.1	6.0708447739328	3.65514212079076e-72	1.43728611300344e-71
ENSG00000104953.14	TLE6	6.06504407431067	2.44422666549e-109	2.32064505798117e-108
ENSG00000109762.11	SNX25	6.06472665017444	2.49977531211956e-161	2.93231219188328e-159
ENSG00000187510.3	PLEKHG7	6.06326377856119	5.55346176762162e-95	3.56170777555605e-94
ENSG00000183010.12	PYCR1	6.06241035939278	8.46484858502535e-128	1.55611941728923e-126
ENSG00000035499.8	DEPDC1B	6.06186683514883	2.94746516013018e-106	2.54193072705434e-105
ENSG00000055732.8	MCOLN3	6.06030258934682	1.81854441768762e-97	1.23625434235026e-96
ENSG00000255375.1	RP1-65P5.5	6.05644601582975	5.13277319585817e-133	1.18874149818948e-131
ENSG00000104177.13	MYEF2	6.05632705312946	6.7714184162386e-118	8.54611666627002e-117
ENSG00000171766.11	GATM	6.0545058269839	2.93054112330888e-150	1.65780527804386e-148
ENSG00000196081.5	ZNF724P	6.05014494003029	1.89070560868601e-96	1.25416033974455e-95
ENSG00000126787.8	DLGAP5	6.04672611867731	4.6306046046585e-94	2.90385311206738e-93
ENSG00000143061.13	IGSF3	6.04649814321632	1.1602658334349e-106	1.01516704193043e-105
ENSG00000103021.5	CCDC113	6.04495395851811	5.73974187680059e-122	8.42067058124881e-121
ENSG00000178965.9	C1orf173	6.04216932683854	1.55872439220649e-84	7.82451923964787e-84
ENSG00000213886.3	UBD	6.03919321374653	2.41774775662383e-132	5.46859023048713e-131
ENSG00000259078.2	PTBP1P	6.03464198129657	5.70361059445428e-115	6.54044588565076e-114
ENSG00000227765.3	RP11-162O12.2	6.03192273161529	5.93132624441215e-91	3.44377859963223e-90
ENSG00000186075.8	ZPBP2	6.03100848487459	3.35991626839908e-99	2.38897011610627e-98
ENSG00000105855.5	ITGB8	6.03097802881095	1.51740538296522e-113	1.65995695043232e-112
ENSG00000143228.8	NUF2	6.0281671561125	1.31938457311214e-109	1.26151601191319e-108
ENSG00000179399.9	GPC5	6.02385222441274	3.28533174550687e-79	1.48222834345654e-78
ENSG00000121621.6	KIF18A	6.01825925986817	4.68055086737828e-107	4.15151839127166e-106
ENSG00000228682.2	RP11-439L8.3	6.01602988974554	6.37341170658618e-110	6.15907050689607e-109
ENSG00000082293.8	COL19A1	6.01223598818674	3.37087683965836e-104	2.73474999174319e-103
ENSG00000235947.1	EGOT	6.00715495568705	2.98112317469406e-108	2.74853673578376e-107
ENSG00000228789.2	HCG22	5.99173995307065	6.25700573594897e-73	2.49994226521689e-72
ENSG00000075618.13	FSCN1	5.98852574554677	1.71061256347265e-154	1.31310109440279e-152
ENSG00000065328.12	MCM10	5.98837304606146	3.2093830404681e-90	1.83508445341979e-89
ENSG00000136982.5	DSCC1	5.9858677033503	5.65113441783856e-105	4.67283458407603e-104
ENSG00000163808.12	KIF15	5.97888959669156	6.30786556300729e-103	4.95002123257482e-102
ENSG00000117650.8	NEK2	5.97422466861479	2.26535590957672e-97	1.5357605474556e-96
ENSG00000109805.5	NCAPG	5.97362202398258	3.8081060657264e-106	3.27062599248774e-105
ENSG00000230943.1	RP11-367G18.1	5.97316058988121	1.65185509685931e-127	2.99600519140541e-126
ENSG00000251141.1	RP11-53O19.1	5.9685929823131	3.23921379245478e-113	3.50391122292005e-112
ENSG00000179603.13	GRM8	5.96386656367543	1.00492288089553e-125	1.69871461657057e-124
ENSG00000117724.8	CENPF	5.96215276406317	3.52717005906128e-124	5.5924942709411e-123
ENSG00000130812.6	ANGPTL6	5.96000497230036	1.97012037818408e-139	6.19308026538908e-138
ENSG00000251196.1	RP11-54F2.1	5.95261954238839	9.30579583356119e-105	7.6551047268369e-104
ENSG00000144452.10	ABCA12	5.94950371715427	7.31899653290305e-84	3.61243805195034e-83
ENSG00000164458.5	T	5.94560520118267	1.01265168486158e-74	4.17716893053649e-74
ENSG00000123473.11	STIL	5.93259736164503	4.16657749459356e-128	7.78096143149564e-127
ENSG00000242590.1	RP11-54O7.14	5.92979741911623	2.17777181389136e-113	2.3727817788908e-112
ENSG00000164236.7	ANKRD33B	5.9278710561403	1.39482837079466e-105	1.17743502689791e-104
ENSG00000254406.1	RP11-215D10.1	5.91800135740489	1.77171048294813e-140	5.82621831995696e-139
ENSG00000243004.1	AC005062.2	5.9145169576467	3.55828487867812e-169	8.76534957795827e-167
ENSG00000197410.8	DCHS2	5.91299334113662	3.21204995412119e-75	1.33841177313274e-74
ENSG00000100600.10	LGMN	5.91134444895786	1.67275623770357e-122	2.50978271168625e-121
ENSG00000229689.2	AC009237.8	5.90650953369517	1.70134752021299e-118	2.19844605413502e-117
ENSG00000236591.1	RP11-162J8.3	5.90306204121312	1.29924562970768e-161	1.58584048775626e-159
ENSG00000215784.4	FAM72D	5.90155479262923	3.47809879947735e-101	2.60132606043163e-100
ENSG00000100206.5	DMC1	5.90073032750718	5.41213548080287e-81	2.52631585053084e-80
ENSG00000198865.5	CCDC152	5.89165489443933	1.35217376066148e-75	5.67180377595109e-75
ENSG00000267534.1	S1PR2	5.88986690225424	6.07895894480906e-95	3.89412649001161e-94
ENSG00000235531.5	RP11-383H13.1	5.88600489168253	4.91104820902999e-106	4.20058943560877e-105
ENSG00000100678.14	SLC8A3	5.88290708985523	1.98061404104047e-98	1.38750513624802e-97
ENSG00000224184.1	AC096559.1	5.88186621890223	1.21541340775777e-101	9.18919004185611e-101
ENSG00000153898.8	MCOLN2	5.87860898099326	7.82005294310513e-144	3.06213836126184e-142
ENSG00000248590.2	GLDCP1	5.87631649358462	1.30846902171529e-103	1.04712300890193e-102
ENSG00000272068.1	RP11-284F21.9	5.8715053037505	5.05688393968382e-108	4.63553396866077e-107
ENSG00000225885.2	AC023590.1	5.87072148391477	3.79676498444765e-119	5.03577781613207e-118
ENSG00000197444.5	OGDHL	5.8703740554451	1.58742020311993e-85	8.11591042338507e-85
ENSG00000136010.9	ALDH1L2	5.86240177145048	7.69045643162043e-102	5.85196006536419e-101
ENSG00000268088.1	AC093063.2	5.85672979043489	4.39820362789308e-89	2.45172029839578e-88
ENSG00000176890.11	TYMS	5.85647621654683	3.39327106547061e-109	3.20151344223736e-108
ENSG00000205057.3	CLLU1OS	5.85174446576129	2.76117820689083e-79	1.24803412630727e-78
ENSG00000129195.11	FAM64A	5.8493089477734	2.02543497743063e-85	1.03397158220493e-84
ENSG00000101003.8	GINS1	5.84588336659772	2.06390393800062e-118	2.65932501226833e-117
ENSG00000154262.8	ABCA6	5.8442791672157	4.85427670243854e-136	1.29210545978367e-134
ENSG00000153721.13	CNKSR3	5.83937458692787	2.57168395059278e-98	1.79415345028869e-97
ENSG00000153140.4	CETN3	5.82576660905591	3.11855365579629e-120	4.28951514777219e-119
ENSG00000106689.6	LHX2	5.82575096357639	9.09176292335068e-82	4.30924435777564e-81
ENSG00000196586.9	MYO6	5.81826487381521	1.39246190120321e-125	2.33921513557988e-124
ENSG00000111262.4	KCNA1	5.81797517776564	2.41088259422417e-73	9.69829062584505e-73
ENSG00000085999.7	RAD54L	5.81423535323586	2.19207532830046e-96	1.45193510562106e-95
ENSG00000119969.10	HELLS	5.81333148133749	3.25690167996757e-141	1.10177609016331e-139
ENSG00000205129.4	C4orf47	5.81135479297378	2.64338092455277e-119	3.52498488743142e-118
ENSG00000110427.10	KIAA1549L	5.80626867636863	9.46519076167435e-92	5.61344438759225e-91
ENSG00000196620.4	UGT2B15	5.80215559102591	8.26797859663958e-68	3.00802116048795e-67
ENSG00000073282.8	TP63	5.80103628198158	3.38143177189687e-111	3.42401557261172e-110
ENSG00000115163.10	CENPA	5.79468741323981	5.29977420946313e-94	3.31964821437408e-93
ENSG00000120549.11	KIAA1217	5.7921294083425	7.86707459795018e-108	7.17999731831108e-107
ENSG00000227619.1	RP11-492E3.2	5.79016421514462	1.41534497621714e-99	1.01512977291043e-98
ENSG00000248738.2	RP11-87E22.2	5.78855774531043	1.127127146802e-147	5.43447763289926e-146
ENSG00000137812.15	CASC5	5.7852940399537	3.5068163504516e-113	3.79186762363076e-112
ENSG00000102970.6	CCL17	5.7838404671557	1.39078280437506e-71	5.40611700619006e-71
ENSG00000186185.9	KIF18B	5.78360411371361	4.83423491614826e-89	2.69422590544774e-88
ENSG00000224521.1	RP11-438F14.3	5.76522659015222	1.11179080196733e-165	1.9188659465547e-163
ENSG00000168811.2	IL12A	5.76184127515971	6.76948433064732e-92	4.03148828368243e-91
ENSG00000229953.1	RP11-284F21.7	5.75995699987384	9.49841974275807e-92	5.63191859451893e-91
ENSG00000233922.1	AL133493.2	5.75638910229655	5.57053349186544e-92	3.32404197377401e-91
ENSG00000241978.5	AKAP2	5.75252034404627	8.01003677495878e-126	1.35909809950569e-124
ENSG00000163362.6	C1orf106	5.75168267409771	4.19880335531062e-91	2.45046251386715e-90
ENSG00000188130.9	MAPK12	5.74473149088795	4.12679079319537e-121	5.83935509781801e-120
ENSG00000101132.5	PFDN4	5.74113430170605	1.05799154897271e-109	1.01337564519313e-108
ENSG00000170819.4	BFSP2	5.73502141484976	1.05967721028773e-89	5.99959744403818e-89
ENSG00000069812.7	HES2	5.72537932956229	1.63218962261814e-87	8.77528615160394e-87
ENSG00000226859.1	RP11-48F14.2	5.72415740005021	6.64975617551701e-179	4.00418762417743e-176
ENSG00000128602.5	SMO	5.72340040643329	1.10221707072577e-118	1.43383465988748e-117
ENSG00000134121.5	CHL1	5.72180088067358	1.94000979932914e-80	8.94934380872007e-80
ENSG00000246528.3	RP11-159H10.3	5.71678134241692	8.86168740317557e-97	5.92170514337481e-96
ENSG00000177699.4	RP11-16K12.1	5.71238753267559	4.10273784284593e-93	2.51804954309391e-92
ENSG00000131142.9	CCL25	5.71099108915179	7.51266178664608e-73	2.99412555423958e-72
ENSG00000102471.9	NDFIP2	5.70728816589334	1.37018250433274e-109	1.30870057525218e-108
ENSG00000188157.9	AGRN	5.7041969725636	2.82541805046909e-150	1.60168102329626e-148
ENSG00000259799.1	RP11-554A11.9	5.69840326070408	6.12179765974128e-93	3.74198852212969e-92
ENSG00000186280.5	KDM4D	5.69767217762816	2.83775635052887e-109	2.69144850648515e-108
ENSG00000233264.2	AC006042.8	5.6907976428363	9.36209435753635e-82	4.43504669241543e-81
ENSG00000185668.5	POU3F1	5.68680727303577	2.60082005536561e-83	1.27049614278424e-82
ENSG00000238062.1	AC105344.2	5.67990334514111	2.91601188431051e-80	1.34174179027275e-79
ENSG00000128438.6	TBC1D27	5.673697915386	1.80484221779794e-120	2.5002970130711e-119
ENSG00000198554.7	WDHD1	5.67333894799652	6.34264747577337e-144	2.49806277109057e-142
ENSG00000060709.9	RIMBP2	5.67332551920596	8.43382190021575e-67	3.01572013763719e-66
ENSG00000169679.10	BUB1	5.67163688038808	6.19926899423703e-121	8.72178566650264e-120
ENSG00000215218.3	UBE2QL1	5.67019822331494	4.57792813593785e-90	2.60879324289186e-89
ENSG00000224565.1	RP1-148H17.1	5.66984289313409	1.0941645352811e-89	6.19226742115958e-89
ENSG00000256568.1	RP11-800A3.3	5.66940163524164	5.6200381813326e-125	9.22387490003449e-124
ENSG00000088882.7	CPXM1	5.66335999732513	1.09331898678713e-75	4.59526362416175e-75
ENSG00000138771.10	SHROOM3	5.66328459522228	2.08849297515785e-80	9.62938474525308e-80
ENSG00000145386.5	CCNA2	5.65663557277258	1.03610353172915e-118	1.34977391342619e-117
ENSG00000159217.5	IGF2BP1	5.65400189383057	1.30847742772306e-75	5.490215679624e-75
ENSG00000196092.8	PAX5	5.6508480589042	8.65736646030015e-136	2.28643917129389e-134
ENSG00000110328.5	GALNT18	5.65038744549395	2.46410664095708e-96	1.6289313893636e-95
ENSG00000230812.1	RP4-794H19.4	5.6465440214943	2.49045151546994e-96	1.64472819773768e-95
ENSG00000048462.6	TNFRSF17	5.64538998709276	3.20223869905251e-93	1.96849051788171e-92
ENSG00000242265.1	PEG10	5.64388095200255	1.64943943384904e-107	1.48438592955853e-106
ENSG00000270933.1	CTD-2227E11.1	5.6420360151058	6.82433891611287e-84	3.37136028459272e-83
ENSG00000184979.9	USP18	5.63939922945034	2.5709783832449e-100	1.87778440029075e-99
ENSG00000214215.3	C12orf74	5.62454150385192	5.67477188612311e-110	5.49176049279564e-109
ENSG00000250033.1	SLC7A11-AS1	5.62357805258281	2.82770850352178e-94	1.78150237898e-93
ENSG00000109084.9	TMEM97	5.62069725692795	7.34698330775077e-120	9.97400835120854e-119
ENSG00000164484.7	TMEM200A	5.61991965678804	3.47556365695239e-84	1.72992925077955e-83
ENSG00000188859.5	FAM78B	5.61822448235264	1.48778902604241e-84	7.47258929354422e-84
ENSG00000137285.9	TUBB2B	5.61777644537946	1.77499068509979e-74	7.29293746689144e-74
ENSG00000152689.13	RASGRP3	5.61614621666088	1.60251900449261e-167	3.2052615770259e-165
ENSG00000206120.7	EGFEM1P	5.61357510939998	4.25410549269187e-105	3.53382883309232e-104
ENSG00000143333.6	RGS16	5.60211749139565	1.7616804803653e-127	3.18879465440606e-126
ENSG00000127863.11	TNFRSF19	5.60096139225342	2.49104779308043e-86	1.30032598823156e-85
ENSG00000233308.1	OSTN-AS1	5.59166941651651	1.47062593364069e-77	6.40771039135901e-77
ENSG00000263535.1	AK4P1	5.58674137167642	6.43092339689139e-114	7.10679980773108e-113
ENSG00000174500.8	GCSAM	5.58594773129573	2.96956772382007e-134	7.28862106995946e-133
ENSG00000225377.1	RP5-1103G7.4	5.57972231650131	2.250117874733e-113	2.4506207416254e-112
ENSG00000226806.1	AC011893.3	5.57630947980564	4.17525062903976e-101	3.11757416079059e-100
ENSG00000163082.9	SGPP2	5.56479581780336	5.69345433235267e-161	6.50951611998989e-159
ENSG00000151914.13	DST	5.5603195041246	7.71893970905785e-139	2.35386094758782e-137
ENSG00000250486.2	FAM218A	5.55769488751858	1.66162436410034e-90	9.56566855533219e-90
ENSG00000110841.9	PPFIBP1	5.54834834156752	2.39070935502257e-139	7.5064949470506e-138
ENSG00000110900.10	TSPAN11	5.54528473859852	1.55010767059519e-85	7.93262843250574e-85
ENSG00000169684.9	CHRNA5	5.53414062879731	4.23018734923098e-103	3.33116496954699e-102
ENSG00000134897.9	BIVM	5.53015233360096	8.26523559908414e-106	7.03180813275928e-105
ENSG00000163689.14	C3orf67	5.52518135085021	3.18554020704069e-84	1.58732223225785e-83
ENSG00000261762.1	RP11-650L12.2	5.52009364582315	7.67056929415312e-104	6.17130095497824e-103
ENSG00000135697.5	BCMO1	5.52008395058602	2.43799365975327e-92	1.46870418404478e-91
ENSG00000170608.2	FOXA3	5.5148796892554	6.51055001537202e-69	2.41732493514025e-68
ENSG00000148935.6	GAS2	5.51486783911169	1.48894407348439e-77	6.48543924758183e-77
ENSG00000187987.5	ZSCAN23	5.51261696925426	2.94335159874612e-95	1.8985003159063e-94
ENSG00000158286.8	RNF207	5.51227569545286	2.60070637916121e-86	1.35626136944056e-85
ENSG00000121152.5	NCAPH	5.51122479125964	4.93658690551378e-103	3.88292294277814e-102
ENSG00000269460.1	AC093063.3	5.50370768056903	7.95579405834798e-101	5.88368317683011e-100
ENSG00000123485.7	HJURP	5.49717651677851	2.47802895147183e-91	1.45340152593143e-90
ENSG00000180279.5	CTD-2568A17.5	5.48927197197848	1.34366661223597e-90	7.74996470663218e-90
ENSG00000249334.1	RP11-61G19.1	5.48503238430776	2.74008018186607e-128	5.16327904645513e-127
ENSG00000187456.9	RDM1	5.48315007098697	2.1722061145178e-93	1.34139172937759e-92
ENSG00000231789.2	RP11-558F24.4	5.48177182572492	1.28410348710366e-122	1.93200178734302e-121
ENSG00000183196.4	CHST6	5.48045025358951	2.89623496647541e-97	1.95806584048364e-96
ENSG00000164109.9	MAD2L1	5.47494320633836	6.01184050531899e-122	8.8103213722352e-121
ENSG00000006075.11	CCL3	5.47163953730331	5.77576858106444e-58	1.79912635062769e-57
ENSG00000164045.7	CDC25A	5.46986970610034	2.1371387744138e-95	1.38441428090583e-94
ENSG00000231881.1	RP5-1120P11.3	5.46004564696745	1.8504695057851e-144	7.47275293565704e-143
ENSG00000109674.3	NEIL3	5.45125605711975	2.27181068026885e-76	9.69437070917244e-76
ENSG00000181798.2	LINC00471	5.44571464698641	1.10885869811548e-107	1.00323018840852e-106
ENSG00000011590.9	ZBTB32	5.44513292368972	6.15555973873337e-121	8.66478972677704e-120
ENSG00000213062.3	AL021068.1	5.44400044434125	2.29106454346964e-110	2.24768196721205e-109
ENSG00000142945.8	KIF2C	5.44189869296828	6.13653133265182e-107	5.42163643693728e-106
ENSG00000092607.9	TBX15	5.44021414660282	2.90898766680995e-62	9.67413338335164e-62
ENSG00000251018.2	RP11-80G7.1	5.43921042071186	3.34985494048704e-116	3.97769585111207e-115
ENSG00000224905.2	AP001347.6	5.43539519464275	2.95237567553137e-116	3.50879489824007e-115
ENSG00000234546.2	RP3-510D11.2	5.43169051528686	1.84823603592088e-95	1.19812564271168e-94
ENSG00000236941.5	RP11-366M4.8	5.43001700615397	1.75373203013552e-137	5.00219756006127e-136
ENSG00000267500.1	CTD-2006C1.6	5.42821267037243	1.78864075061313e-114	2.01860884712053e-113
ENSG00000182389.14	CACNB4	5.42761385507058	2.97571195917958e-99	2.11801594320697e-98
ENSG00000124721.13	DNAH8	5.42670362996536	1.31171115371765e-82	6.32108076334468e-82
ENSG00000203727.3	SAMD5	5.42204367222295	2.81976266814624e-66	1.00101020593159e-65
ENSG00000260000.2	RP3-467N11.1	5.42095720786896	1.45979380727635e-91	8.60474935735639e-91
ENSG00000163898.5	LIPH	5.41765210652967	1.16926663538981e-81	5.52653375530396e-81
ENSG00000248668.1	OXCT1-AS1	5.41624014942767	8.03567087212572e-113	8.59623267358826e-112
ENSG00000232040.2	SCAND3	5.41596425689294	3.94198171798076e-85	2.00104680802032e-84
ENSG00000077152.5	UBE2T	5.41497090509574	3.57852299091643e-109	3.37394702452549e-108
ENSG00000257642.1	RP11-474B16.1	5.41329557033391	2.14969138327602e-102	1.66429106893229e-101
ENSG00000179388.8	EGR3	5.40961952327342	6.48198361481173e-76	2.73756717597496e-75
ENSG00000087299.7	L2HGDH	5.40908287111346	8.71664497936533e-132	1.91872403741562e-130
ENSG00000131941.3	RHPN2	5.40838150998794	3.03934384154889e-113	3.29296681625151e-112
ENSG00000127074.10	RGS13	5.40514986666819	6.08389955277641e-70	2.30116451956424e-69
ENSG00000230266.1	XXYLT1-AS2	5.40506943210678	1.35513080992724e-99	9.73230308947742e-99
ENSG00000131437.11	KIF3A	5.40500469101088	1.87056942886793e-146	8.44780330233904e-145
ENSG00000163071.6	SPATA18	5.40454326323103	2.36534803483185e-89	1.32562224818694e-88
ENSG00000078900.10	TP73	5.40412155652316	2.74965570102685e-102	2.12332346910015e-101
ENSG00000181264.4	TMEM136	5.40316822650657	2.170724443284e-88	1.19213863477233e-87
ENSG00000251002.3	AE000661.37	5.40274770529269	1.43330761097789e-116	1.72155746164308e-115
ENSG00000141391.9	SLMO1	5.40256725334215	5.27984936065688e-101	3.92505015434073e-100
ENSG00000254244.1	PAICSP4	5.39770989398853	4.8054744481684e-102	3.6783599187011e-101
ENSG00000137251.11	TINAG	5.3970951468228	3.13339243314435e-85	1.59357234911622e-84
ENSG00000270659.1	RP11-105N14.1	5.39226907482869	3.09548756310761e-90	1.77145568104598e-89
ENSG00000143153.8	ATP1B1	5.3904248836681	7.2941851862626e-116	8.57486056365109e-115
ENSG00000154065.12	ANKRD29	5.38612471359521	1.0263187803093e-81	4.85597345731467e-81
ENSG00000122966.9	CIT	5.3856835725054	9.0755722978248e-108	8.2606913857628e-107
ENSG00000126266.2	FFAR1	5.36860467377853	5.04453697472972e-91	2.93645152318477e-90
ENSG00000163666.4	HESX1	5.36810253165779	1.45829674577338e-86	7.6550691437856e-86
ENSG00000179111.4	HES7	5.36580105854148	9.82181479170163e-75	4.0533310297097e-74
ENSG00000256663.1	RP11-424C20.2	5.36383405455365	1.62961804742274e-105	1.37306468380019e-104
ENSG00000128965.7	CHAC1	5.36036777953907	7.05656716613524e-84	3.48545024609491e-83
ENSG00000216863.5	LY86-AS1	5.35972217440803	9.07702975738881e-107	7.97019686765925e-106
ENSG00000122952.12	ZWINT	5.35855897387009	2.94064783580548e-114	3.29403614745023e-113
ENSG00000006453.9	BAIAP2L1	5.35792796246843	2.60878019329196e-116	3.10725788561021e-115
ENSG00000006118.10	TMEM132A	5.35565658263463	1.97653412866833e-106	1.71276447983772e-105
ENSG00000146856.10	AGBL3	5.35018979988564	4.49224524249243e-105	3.72707805682233e-104
ENSG00000144354.9	CDCA7	5.34439778698071	8.28852112913967e-125	1.34891325547326e-123
ENSG00000150556.12	LYPD6B	5.34424272279272	1.24823939923571e-78	5.56308273044243e-78
ENSG00000149554.8	CHEK1	5.34248489083315	1.01502180704006e-118	1.32294593099397e-117
ENSG00000197332.7	ZNF833P	5.33674962562533	1.37009277478797e-91	8.08832329377551e-91
ENSG00000162062.10	C16orf59	5.32911934064826	5.75637533148395e-92	3.43418102944123e-91
ENSG00000127990.11	SGCE	5.32781801670628	4.13407416465903e-114	4.60045205912796e-113
ENSG00000157224.11	CLDN12	5.32723752746239	6.46455886904232e-138	1.88152687083179e-136
ENSG00000096264.9	NCR2	5.3263333830863	4.21510162913026e-89	2.35110351676704e-88
ENSG00000140905.5	GCSH	5.32602987911391	5.1956176618259e-111	5.21814869468111e-110
ENSG00000231536.1	AC123886.2	5.32339679055025	2.40012312688656e-96	1.58779629807727e-95
ENSG00000188343.8	FAM92A1	5.32221386442361	1.3933230308699e-127	2.54070485649272e-126
ENSG00000116761.7	CTH	5.32009826610568	1.99183258902214e-101	1.49882498374709e-100
ENSG00000204147.5	ASAH2B	5.31762369928819	3.8110941625211e-88	2.08068221809426e-87
ENSG00000152056.12	AP1S3	5.31718530630993	8.4262897888304e-130	1.70012788092284e-128
ENSG00000236453.1	AC003092.1	5.31684732212852	6.30156647969397e-141	2.11328647153796e-139
ENSG00000259670.1	RP11-485O10.2	5.31373447825701	1.01304760819675e-101	7.68277387050303e-101
ENSG00000171502.10	COL24A1	5.31151041743719	1.57535385415809e-90	9.07662415184386e-90
ENSG00000183856.6	IQGAP3	5.31113961747203	1.80527135029878e-76	7.73031570465328e-76
ENSG00000205704.5	LINC00634	5.30892120454807	2.79754276665923e-113	3.03462835661189e-112
ENSG00000113356.6	POLR3G	5.30799641104049	4.84257925803008e-118	6.13174626891781e-117
ENSG00000162620.11	LRRIQ3	5.30779426584219	4.16589690210447e-84	2.06935487362648e-83
ENSG00000113302.4	IL12B	5.30590557594993	2.30516366384805e-72	9.10672398298447e-72
ENSG00000100968.9	NFATC4	5.29735060642014	1.98573903655996e-91	1.16871352462348e-90
ENSG00000111206.8	FOXM1	5.2966391470938	1.16198694957286e-80	5.38873187961249e-80
ENSG00000264859.1	RP11-75N4.2	5.29530876156289	7.52427070919927e-112	7.80272343693734e-111
ENSG00000254726.2	MEX3A	5.29530779725493	1.59877594235113e-86	8.38761504547695e-86
ENSG00000177182.6	CLVS1	5.29321568292688	3.1212004774342e-94	1.96458000782891e-93
ENSG00000171848.9	RRM2	5.28732344846954	1.55611373825561e-96	1.03348073444883e-95
ENSG00000197646.6	PDCD1LG2	5.28606005394166	4.43385183402523e-99	3.14513306666444e-98
ENSG00000265334.1	CTD-2349P21.11	5.28388078296458	3.64853904904123e-114	4.07352544754307e-113
ENSG00000232698.1	AP001058.3	5.2827809684699	5.40532611539182e-91	3.1451174951422e-90
ENSG00000111665.7	CDCA3	5.27409166383807	5.25420901751502e-110	5.08839534480359e-109
ENSG00000128274.11	A4GALT	5.27119322061913	1.81354049973759e-78	8.04806860815418e-78
ENSG00000152076.14	CCDC74B	5.26893262533358	3.04455141711418e-87	1.62430025102467e-86
ENSG00000185760.11	KCNQ5	5.25785807892006	6.73356459361616e-131	1.42993260026032e-129
ENSG00000224298.2	AC069363.1	5.25767877173236	2.29942478679803e-55	6.85979450048071e-55
ENSG00000170629.10	DPY19L2P2	5.25716366561272	1.15949748779293e-120	1.61953110447037e-119
ENSG00000231205.7	ZNF826P	5.25699786711016	3.4753334631084e-86	1.80750692610074e-85
ENSG00000254352.1	RP11-578O24.2	5.25677483015161	3.51314170499556e-92	2.10656341624839e-91
ENSG00000237686.2	RP5-1120P11.1	5.25578080672647	6.44442598085437e-79	2.88683436606399e-78
ENSG00000265474.1	AC010761.9	5.25561422741665	1.3895932683295e-80	6.43544843478457e-80
ENSG00000237649.3	KIFC1	5.25279390908281	3.18553724921899e-102	2.45432194603603e-101
ENSG00000203817.5	FAM72C	5.25052566783018	3.51986729841593e-84	1.7513375722581e-83
ENSG00000261520.1	DLGAP1-AS5	5.24877948620431	5.46482321616542e-89	3.04066354596375e-88
ENSG00000253831.1	ETV3L	5.24751975284179	8.21880014787967e-79	3.67378468503952e-78
ENSG00000075218.14	GTSE1	5.24747612177041	7.27278984797491e-103	5.69898168046779e-102
ENSG00000165935.5	SMCO2	5.24137062241984	1.12893378983201e-118	1.46718076273755e-117
ENSG00000198826.6	ARHGAP11A	5.24047746638247	2.89953234880311e-124	4.61083497978391e-123
ENSG00000137807.9	KIF23	5.24044786393728	3.44232368838383e-132	7.73438183948065e-131
ENSG00000154839.5	SKA1	5.23866934896163	1.22875215571809e-87	6.62596958477476e-87
ENSG00000139618.10	BRCA2	5.23161454026785	6.08233570265092e-130	1.23640698075568e-128
ENSG00000121743.3	GJA3	5.22794506046664	9.04562998078955e-73	3.59820075733198e-72
ENSG00000155189.7	AGPAT5	5.22354335354918	4.9840240522449e-155	4.01940773046667e-153
ENSG00000140297.8	GCNT3	5.22263210074727	2.33120917435021e-75	9.73774857366542e-75
ENSG00000162643.8	WDR63	5.22222303639431	2.3197585490451e-86	1.2118468749465e-85
ENSG00000132958.13	TPTE2	5.22172128949114	4.12617451444022e-91	2.40911335526366e-90
ENSG00000234956.1	RP11-356I2.1	5.21771199219348	2.9655207072469e-100	2.16303404049177e-99
ENSG00000171540.6	OTP	5.21668544206505	9.91185321204682e-117	1.19635406007498e-115
ENSG00000071539.9	TRIP13	5.2103245133057	2.65617261935097e-102	2.05171919802033e-101
ENSG00000177494.5	ZBED2	5.20696477840102	6.22874806126707e-73	2.48901911541297e-72
ENSG00000144852.12	NR1I2	5.20028174912723	4.13213961950272e-89	2.30672820909899e-88
ENSG00000088325.11	TPX2	5.1944841463221	1.40621615758596e-102	1.09306480843679e-101
ENSG00000177103.9	DSCAML1	5.19201539692233	1.15535100566813e-84	5.81473740724168e-84
ENSG00000169031.14	COL4A3	5.19089745112852	2.17790424906383e-85	1.11138740935749e-84
ENSG00000140451.8	PIF1	5.18998696383366	8.02265737859487e-125	1.30721555615024e-123
ENSG00000152782.12	PANK1	5.18971985170385	3.45027601006364e-114	3.85375634974008e-113
ENSG00000163507.9	KIAA1524	5.18951697539858	6.20436096033602e-125	1.01582821113127e-123
ENSG00000152413.10	HOMER1	5.18901251935082	2.92340859818552e-98	2.03482154598081e-97
ENSG00000183850.9	ZNF730	5.18802368359174	1.57283045924265e-81	7.41844855597876e-81
ENSG00000259985.1	RP11-549B18.1	5.18546550033437	3.93671652428119e-89	2.19878108596991e-88
ENSG00000229267.2	AC072062.1	5.1815903379633	4.7558995021127e-147	2.21047356447252e-145
ENSG00000163584.13	RPL22L1	5.18062372544531	2.58282963321783e-145	1.10563877679784e-143
ENSG00000261696.1	RP11-354P17.15	5.17889731099561	1.07955799830199e-110	1.07428509291182e-109
ENSG00000267765.1	CTD-3193K9.3	5.17694486076636	2.92888018730579e-118	3.74711361829202e-117
ENSG00000109771.11	LRP2BP	5.17678077243228	1.73771415644184e-120	2.40976665798898e-119
ENSG00000226979.4	LTA	5.17583887604036	1.15633626888613e-125	1.94616421602531e-124
ENSG00000116791.9	CRYZ	5.1754248748998	3.20226799686943e-132	7.20696477667532e-131
ENSG00000123219.8	CENPK	5.16705999988683	2.66281008202512e-99	1.89629868048974e-98
ENSG00000050820.12	BCAR1	5.164447068443	6.63575391931748e-112	6.90510844668763e-111
ENSG00000245864.2	CTC-467M3.1	5.16418401375051	1.17677983488609e-126	2.06657182021441e-125
ENSG00000128268.11	MGAT3	5.16309009897121	5.82268674229386e-147	2.68785932974339e-145
ENSG00000268785.1	RPL7P50	5.16227354293237	3.53158722842448e-83	1.72145024516313e-82
ENSG00000267361.1	LOC100421166	5.15069542703626	1.06210552873265e-100	7.82912772363129e-100
ENSG00000250910.3	AC097467.2	5.14949761034117	2.51112376364734e-113	2.73049440704463e-112
ENSG00000177694.10	NAALADL2	5.14865037440489	6.83346553357967e-82	3.24625553231782e-81
ENSG00000135476.7	ESPL1	5.14846097537275	1.4954270710819e-111	1.52853969615641e-110
ENSG00000179294.5	C17orf96	5.14804938787901	3.29342019331306e-104	2.67271060132387e-103
ENSG00000175322.7	ZNF519	5.13874474906366	5.24455563068543e-111	5.26534731102938e-110
ENSG00000265840.1	AC010761.10	5.1383956419597	1.25453804787015e-96	8.35854868038786e-96
ENSG00000185565.7	LSAMP	5.13642875538312	1.8038332795057e-65	6.30934172902621e-65
ENSG00000269974.1	RP11-932O9.10	5.1331426168217	7.15592095497604e-78	3.1360826478568e-77
ENSG00000001630.11	CYP51A1	5.13238890953943	2.14018676762294e-101	1.61001223881951e-100
ENSG00000152931.7	PART1	5.12846710196445	3.02421465612233e-91	1.77068160192193e-90
ENSG00000095585.12	BLNK	5.12543967031575	1.55264090612753e-161	1.87821029613115e-159
ENSG00000152939.10	MARVELD2	5.1253382284794	1.59888423997302e-90	9.21023942401122e-90
ENSG00000163535.13	SGOL2	5.12522527957679	2.44014208498743e-113	2.65437696013266e-112
ENSG00000112210.7	RAB23	5.12390085831788	1.40594731152837e-96	9.35353653338676e-96
ENSG00000162896.5	PIGR	5.1170965170353	1.69135246289559e-68	6.23206114863771e-68
ENSG00000099194.5	SCD	5.11591998911944	8.33499998180981e-131	1.7562480132745e-129
ENSG00000131153.4	GINS2	5.11530775163552	5.15320379145957e-95	3.30656791705375e-94
ENSG00000138182.10	KIF20B	5.11451757075408	1.17831756421087e-134	2.95911687093809e-133
ENSG00000163975.7	MFI2	5.11277802860725	1.16399991553136e-126	2.04545432627452e-125
ENSG00000068137.10	PLEKHH3	5.10753555394019	7.19845541305147e-118	9.07239750360259e-117
ENSG00000134901.8	KDELC1	5.1031035004477	2.45988952911542e-110	2.41069173853311e-109
ENSG00000103485.13	QPRT	5.10259811169413	1.1319859814274e-118	1.47044219265284e-117
ENSG00000134057.10	CCNB1	5.10239133402557	1.37626598910258e-119	1.85259212651329e-118
ENSG00000228991.2	RP11-318K12.1	5.10171754292982	6.52257087189207e-107	5.75332366261912e-106
ENSG00000253785.1	CTC-308K20.3	5.09907475563187	3.02579500386672e-93	1.86129323994953e-92
ENSG00000100526.15	CDKN3	5.09534167697431	4.27726806729507e-105	3.5519807790222e-104
ENSG00000169245.4	CXCL10	5.09430158597811	1.21889946660434e-45	3.13125889709687e-45
ENSG00000213881.3	NPM1P6	5.08709450703371	5.82691762528165e-91	3.3846085078726e-90
ENSG00000130413.11	STK33	5.08504553693146	2.1025678600397e-102	1.62827325817364e-101
ENSG00000109881.12	CCDC34	5.08460218482084	1.33130830404843e-109	1.27246776419049e-108
ENSG00000163492.9	CCDC141	5.08304001623933	3.59813213741572e-84	1.78929320109293e-83
ENSG00000267034.1	RP11-384O8.1	5.08066230989518	3.06273260373212e-74	1.25250325027663e-73
ENSG00000157782.5	CABP1	5.07625068890932	2.48409092441749e-81	1.16799256947667e-80
ENSG00000259901.1	RP5-991G20.4	5.07608253379317	1.33340272500387e-105	1.12698732499781e-104
ENSG00000110092.3	CCND1	5.06694971782243	6.99355921852979e-88	3.79540304715605e-87
ENSG00000183439.5	TRIM61	5.06368088601337	2.73896400649564e-76	1.16657824086785e-75
ENSG00000224837.1	GCSHP5	5.05980162632612	4.77133042274407e-125	7.8547229930192e-124
ENSG00000110777.7	POU2AF1	5.05398027503906	3.93181018679849e-147	1.83373942567433e-145
ENSG00000157483.4	MYO1E	5.05068578801817	7.78161062578496e-171	2.17379693945253e-168
ENSG00000093009.5	CDC45	5.05048414853246	4.38347801204759e-91	2.55713893848124e-90
ENSG00000132464.7	ENAM	5.05047690092029	6.50288316384752e-78	2.85127225065981e-77
ENSG00000167695.10	FAM57A	5.049590116634	3.02456521498444e-136	8.11451917133004e-135
ENSG00000112208.10	BAG2	5.04640997023774	4.08761563888062e-114	4.55436352659326e-113
ENSG00000256121.1	AC010296.1	5.04452772395384	3.22905763198068e-103	2.55169946496881e-102
ENSG00000092853.9	CLSPN	5.04360170522822	7.03190367425744e-101	5.2103771906304e-100
ENSG00000105825.7	TFPI2	5.04337319164327	7.22094677950569e-69	2.67815487112326e-68
ENSG00000158806.9	NPM2	5.04284234027503	1.96877448814958e-98	1.37992452936857e-97
ENSG00000260027.3	HOXB7	5.03886405275077	2.4599078066443e-86	1.28431833981966e-85
ENSG00000128510.6	CPA4	5.03437098370104	1.4180536750176e-61	4.66605955457824e-61
ENSG00000226751.2	AF127936.5	5.03401570074051	4.16051165073934e-96	2.72839748790135e-95
ENSG00000245498.2	RP11-677M14.7	5.03120003293335	7.36720179015733e-96	4.80802184267565e-95
ENSG00000261668.1	RP11-50D9.3	5.02754043826297	1.24848155734746e-99	8.97826559433233e-99
ENSG00000110347.7	MMP12	5.02190980514384	1.06022476627909e-49	2.89839694227849e-49
ENSG00000197980.7	LEKR1	5.02182240279797	1.20165968133804e-89	6.78644693314233e-89
ENSG00000177374.8	HIC1	5.02073379521858	4.50473739048466e-84	2.23480170395391e-83
ENSG00000217801.5	RP11-465B22.3	5.01533592766585	9.58481259333951e-111	9.562579780623e-110
ENSG00000237857.2	RP11-435O5.2	5.01257269098289	7.20421397770403e-130	1.45898793836955e-128
ENSG00000227528.1	DIAPH3-AS1	5.01203504281643	1.4690324467501e-160	1.61814521177185e-158
ENSG00000163687.9	DNASE1L3	5.00992510273834	7.13494375066884e-63	2.39395209029066e-62
ENSG00000248632.1	RP11-366M4.11	5.00666212006384	2.02485891540048e-74	8.309495991308e-74
ENSG00000261008.2	AC004158.2	4.99954668431368	2.73317007657621e-123	4.20321847701394e-122
ENSG00000196678.9	ERI2	4.99763324510787	8.11368268908944e-101	5.99717566356401e-100
ENSG00000198146.4	ZNF770	4.99482075780017	3.88732285760336e-87	2.06822673223008e-86
ENSG00000130635.11	COL5A1	4.99280612297953	2.13529541741868e-76	9.11900708050338e-76
ENSG00000132436.7	FIGNL1	4.98760191412082	2.05691906021081e-133	4.85076525880176e-132
ENSG00000119771.10	KLHL29	4.98341338852059	8.72420884876146e-120	1.18081861725719e-118
ENSG00000120332.11	TNN	4.98028972066871	4.03482570967925e-80	1.8515101143976e-79
ENSG00000161133.12	USP41	4.97635123022615	6.46428657680153e-94	4.0406637455961e-93
ENSG00000232104.2	RP11-509J21.1	4.97627237100985	1.05623843982281e-85	5.4370997347794e-85
ENSG00000186603.4	HPDL	4.97581782156335	4.53924140493523e-101	3.38562687447096e-100
ENSG00000176208.4	ATAD5	4.97433068966979	3.13656092390103e-154	2.3349283339271e-152
ENSG00000104147.4	OIP5	4.97133106347146	2.27331148014995e-105	1.90711830271279e-104
ENSG00000110375.2	UPK2	4.96174656850375	5.32211801205972e-77	2.29876067573385e-76
ENSG00000259153.1	RP6-65G23.3	4.96090739279647	4.31228401202746e-90	2.45999915524017e-89
ENSG00000021826.10	CPS1	4.9591286131358	3.09601618408462e-71	1.19692895620118e-70
ENSG00000101197.8	BIRC7	4.95811137957596	1.33997774274125e-47	3.54030585950271e-47
ENSG00000258645.2	CTD-2302E22.3	4.95796245914049	2.74106365780517e-78	1.21086732858733e-77
ENSG00000178078.7	STAP2	4.95488026319135	1.18501128235043e-106	1.03548051331343e-105
ENSG00000259768.3	RP5-991G20.1	4.95487320965058	5.93130278914478e-112	6.17918153315864e-111
ENSG00000257800.1	FNBP1P1	4.95431997638248	1.21386548196632e-82	5.85685772165981e-82
ENSG00000237119.1	LINC01056	4.95278888896958	2.60235694498746e-171	7.34542355607554e-169
ENSG00000247095.2	MIR210HG	4.9496667973031	6.40188009432661e-57	1.9619061854328e-56
ENSG00000229029.2	RP11-408A13.1	4.94881898644971	1.56250418509729e-127	2.84155542977056e-126
ENSG00000137868.14	STRA6	4.94424488752102	6.20733705824234e-83	3.01110297649826e-82
ENSG00000256786.1	AP001029.1	4.94055882642065	2.10927588203057e-94	1.33508639512689e-93
ENSG00000153044.5	CENPH	4.93455110283819	3.01850376454271e-133	7.06324667597702e-132
ENSG00000229255.1	RP11-407H12.8	4.93206522949173	1.00728727958833e-117	1.26246361771531e-116
ENSG00000164211.8	STARD4	4.9313350325445	2.29597371401498e-128	4.34455305367765e-127
ENSG00000232335.1	RP11-435D7.3	4.92958693318402	1.94574711684213e-89	1.09249709127789e-88
ENSG00000138623.5	SEMA7A	4.92939762969021	6.32745393528839e-152	4.00595839449789e-150
ENSG00000117399.9	CDC20	4.92765811396956	1.37062961504297e-88	7.55798752112723e-88
ENSG00000011426.6	ANLN	4.92728244306346	2.50719708012151e-100	1.83169369857246e-99
ENSG00000185518.7	SV2B	4.9250330402652	1.9679365742711e-72	7.78356113750169e-72
ENSG00000140835.8	CHST4	4.92501078717635	4.28523264805103e-95	2.75550424927002e-94
ENSG00000133739.11	LRRCC1	4.92397459000049	5.38984950462601e-127	9.59584441700729e-126
ENSG00000076382.12	SPAG5	4.92084598273037	7.75780592022154e-134	1.86524637994892e-132
ENSG00000138400.8	MDH1B	4.91819101871611	9.01616440010115e-84	4.44121081166226e-83
ENSG00000121380.8	BCL2L14	4.91815067560752	2.66951031857877e-75	1.11388544968477e-74
ENSG00000197358.8	BNIP3P1	4.91498772903592	2.8721272033909e-112	3.01768246724634e-111
ENSG00000214770.2	RP11-544I20.2	4.91463430865506	4.74758399585521e-87	2.51949243117291e-86
ENSG00000253861.1	SLC2A3P1	4.91327912610138	5.30455960941615e-105	4.3889359308809e-104
ENSG00000144451.14	SPAG16	4.91269892915797	3.49981311562588e-117	4.29893182203601e-116
ENSG00000146670.5	CDCA5	4.90971331389421	1.88364118422017e-106	1.63488229240276e-105
ENSG00000006704.6	GTF2IRD1	4.90970719013542	1.46920566005489e-97	1.00254509621021e-96
ENSG00000260583.1	LINC00515	4.90831813606314	2.44583738084978e-95	1.58136138174389e-94
ENSG00000134775.11	FHOD3	4.9064504581219	2.41292113083973e-63	8.14842022462167e-63
ENSG00000267226.1	RP11-126O1.5	4.90541613190493	1.1911849024711e-85	6.12593230257344e-85
ENSG00000174945.9	AMZ1	4.90448263151081	2.2174497924394e-88	1.21681322449839e-87
ENSG00000164949.3	GEM	4.90324442483525	1.06893061307691e-87	5.7710326404752e-87
ENSG00000164920.5	OSR2	4.90323665242822	1.35412202726074e-85	6.94936450240235e-85
ENSG00000106302.5	HYAL4	4.89830788802327	2.6979250865968e-97	1.82581608570214e-96
ENSG00000100479.8	POLE2	4.89797487987813	3.97871764606179e-101	2.9724651793586e-100
ENSG00000114993.11	RTKN	4.89775733900081	9.55960010778109e-102	7.25795696611219e-101
ENSG00000255252.3	RP1-65P5.3	4.89770063397148	3.95605348043971e-123	6.0563379186144e-122
ENSG00000148053.11	NTRK2	4.89708271259093	1.52310760714762e-87	8.19532304028576e-87
ENSG00000268942.1	CKS1B	4.89620754955205	1.54816295451404e-97	1.05562585753565e-96
ENSG00000253320.1	KB-1507C5.2	4.8941992913188	1.36915200686976e-105	1.15648104520417e-104
ENSG00000164330.12	EBF1	4.88399281947099	1.05122178291262e-127	1.92596055791638e-126
ENSG00000226723.2	RP11-142L4.3	4.88329453608804	5.35426186652159e-89	2.9803704559806e-88
ENSG00000221420.2	SNORA81	4.88133143142738	7.5922879636807e-88	4.1162110234465e-87
ENSG00000197584.7	KCNMB2	4.88103047655775	1.81208948378604e-78	8.04294655891079e-78
ENSG00000187678.8	SPRY4	4.872604717108	1.53910639584173e-85	7.87781753081285e-85
ENSG00000125514.5	LINC00029	4.87206193215848	1.91345742072012e-177	9.096308022676e-175
ENSG00000166153.12	DEPDC4	4.86661678224981	1.7193078186987e-90	9.89341345578224e-90
ENSG00000166961.10	MS4A15	4.86546036112169	2.69415407906213e-98	1.8781449210277e-97
ENSG00000151835.9	SACS	4.8654099483359	3.5976351152823e-160	3.94676594003257e-158
ENSG00000164695.4	CHMP4C	4.86196511512128	6.14385182860711e-69	2.28304927317289e-68
ENSG00000227403.1	AC009299.3	4.86137298801502	3.66744539445772e-79	1.65242380867344e-78
ENSG00000235489.3	DBF4P1	4.85836692146016	3.75891227972707e-95	2.42166538382702e-94
ENSG00000242396.1	RP11-67L3.5	4.85519596873759	4.40966127091717e-102	3.38111464227624e-101
ENSG00000233912.1	AC026202.3	4.85508322796294	4.75584217010608e-83	2.31238211525865e-82
ENSG00000049192.10	ADAMTS6	4.85436555939195	1.51571301540986e-91	8.93242183091802e-91
ENSG00000110723.7	EXPH5	4.84909188372349	1.31508456944965e-95	8.5434779617303e-95
ENSG00000138160.4	KIF11	4.84738145702202	1.07233789343767e-123	1.6728347667519e-122
ENSG00000167751.8	KLK2	4.84704209917299	7.14325251526352e-60	2.287140652323e-59
ENSG00000128059.4	PPAT	4.84602175085321	1.42530286900087e-152	9.37413394206716e-151
ENSG00000247193.2	RP11-431M7.3	4.84419993604867	4.579264282099e-85	2.32237178087286e-84
ENSG00000214290.3	COLCA2	4.84385075199393	4.67131695014075e-83	2.27209971994191e-82
ENSG00000123975.4	CKS2	4.84309269869972	5.78625550261308e-119	7.61117307545178e-118
ENSG00000215417.6	MIR17HG	4.84263683283129	1.03954152763236e-97	7.12584284701594e-97
ENSG00000188373.4	C10orf99	4.83960189619958	1.54230469907554e-69	5.78834216493767e-69
ENSG00000158458.15	NRG2	4.83705092446418	3.22598289080425e-69	1.2032272318255e-68
ENSG00000162631.14	NTNG1	4.83568654790143	3.22155268347091e-65	1.12117150095057e-64
ENSG00000011332.15	DPF1	4.83457709029575	2.18054755875283e-76	9.30932679998827e-76
ENSG00000104738.12	MCM4	4.83367886258478	2.01316534175953e-130	4.17693271559402e-129
ENSG00000175329.8	ISX	4.83249009481913	7.95819705634114e-82	3.77791285276237e-81
ENSG00000260303.1	RP11-203B7.2	4.83216099986115	3.4536180560649e-69	1.2877760900673e-68
ENSG00000272008.1	RP11-393I2.4	4.82967470417782	3.93714648452818e-89	2.19878108596991e-88
ENSG00000182459.4	TEX19	4.82728834793417	4.79245788385269e-93	2.93670807957386e-92
ENSG00000108797.7	CNTNAP1	4.82728299482464	9.58815394087152e-161	1.08254253056582e-158
ENSG00000236360.1	RP11-334A14.2	4.8268499640061	5.22590669164701e-97	3.51293459745867e-96
ENSG00000164402.9	SEPT8	4.82597424403937	2.97050978350096e-146	1.3130816248536e-144
ENSG00000139116.13	KIF21A	4.82510820226215	9.80138805481771e-104	7.85996484526178e-103
ENSG00000227354.2	RBM26-AS1	4.8232955546228	1.64354464775244e-101	1.23846299555472e-100
ENSG00000229950.1	TFAP2A-AS1	4.82030838792641	1.26851740562269e-84	6.37718295735771e-84
ENSG00000225302.1	RP11-539I5.1	4.8182554141633	2.87009861242035e-93	1.7667210836155e-92
ENSG00000266456.1	RP11-806L2.2	4.81618125248279	2.74861052614109e-114	3.08274418157471e-113
ENSG00000255624.1	RP11-564D11.3	4.81568500681571	8.08513152907926e-87	4.26812408033237e-86
ENSG00000137135.13	ARHGEF39	4.81437051931262	1.03421449117999e-97	7.09112096849805e-97
ENSG00000154721.10	JAM2	4.81308876853929	1.57657820964063e-81	7.434831142818e-81
ENSG00000122778.5	KIAA1549	4.8081449006525	7.21316503688703e-77	3.10788890132816e-76
ENSG00000135253.9	KCP	4.80581735075047	1.80319752022489e-78	8.00741448796031e-78
ENSG00000160124.5	CCDC58	4.80504280550488	5.25207316690643e-140	1.70030378260052e-138
ENSG00000172244.4	C5orf34	4.80210287975006	4.36529951945463e-111	4.39726844158595e-110
ENSG00000177034.10	MTX3	4.79976866723418	4.76345995900014e-106	4.07692591626743e-105
ENSG00000253873.1	PCDHGA11	4.79739054668147	9.52641324495821e-83	4.60959320890416e-82
ENSG00000079819.12	EPB41L2	4.7972906403141	5.55690338483564e-142	1.95298846976513e-140
ENSG00000238132.2	CASC4P1	4.79651924716309	1.99075456950752e-128	3.77755438164884e-127
ENSG00000177076.4	ACER2	4.79522042380912	5.59569059485097e-87	2.96492819805782e-86
ENSG00000176771.11	NCKAP5	4.79471429187868	1.20839398195503e-62	4.04095418104842e-62
ENSG00000259705.1	RP11-227D13.1	4.7945797189182	1.87998570808448e-121	2.69534247259075e-120
ENSG00000205277.5	MUC12	4.79374690805408	3.33933801602359e-77	1.44638814290587e-76
ENSG00000104921.10	FCER2	4.79179936814681	9.44065348965536e-109	8.7999101344751e-108
ENSG00000271670.1	RP11-95I16.4	4.79077665001332	1.52047755690816e-81	7.17276816844364e-81
ENSG00000250159.2	RP11-381K20.2	4.79032700725436	3.87226690880349e-95	2.49291557205626e-94
ENSG00000115392.7	FANCL	4.79007427937306	4.64751563807889e-176	1.85196663595623e-173
ENSG00000235326.1	RP11-509J21.3	4.78643294845987	1.35566158335282e-78	6.0398490503307e-78
ENSG00000205021.9	CCL3L1	4.78635370770936	1.12908618560374e-50	3.13150955694007e-50
ENSG00000256545.1	AL139819.1	4.78392150339475	5.77245450496345e-119	7.60039843153521e-118
ENSG00000172167.3	MTBP	4.78277372360683	9.01096743853362e-112	9.3159170042711e-111
ENSG00000151612.11	ZNF827	4.78197163795612	3.28277067554551e-137	9.1893839871133e-136
ENSG00000161888.7	SPC24	4.78077438408981	3.70330543540367e-78	1.63168239647371e-77
ENSG00000240758.2	RP11-155G14.6	4.77603101710639	1.91409090334903e-34	4.19560922245985e-34
ENSG00000138326.14	RPS24	4.77558057405497	6.73701717835049e-173	1.96293499442756e-170
ENSG00000184709.7	LRRC26	4.77540194154249	6.2647094849395e-72	2.45345906797811e-71
ENSG00000164114.14	MAP9	4.77521737788812	1.38447352819929e-114	1.56901209509059e-113
ENSG00000198042.6	MAK16	4.77472383860426	1.09442095741487e-110	1.08787691427259e-109
ENSG00000133328.3	HRASLS2	4.77388687097534	2.62185116003225e-59	8.32387825230155e-59
ENSG00000090530.5	LEPREL1	4.76788137757765	1.51939878056783e-52	4.33882903962974e-52
ENSG00000236296.3	GUSBP5	4.76766694311785	2.22218172258603e-81	1.04611636791024e-80
ENSG00000138780.10	GSTCD	4.76327360546628	2.11676068641299e-116	2.52789177257527e-115
ENSG00000133121.16	STARD13	4.76015388383697	1.24363684876439e-104	1.02024909751646e-103
ENSG00000230107.1	CTA-126B4.7	4.75856598720386	2.36481346881905e-91	1.38759962244672e-90
ENSG00000117090.10	SLAMF1	4.75727083877007	2.94677908676969e-137	8.25738085979301e-136
ENSG00000173702.3	MUC13	4.75136296919033	3.01889136394646e-50	8.32175984627236e-50
ENSG00000172602.5	RND1	4.74956503971912	1.36395535914261e-67	4.94436098551002e-67
ENSG00000263470.1	RP11-160O5.1	4.7492682962669	3.23335943994709e-72	1.27309416948919e-71
ENSG00000183833.12	MAATS1	4.74711545232738	5.84612002453087e-75	2.42480199456166e-74
ENSG00000259549.1	RP11-115K3.1	4.74694932465155	2.44777435580654e-133	5.74262698868311e-132
ENSG00000250410.1	RP11-714G18.1	4.74551626043132	3.64035736537606e-113	3.93469339966475e-112
ENSG00000140006.7	WDR89	4.74287233652795	9.3065896130655e-93	5.6708041094049e-92
ENSG00000164627.13	KIF6	4.74219112145291	3.66124220122422e-73	1.46910528545199e-72
ENSG00000068885.10	IFT80	4.74054570019964	1.11307497082854e-98	7.84421130937349e-98
ENSG00000157456.3	CCNB2	4.73942069050238	2.92607922475628e-109	2.77327627678283e-108
ENSG00000225159.1	NPM1P39	4.73940565265012	1.3268518562614e-136	3.62802267902271e-135
ENSG00000216915.2	RP1-97D16.1	4.73456776118782	3.2067199424694e-117	3.94249048462311e-116
ENSG00000079931.10	MOXD1	4.7344725773109	1.26082797430171e-77	5.50244091152414e-77
ENSG00000145362.12	ANK2	4.73371571471328	1.51143333387899e-104	1.23732051504892e-103
ENSG00000260139.2	CSPG4P13	4.73251271723055	4.804886978465e-81	2.24518059071333e-80
ENSG00000136237.14	RAPGEF5	4.73157660380573	1.87615008896882e-103	1.49435740625479e-102
ENSG00000171723.11	GPHN	4.73001226878226	4.27501975069336e-167	8.21561774358426e-165
ENSG00000234965.1	SHISA8	4.72959300076633	5.1104382173888e-75	2.12291191747025e-74
ENSG00000226419.2	RP11-31F15.1	4.72933115714185	1.45825660673162e-102	1.1328663782284e-101
ENSG00000261115.1	TMEM178B	4.72789803804067	1.44735100255019e-74	5.9566935170265e-74
ENSG00000134709.6	HOOK1	4.72758413503292	1.33541792482517e-87	7.19543040544594e-87
ENSG00000103742.7	IGDCC4	4.72314751144389	6.75864808288211e-72	2.64613621011207e-71
ENSG00000169855.15	ROBO1	4.72168859821513	7.66959303726723e-60	2.45450528558911e-59
ENSG00000048540.10	LMO3	4.71861295903713	1.92599498883314e-65	6.7322866631078e-65
ENSG00000256164.1	RP11-264F23.3	4.71765556152999	7.03562532866322e-90	3.99171565181716e-89
ENSG00000156738.13	MS4A1	4.71622778554273	2.66750141894537e-121	3.80027791530823e-120
ENSG00000058335.11	RASGRF1	4.71557382685422	2.57162219108885e-84	1.2844838066716e-83
ENSG00000133119.8	RFC3	4.71430095464599	6.26464469280197e-152	3.97548190259613e-150
ENSG00000161405.12	IKZF3	4.71085349847022	2.00765326980069e-99	1.43501399767315e-98
ENSG00000105650.17	PDE4C	4.70981040652509	1.26995333289684e-80	5.88439217878004e-80
ENSG00000145506.9	NKD2	4.70294353565363	3.89703829687654e-60	1.25279448013363e-59
ENSG00000228838.1	RP4-784A16.2	4.70184840181255	1.66164527032323e-90	9.56566855533219e-90
ENSG00000174912.6	METTL15P1	4.70048418135746	2.75659309631579e-85	1.40404893103137e-84
ENSG00000136378.10	ADAMTS7	4.69707835903184	2.43168005830043e-87	1.30091282408227e-86
ENSG00000185155.7	MIXL1	4.69671751156298	2.39099159818761e-63	8.07537072617347e-63
ENSG00000188312.9	CENPP	4.69614450973976	7.67471638674416e-92	4.55856619753631e-91
ENSG00000145536.11	ADAMTS16	4.69406761799688	1.98799259934695e-79	9.00662689592114e-79
ENSG00000139515.5	PDX1	4.69397669915679	1.1668859290805e-77	5.09574665919326e-77
ENSG00000107890.12	ANKRD26	4.6868280958168	5.71696822662091e-130	1.16300816844405e-128
ENSG00000215032.2	GNL3LP1	4.68340718807731	1.19275944668354e-71	4.64637762029671e-71
ENSG00000100162.10	CENPM	4.68336072542123	7.17155228367059e-87	3.79027798382333e-86
ENSG00000136824.14	SMC2	4.68082673908623	4.71802642536535e-142	1.66681045695078e-140
ENSG00000177570.9	SAMD12	4.68056880145351	2.29237400195065e-96	1.51762663891661e-95
ENSG00000267756.1	RP11-411B10.4	4.68032180785994	3.96707314533059e-125	6.56262399383535e-124
ENSG00000151917.13	BEND6	4.67839752686922	8.20582015210675e-74	3.33013492079731e-73
ENSG00000170579.10	DLGAP1	4.67786198879512	3.52424241889466e-62	1.16986888184232e-61
ENSG00000138166.5	DUSP5	4.67687672095933	2.02528123622615e-84	1.01402523388803e-83
ENSG00000169418.9	NPR1	4.67523918297263	9.31402380745149e-77	4.00733729930951e-76
ENSG00000073111.9	MCM2	4.67347412924682	7.157996155929e-136	1.89229484719227e-134
ENSG00000254936.3	AF131215.3	4.67195432546144	9.19196203929994e-91	5.32893871157275e-90
ENSG00000258561.1	RP11-72M17.1	4.67154729581966	2.75821573305655e-93	1.69939453657648e-92
ENSG00000235852.1	AC005540.3	4.67032777327657	1.08791132261194e-110	1.08180304986479e-109
ENSG00000160606.6	TLCD1	4.66623320970665	5.10308451571078e-92	3.04980770009296e-91
ENSG00000229140.4	CCDC26	4.66532110602676	5.33691998624351e-75	2.21597488304077e-74
ENSG00000143195.8	ILDR2	4.66508558205836	4.61128365697101e-62	1.52809041522494e-61
ENSG00000249741.2	RP11-673E1.3	4.66489773988872	7.71303612329488e-70	2.91127092677144e-69
ENSG00000172828.8	CES3	4.66227633713017	7.40390645941806e-81	3.44595763192805e-80
ENSG00000163006.7	CCDC138	4.66208791204286	3.67274749200397e-111	3.71068004440088e-110
ENSG00000223459.4	FAM115B	4.65982374175193	1.29389066229559e-75	5.42985214127671e-75
ENSG00000164953.11	TMEM67	4.65516045595349	7.39974307474813e-110	7.12547399063433e-109
ENSG00000134690.6	CDCA8	4.65395726911225	1.19539437250872e-139	3.79737412800337e-138
ENSG00000234297.2	RP11-54D18.4	4.65359181089425	8.03514088756532e-77	3.45984765025198e-76
ENSG00000051180.12	RAD51	4.65162381153159	2.23837981796172e-100	1.63662649561006e-99
ENSG00000244398.1	RP11-466H18.1	4.65111749474631	4.21656012971441e-145	1.77692270349722e-143
ENSG00000225721.1	RP11-269F19.2	4.65055235962824	2.93066420593556e-109	2.7766506289593e-108
ENSG00000198707.10	CEP290	4.6479497855702	1.42968765582281e-125	2.40026309850252e-124
ENSG00000101447.9	FAM83D	4.64639971331843	2.83774619772585e-117	3.4999730869266e-116
ENSG00000139354.6	GAS2L3	4.64578165752929	2.83639527269699e-78	1.25236765038733e-77
ENSG00000249962.1	RP11-80H5.5	4.64539251442242	9.59808903665495e-95	6.11232476207378e-94
ENSG00000133740.6	E2F5	4.64046557782093	7.85964791574266e-113	8.4112511679652e-112
ENSG00000259746.1	CTD-3065B20.1	4.63939094968773	1.56492888680946e-72	6.19682566796374e-72
ENSG00000226377.1	AC084809.2	4.63507658621616	8.50762132315142e-82	4.03520068253867e-81
ENSG00000180611.6	MB21D2	4.63496420890556	4.35616842469277e-71	1.68218748473564e-70
ENSG00000229956.5	ZRANB2-AS2	4.6349437645517	1.18832831635266e-120	1.65894551201485e-119
ENSG00000154447.10	SH3RF1	4.63414446671329	7.1645357244853e-135	1.81436845351755e-133
ENSG00000136153.15	LMO7	4.6252380714222	4.29048607434244e-142	1.51972942688179e-140
ENSG00000226605.1	AC007098.1	4.62192442271053	1.06463552410302e-92	6.47406391306545e-92
ENSG00000224079.1	AC091729.7	4.62049189801762	3.1909885465943e-88	1.74432553252099e-87
ENSG00000117407.12	ARTN	4.62002108367377	1.72505519061418e-69	6.46615306405761e-69
ENSG00000119946.9	CNNM1	4.61902752971707	9.29815149557522e-66	3.26616555711177e-65
ENSG00000175548.4	ALG10B	4.61727619649162	7.91902070513445e-130	1.60016184971684e-128
ENSG00000232346.1	SC22CB-1E7.1	4.61648788469	3.28713749543942e-75	1.36927847369595e-74
ENSG00000267042.1	CTD-3193K9.4	4.61180083079361	1.79204369592663e-89	1.00703044439079e-88
ENSG00000214198.3	RP11-642P15.1	4.61025536042844	2.24168939111051e-97	1.52009653230534e-96
ENSG00000162337.7	LRP5	4.60863215718075	2.08110217441217e-121	2.97895539461419e-120
ENSG00000174307.5	PHLDA3	4.60627134757352	4.81860118870572e-115	5.54907082066973e-114
ENSG00000137804.8	NUSAP1	4.60533035499675	1.10802280995962e-125	1.86600957622597e-124
ENSG00000269553.1	U62631.5	4.6047434431112	6.30737824221737e-90	3.58153873070754e-89
ENSG00000240571.1	RP11-775D22.3	4.60302575191885	4.75571277311164e-97	3.19844996309273e-96
ENSG00000137965.6	IFI44	4.60226051441479	7.62670188152539e-104	6.13965362102476e-103
ENSG00000111331.8	OAS3	4.60126557871222	3.46763246294712e-98	2.40991117846828e-97
ENSG00000137709.5	POU2F3	4.60049313824992	2.84862908434887e-58	8.91228522094461e-58
ENSG00000183808.7	RBM12B	4.59951051866974	1.57863583779149e-87	8.49072951501311e-87
ENSG00000261452.1	RP11-509E16.1	4.59802317898684	1.15037609627825e-60	3.7309085674269e-60
ENSG00000188611.10	ASAH2	4.59630886669413	2.1226960312985e-92	1.28161083690052e-91
ENSG00000228672.2	PROB1	4.59378456908214	1.74172967637831e-123	2.69535402860212e-122
ENSG00000187912.7	CLEC17A	4.58469223045958	2.51808524845686e-110	2.46593986185166e-109
ENSG00000110660.10	SLC35F2	4.5825097354098	7.12872645004263e-146	3.11058133038334e-144
ENSG00000122970.11	IFT81	4.58103276455994	3.45583919355315e-136	9.24411398101773e-135
ENSG00000157214.9	STEAP2	4.58066976608433	1.76714269203847e-62	5.8985298751129e-62
ENSG00000258072.1	RP11-554D14.2	4.58009330207971	1.13852627733945e-103	9.12201257748877e-103
ENSG00000137731.9	FXYD2	4.5788502808156	1.08430239410913e-72	4.30748306306629e-72
ENSG00000113494.12	PRLR	4.57497258876652	4.60196064590025e-58	1.43547056086058e-57
ENSG00000266999.1	AC015849.16	4.57434907593335	2.47407750563619e-74	1.01376195630159e-73
ENSG00000267356.1	RP11-411B10.3	4.57343624653426	1.23621786698344e-120	1.72402447460886e-119
ENSG00000198901.9	PRC1	4.57126206648059	5.02698936061943e-119	6.62530791365296e-118
ENSG00000180626.9	ZNF594	4.57038001363617	1.27799785338975e-106	1.11565424720689e-105
ENSG00000076604.10	TRAF4	4.56326254685136	3.35316156270861e-122	4.96234947376926e-121
ENSG00000267701.1	RP11-28F1.2	4.56296896439078	9.19080404590886e-78	4.02006807476985e-77
ENSG00000105173.9	CCNE1	4.56087206439627	1.09709709756606e-97	7.51277231557939e-97
ENSG00000118200.10	CAMSAP2	4.56011198926151	4.71624927968421e-141	1.58753051840501e-139
ENSG00000104427.7	ZC2HC1A	4.55968223253887	1.05979447635597e-99	7.63553600792817e-99
ENSG00000177173.5	NAP1L4P1	4.55877492893545	8.42954053914878e-89	4.67297995068156e-88
ENSG00000231409.3	RP11-83J16.1	4.55538115899171	6.72901136644429e-94	4.20419693328432e-93
ENSG00000171241.4	SHCBP1	4.55238652315216	2.80785797680047e-126	4.84614825460907e-125
ENSG00000157613.6	CREB3L1	4.5521494312871	1.04363075485025e-69	3.93040480391622e-69
ENSG00000089685.10	BIRC5	4.55145812831448	7.89168148403936e-86	4.07393585774461e-85
ENSG00000269397.1	CTB-92J24.2	4.55079402773247	1.94741619951954e-83	9.53199724681735e-83
ENSG00000101670.7	LIPG	4.55042855563413	2.06387972802084e-62	6.87968372372748e-62
ENSG00000227409.1	ZMYM4-AS1	4.55005148350572	1.50579300842457e-85	7.71021790424802e-85
ENSG00000171992.8	SYNPO	4.54657247315148	1.95597009165139e-118	2.5226521453345e-117
ENSG00000137821.7	LRRC49	4.54419882249069	6.15408244796753e-76	2.60029895669073e-75
ENSG00000257127.2	CLLU1	4.54122312609057	8.39539780837681e-75	3.46889439483968e-74
ENSG00000169213.6	RAB3B	4.53646392177799	9.1009647208208e-63	3.04718696453826e-62
ENSG00000240429.1	LRRFIP1P1	4.53526827490898	8.14929545135039e-79	3.64451986871169e-78
ENSG00000270890.1	RP3-468K18.6	4.53349653572929	2.56101076718744e-77	1.11139828248684e-76
ENSG00000156535.9	CD109	4.53257881424301	1.53663923798242e-87	8.26649065547145e-87
ENSG00000270751.1	RP11-461L13.2	4.5319334794595	9.27288176739224e-87	4.88751755010752e-86
ENSG00000266171.1	RP11-769O8.1	4.53017555897219	2.71020959307086e-62	9.01639648169932e-62
ENSG00000226221.1	AC022431.1	4.52993709598362	5.30108824739988e-138	1.55458428830946e-136
ENSG00000040275.12	SPDL1	4.52956249983846	1.27226862055532e-142	4.66504232898343e-141
ENSG00000226525.4	RPS7P10	4.52893476548245	2.79123925844893e-93	1.7193500837961e-92
ENSG00000165244.6	ZNF367	4.52750227193761	2.76643429022598e-125	4.59608031650848e-124
ENSG00000263826.1	RP11-573D15.9	4.527464941893	5.64851247549031e-89	3.14157928054928e-88
ENSG00000103494.8	RPGRIP1L	4.5266923672114	5.88520596962277e-134	1.42385201927561e-132
ENSG00000162897.10	FCAMR	4.52634367052196	2.4819464701013e-81	1.16718680146364e-80
ENSG00000161970.8	RPL26	4.52370910746675	4.56252602725802e-150	2.54384295803725e-148
ENSG00000135451.8	TROAP	4.52310230351987	1.19456088736264e-75	5.01611907095388e-75
ENSG00000151725.7	MLF1IP	4.52191559185936	2.20898681177118e-114	2.48781860509408e-113
ENSG00000164989.11	CCDC171	4.5218218216076	4.48925496749058e-102	3.44019631940306e-101
ENSG00000123095.5	BHLHE41	4.51791770519092	3.11605557872094e-64	1.06624268236648e-63
ENSG00000149635.2	OCSTAMP	4.51746826900353	5.89756158474327e-105	4.87214104456672e-104
ENSG00000128050.4	PAICS	4.51381471234028	6.09362436900986e-194	1.1007929301804e-190
ENSG00000110042.3	DTX4	4.50974530814564	2.11267150040078e-91	1.24153241479853e-90
ENSG00000150627.11	WDR17	4.50946525668779	5.51702587224899e-72	2.16345658553301e-71
ENSG00000271576.1	RP11-486G15.2	4.50929140590096	4.55704330360685e-80	2.08973095951658e-79
ENSG00000006747.10	SCIN	4.50863528904305	7.24566398424547e-57	2.21798189088454e-56
ENSG00000031691.6	CENPQ	4.5068092099321	8.71260042789953e-87	4.59488777335138e-86
ENSG00000107014.7	RLN2	4.50670004533477	1.36945225941539e-79	6.22722736589678e-79
ENSG00000231007.4	CDC20P1	4.50621752168565	4.27024013657367e-54	1.24836225030464e-53
ENSG00000226647.2	RP11-336A10.2	4.50553628022207	3.56686080404436e-75	1.48511412426537e-74
ENSG00000228318.1	AP001610.5	4.50541081974941	1.32760052183816e-86	6.97440700663992e-86
ENSG00000265688.1	MAFG-AS1	4.50499949109385	4.17519860885676e-87	2.21921060620227e-86
ENSG00000104290.6	FZD3	4.50246029591286	1.43778536950053e-115	1.68074504561501e-114
ENSG00000261069.2	SNORD116-20	4.50224528659219	5.98882415022109e-75	2.48361138657087e-74
ENSG00000188610.8	FAM72B	4.50204502123447	5.17045698312021e-107	4.5770621650313e-106
ENSG00000196951.6	RP11-425I13.3	4.50025546920019	7.21401686038461e-87	3.81197766899067e-86
ENSG00000072274.8	TFRC	4.49732321544047	1.68908813937363e-112	1.78786020752372e-111
ENSG00000188738.9	FSIP2	4.49486785882708	5.16930094453449e-78	2.26985168844678e-77
ENSG00000141384.7	TAF4B	4.49130545391428	7.31049044623094e-123	1.10851908014281e-121
ENSG00000128791.7	TWSG1	4.49106129707884	1.85353174689634e-136	4.99752733787564e-135
ENSG00000101017.9	CD40	4.4899440513871	6.41548146163358e-140	2.06952739483196e-138
ENSG00000167749.7	KLK4	4.48712206973372	9.29637185703111e-74	3.76763069413659e-73
ENSG00000270157.1	RP5-894A10.6	4.48613603226747	1.88858352265832e-84	9.46457327787544e-84
ENSG00000231345.3	RP11-564C4.6	4.4822299761491	4.69301244405647e-81	2.19366151796788e-80
ENSG00000170113.11	NIPA1	4.48104626053502	5.39981318540873e-155	4.30349229073589e-153
ENSG00000198182.8	ZNF607	4.47947425487042	2.56755260673298e-79	1.16090393767134e-78
ENSG00000267432.1	RP11-559N14.5	4.47567781916566	4.61453355978433e-50	1.26957067590086e-49
ENSG00000124191.13	TOX2	4.47384182302207	1.32494854760988e-89	7.47805265456882e-89
ENSG00000184779.8	RPS17	4.47284664001956	3.90697366866129e-103	3.07932709423254e-102
ENSG00000105926.11	MPP6	4.47182942578667	6.03656173655506e-127	1.07190506799104e-125
ENSG00000170779.10	CDCA4	4.46788036722497	2.46763694781453e-92	1.48524119002511e-91
ENSG00000213432.2	RP11-624L12.1	4.46782598936383	1.45499939628834e-105	1.22746322046156e-104
ENSG00000177045.6	SIX5	4.46656163869445	3.38929855203424e-122	5.01309076771134e-121
ENSG00000109475.12	RPL34	4.46525131719481	3.47293036839036e-140	1.12972381983522e-138
ENSG00000151849.10	CENPJ	4.46390711462749	1.2264998270508e-162	1.67850837442402e-160
ENSG00000163923.5	RPL39L	4.46317032096595	6.52013875309724e-107	5.75305111666154e-106
ENSG00000269906.1	RP11-248J18.2	4.46173822910969	2.29885515240695e-76	9.80823146981125e-76
ENSG00000224557.3	HLA-DPB2	4.45861478699749	8.89255981579186e-58	2.75952466019826e-57
ENSG00000227227.1	AC017101.10	4.45080819120977	2.65676298554258e-85	1.35371016583767e-84
ENSG00000178502.5	KLHL11	4.45046041356667	3.79053106586937e-87	2.0175215142774e-86
ENSG00000262209.1	PCDHGB3	4.45036993862882	6.33422932713453e-79	2.83840932821836e-78
ENSG00000197279.3	ZNF165	4.4493504678484	1.44666980620058e-91	8.52924537393757e-91
ENSG00000112149.5	CD83	4.44854139677352	1.9146906885847e-70	7.31355703250348e-70
ENSG00000235823.1	LINC00263	4.4484106334364	7.58400591671089e-113	8.11947089392e-112
ENSG00000167513.4	CDT1	4.44686914642608	2.2007524969249e-79	9.95555766430283e-79
ENSG00000166451.9	CENPN	4.44423621761061	8.14680648060846e-138	2.36100551021441e-136
ENSG00000198944.4	SOWAHA	4.44268978035427	7.17443527762715e-55	2.12186938133446e-54
ENSG00000117461.10	PIK3R3	4.44035281476935	1.714097108789e-130	3.57009141866683e-129
ENSG00000186638.11	KIF24	4.43941452278349	1.10883863442723e-102	8.64390117292137e-102
ENSG00000113810.11	SMC4	4.43932410584895	5.94564625460394e-146	2.60273306237485e-144
ENSG00000225920.2	RIMKLBP2	4.4385725790992	1.37048607962296e-78	6.10489253650227e-78
ENSG00000227053.1	RP11-395B7.4	4.43773400905331	6.51119630789918e-78	2.85445536895557e-77
ENSG00000175841.7	FAM172BP	4.43632684435681	9.7277305841847e-69	3.60147992402859e-68
ENSG00000107719.8	PALD1	4.43562456365093	1.21429983701294e-91	7.18111800164549e-91
ENSG00000162105.12	SHANK2	4.43506883583395	3.86028553693438e-56	1.16691384643363e-55
ENSG00000179934.5	CCR8	4.43474583975878	9.9495587985521e-54	2.89584527136806e-53
ENSG00000091972.14	CD200	4.43361955690708	1.50753576724179e-98	1.05992985690064e-97
ENSG00000246792.2	RP11-68L18.1	4.43304262241399	4.9381674227837e-84	2.44758592747704e-83
ENSG00000089048.10	ESF1	4.4319829402841	5.15645888770772e-138	1.51545082950343e-136
ENSG00000258938.1	RP11-317N8.5	4.4301759056795	4.92470935114618e-89	2.74352075016464e-88
ENSG00000167554.10	ZNF610	4.42858564407878	2.10040202712283e-81	9.89130930291057e-81
ENSG00000189149.7	CRYM-AS1	4.42409700729769	3.2865055224564e-76	1.39671330210165e-75
ENSG00000152133.10	GPATCH11	4.42301048651396	3.27086004613065e-103	2.58397943644322e-102
ENSG00000214929.3	SPATA31D1	4.42283100736891	1.87128712619484e-86	9.7907447882799e-86
ENSG00000187790.6	FANCM	4.42134845905256	6.02322608044669e-109	5.64745180283267e-108
ENSG00000087076.4	HSD17B14	4.41824095409871	3.96294434053786e-74	1.61722745174028e-73
ENSG00000213598.3	RP11-112J1.1	4.41698308011585	4.81742036833145e-91	2.80665748700661e-90
ENSG00000181227.2	RP4-682C21.2	4.41637828908441	1.51878019355208e-96	1.00918064994312e-95
ENSG00000272121.1	RP4-555D20.4	4.41553808572696	7.72750566628155e-88	4.18784442078462e-87
ENSG00000174083.13	PIK3R6	4.41515018977525	8.18567339105342e-144	3.19606904722442e-142
ENSG00000010310.4	GIPR	4.41440601263116	1.84244929663355e-88	1.01390837918114e-87
ENSG00000119508.13	NR4A3	4.41390214659303	8.83435581791074e-50	2.41802565250432e-49
ENSG00000166851.10	PLK1	4.41363742778605	8.46296317258765e-124	1.32249661526879e-122
ENSG00000118557.11	PMFBP1	4.41189248118319	4.91401829893583e-83	2.38800491115969e-82
ENSG00000101438.3	SLC32A1	4.40926253325276	6.93555778678161e-59	2.18780918915508e-58
ENSG00000240184.2	PCDHGC3	4.40423638484148	3.61000833594557e-70	1.37041742615743e-69
ENSG00000138685.8	FGF2	4.40390763713688	8.49008316033969e-89	4.70557953355951e-88
ENSG00000163207.5	IVL	4.40356008662174	1.11007014980899e-60	3.60105002386859e-60
ENSG00000128683.9	GAD1	4.40175606685333	1.01759466874678e-59	3.24970686376329e-59
ENSG00000175893.7	ZDHHC21	4.40147379364923	5.416789685517e-148	2.67844434504478e-146
ENSG00000255276.1	RRM1-AS1	4.39889149723096	1.19165267071976e-104	9.78194862723219e-104
ENSG00000177425.6	PAWR	4.39572643902108	3.09710801519241e-134	7.58791463722142e-133
ENSG00000182575.7	NXPH3	4.39493525664775	3.27262561265496e-71	1.26502619438105e-70
ENSG00000260589.1	RP11-390B4.5	4.39461881967338	3.40878616326455e-73	1.36841301727377e-72
ENSG00000163009.4	C2orf48	4.39426726498673	6.52364597418539e-61	2.12414365492071e-60
ENSG00000169194.5	IL13	4.39167476344579	5.35230603131583e-64	1.82567266528909e-63
ENSG00000162063.8	CCNF	4.39122294160391	5.22655962902055e-110	5.06523913689449e-109
ENSG00000150637.4	CD226	4.38785700239472	1.34722289995496e-108	1.25019516849587e-107
ENSG00000253133.1	RP11-360L9.4	4.38363708833878	3.99172311743628e-88	2.17764689577553e-87
ENSG00000154678.12	PDE1C	4.38321604752756	6.02310255649079e-65	2.08812704674042e-64
ENSG00000257941.1	RP11-290L1.4	4.38256224180891	9.02778962066137e-83	4.37222547544345e-82
ENSG00000116641.11	DOCK7	4.38092732744684	1.02446430560653e-157	9.3467708043839e-156
ENSG00000245482.2	RP11-847H18.2	4.37992081537422	4.97800917280437e-91	2.89897086944939e-90
ENSG00000091127.9	PUS7	4.37976162978616	7.92093911951965e-147	3.63785910714617e-145
ENSG00000236352.1	AC005220.3	4.37891253148377	8.23150843321566e-64	2.79896077318164e-63
ENSG00000158050.4	DUSP2	4.37859787029918	4.39122361451049e-65	1.52491331901052e-64
ENSG00000230033.1	RP5-1121A15.3	4.37632042106472	8.29133143589584e-100	5.98482173464223e-99
ENSG00000219642.2	BMPR1APS1	4.37470840200868	3.41727157956341e-81	1.60176107924978e-80
ENSG00000158402.14	CDC25C	4.37175488605973	3.37978692900533e-97	2.28156667701189e-96
ENSG00000111012.5	CYP27B1	4.37136860209406	2.48841738684991e-76	1.06103298082568e-75
ENSG00000135245.9	HILPDA	4.37088991143702	4.78259214460121e-39	1.11516994529093e-38
ENSG00000066651.13	TRMT11	4.37019222574048	3.87480403819673e-147	1.81339490540616e-145
ENSG00000175265.13	GOLGA8A	4.36941950876587	1.06893587167045e-118	1.39187675707132e-117
ENSG00000160183.9	TMPRSS3	4.36935959597648	5.34662788621638e-53	1.53732571978783e-52
ENSG00000184451.5	CCR10	4.36800571248947	6.6012440367921e-83	3.20046358319835e-82
ENSG00000156802.8	ATAD2	4.36389234769235	2.23022968785839e-143	8.46394031539199e-142
ENSG00000104321.6	TRPA1	4.36203120601265	1.33963304357135e-101	1.01142481420041e-100
ENSG00000265415.1	CTD-2510F5.4	4.36160898208399	1.45266298973885e-97	9.9225634063407e-97
ENSG00000233270.1	SNRPEP4	4.36054573672715	1.10475625256915e-115	1.293672436295e-114
ENSG00000270505.1	IGHV1OR15-1	4.3595012622974	1.86292179149209e-80	8.59812498451051e-80
ENSG00000215644.5	GCGR	4.35545886062035	2.58990840417883e-61	8.48286571111251e-61
ENSG00000147536.7	GINS4	4.35475724999463	2.18345768412238e-112	2.3057347181085e-111
ENSG00000255733.1	IFNG-AS1	4.35345492507241	1.9101245415874e-51	5.35914730828263e-51
ENSG00000175898.4	CTD-2369P2.2	4.35100683393511	1.36386344586336e-89	7.69128153851395e-89
ENSG00000102189.12	EEA1	4.34791536801642	1.58010806058242e-110	1.56263460283219e-109
ENSG00000253159.1	PCDHGA12	4.34706573344651	1.0866027787549e-66	3.87978330424582e-66
ENSG00000141198.9	TOM1L1	4.34629281700628	1.65169573068756e-73	6.66408564836821e-73
ENSG00000146243.9	IRAK1BP1	4.34575820462147	4.56054338744554e-90	2.59943298631914e-89
ENSG00000256885.1	AP001877.1	4.34532556117908	6.64458099486515e-73	2.65205790569835e-72
ENSG00000138658.11	C4orf21	4.34454836884013	1.92174723885654e-133	4.53998124945908e-132
ENSG00000168283.9	BMI1	4.34040557388737	2.78819935552682e-79	1.26003732382772e-78
ENSG00000250155.1	CTD-2353F22.1	4.34011713065824	2.38460612961984e-95	1.54214015022217e-94
ENSG00000237732.5	AC010980.2	4.34001693520475	6.26478600193924e-66	2.20951329291355e-65
ENSG00000230772.1	VN1R108P	4.33865222008301	5.85179137190397e-82	2.78234761895915e-81
ENSG00000177453.3	NIM1	4.33759078713537	3.98232584859761e-88	2.17295778331554e-87
ENSG00000151773.8	CCDC122	4.33676293200452	4.43140418073273e-76	1.87768192471172e-75
ENSG00000237541.3	HLA-DQA2	4.33439861829745	2.4190129632904e-49	6.5751824923543e-49
ENSG00000180881.15	CAPS2	4.33364133255422	1.97961456197774e-97	1.34440139814313e-96
ENSG00000226314.3	ZNF192P1	4.33262896404579	6.61146579461974e-91	3.83702909909641e-90
ENSG00000197557.6	TTC30A	4.33069541939368	5.75182564016779e-104	4.64413645326659e-103
ENSG00000254846.1	RP11-203M5.2	4.32735971020612	1.16642032680325e-99	8.39774932254512e-99
ENSG00000094804.5	CDC6	4.32462821263733	7.7041056997901e-117	9.34040949204529e-116
ENSG00000144426.14	NBEAL1	4.32460427048929	1.50579367099189e-100	1.10635821862438e-99
ENSG00000255893.1	RP11-685N10.1	4.32455277213804	3.83347764527317e-69	1.42863077642645e-68
ENSG00000170456.10	DENND5B	4.32420173597846	1.11078767953706e-100	8.17685785178368e-100
ENSG00000066230.6	SLC9A3	4.32344209053446	1.26666563227876e-106	1.10611790647302e-105
ENSG00000229422.1	RP11-262H14.5	4.32259072645023	3.27968237566805e-76	1.39403220915258e-75
ENSG00000174442.7	ZWILCH	4.3217299535895	1.79722372361194e-121	2.58078278954492e-120
ENSG00000153093.14	ACOXL	4.31941136198404	3.45352519092506e-76	1.46746388738429e-75
ENSG00000186265.5	BTLA	4.31884230343934	1.06442203048402e-107	9.6528258902361e-107
ENSG00000230002.2	ALMS1-IT1	4.31830724834009	1.41692751161439e-68	5.22658382551254e-68
ENSG00000026751.12	SLAMF7	4.31785450698652	4.04796067136135e-94	2.54141775514084e-93
ENSG00000113966.5	ARL6	4.3139736351856	4.15095840121892e-94	2.60487540059817e-93
ENSG00000186918.9	ZNF395	4.31365473550821	4.70091501241218e-78	2.06619130723979e-77
ENSG00000151012.9	SLC7A11	4.31333111036822	2.59868435880554e-98	1.81252381133987e-97
ENSG00000164683.12	HEY1	4.31192337668353	6.83355618808694e-66	2.40760462915865e-65
ENSG00000159905.10	ZNF221	4.3090575447191	1.14488007696132e-63	3.88319131874087e-63
ENSG00000253174.2	RP11-360L9.7	4.30778011159828	6.96621421608323e-92	4.14591492671222e-91
ENSG00000080986.8	NDC80	4.30772146684003	1.26523527213984e-127	2.31180581046347e-126
ENSG00000200418.1	SNORA63	4.30769333036467	1.55716609443015e-85	7.96574092142225e-85
ENSG00000173706.8	HEG1	4.30664840007326	3.59269530074549e-103	2.83492325463892e-102
ENSG00000135747.7	ZNF670	4.3048548496956	1.5447164705554e-89	8.6985000421113e-89
ENSG00000262943.3	ALOX12P2	4.30273480995618	1.99413127909308e-52	5.68310635986383e-52
ENSG00000103852.8	TTC23	4.30209926938691	1.45674272661237e-125	2.44417075312789e-124
ENSG00000256436.1	TAS2R31	4.30031294139838	6.20761770476055e-73	2.48094125288933e-72
ENSG00000112874.5	NUDT12	4.29513591520698	8.78208606794641e-68	3.19420384138448e-67
ENSG00000106701.7	FSD1L	4.29441913342867	2.86524224998775e-101	2.14592231199331e-100
ENSG00000164611.8	PTTG1	4.29323426615371	3.01641810150722e-100	2.19956623510606e-99
ENSG00000234899.5	AC005152.2	4.29277235029676	7.49325955999643e-76	3.16219988003774e-75
ENSG00000104804.3	TULP2	4.2923375184422	7.44159441882654e-73	2.96623836373849e-72
ENSG00000186615.6	KTN1-AS1	4.28973998805244	2.75553121567808e-95	1.77904763762757e-94
ENSG00000131650.9	KREMEN2	4.28858823294044	7.13277390914198e-72	2.791000355466e-71
ENSG00000271360.1	RP11-138I18.1	4.28538146467186	9.75986531738608e-82	4.62186421714803e-81
ENSG00000233757.2	AC092835.2	4.28476320608095	1.55555132095812e-71	6.04225546789024e-71
ENSG00000085840.8	ORC1	4.28466313967899	7.10770250347154e-96	4.64202011898212e-95
ENSG00000087586.13	AURKA	4.28118889376628	1.00573069717564e-131	2.20131540398775e-130
ENSG00000204410.10	MSH5	4.28033627766576	2.73764530311418e-84	1.3666539200163e-83
ENSG00000241095.1	CYP51P1	4.27918865979366	1.11469894101329e-85	5.73585210874233e-85
ENSG00000105675.4	ATP4A	4.27908656512691	1.60130784512822e-46	4.16856938029008e-46
ENSG00000151135.5	C12orf23	4.2785253031987	6.0932784000023e-135	1.5459697079107e-133
ENSG00000167088.6	SNRPD1	4.27773564988752	1.12772993964133e-168	2.61180326277446e-166
ENSG00000138443.11	ABI2	4.27718926712127	8.70336845299998e-113	9.29216607450514e-112
ENSG00000162755.9	KLHDC9	4.2766369508595	4.41686385399773e-91	2.57606026370591e-90
ENSG00000132541.6	HRSP12	4.27631943606825	4.29689726460577e-126	7.35521321408859e-125
ENSG00000056736.5	IL17RB	4.27608749667939	2.99956457240038e-94	1.88933522125367e-93
ENSG00000154319.10	FAM167A	4.27371480200181	3.47181993747079e-78	1.53018713151669e-77
ENSG00000189410.7	SH2D5	4.27333773489982	7.92384953038067e-73	3.15614509370462e-72
ENSG00000253741.1	CTD-2292P10.4	4.2711127163609	1.18294404017645e-71	4.60880440785928e-71
ENSG00000138036.14	DYNC2LI1	4.26863874453375	3.04198417218893e-122	4.52159325912251e-121
ENSG00000257530.1	RP11-843B15.2	4.26616593943309	2.07134349178256e-89	1.16205371836091e-88
ENSG00000205464.7	ATP6AP1L	4.26614244419538	4.26984442217838e-124	6.7424227452079e-123
ENSG00000237484.5	AP000476.1	4.26567700421135	1.48410089346769e-52	4.23937190705185e-52
ENSG00000233588.1	CYP51P2	4.2624718311663	6.37062118312611e-79	2.85424474535662e-78
ENSG00000215146.4	RP11-313J2.1	4.26038573084835	8.42067902126318e-43	2.07564031146337e-42
ENSG00000233836.3	RP11-255H23.2	4.26021912302791	2.15962066444369e-64	7.41031292192359e-64
ENSG00000230658.1	KLHL7-AS1	4.25842175609008	2.64030208237115e-64	9.04936320845068e-64
ENSG00000105750.10	ZNF85	4.25841218428164	8.47039002135454e-102	6.43640376917117e-101
ENSG00000075131.5	TIPIN	4.25828822084764	7.58211730211314e-145	3.13189988620975e-143
ENSG00000178343.4	SHISA3	4.25699950650764	1.79214454753814e-60	5.78943023422043e-60
ENSG00000112029.5	FBXO5	4.25660062658852	1.37610572064539e-123	2.13809270139496e-122
ENSG00000229417.1	NPM1P25	4.25443514143296	1.47239753969315e-85	7.54492362576877e-85
ENSG00000267203.1	SNRPGP4	4.25410848744001	1.51123708335698e-95	9.80838113717941e-95
ENSG00000260526.1	RP11-73K9.2	4.25354153174513	1.78073818477269e-76	7.6276735050246e-76
ENSG00000008277.10	ADAM22	4.25310557863751	1.78547309990385e-144	7.23183327176303e-143
ENSG00000268678.1	CTC-444N24.13	4.25304524094066	8.19552543410556e-78	3.58762766862614e-77
ENSG00000003249.9	DBNDD1	4.25252962000349	3.49379913395101e-65	1.21545095818039e-64
ENSG00000166582.5	CENPV	4.25249327183332	2.75203323101449e-119	3.66626570603735e-118
ENSG00000250902.1	RP11-301H24.4	4.25023661080991	1.40320449748993e-79	6.37963628665851e-79
ENSG00000261793.1	RP11-350O14.18	4.24991993580142	2.71074974948525e-95	1.7513873619886e-94
ENSG00000233280.2	CRYBG3	4.24982220130907	1.70086291343531e-55	5.08476195557775e-55
ENSG00000138758.7	SEPT11	4.24964876949418	3.34852210897058e-176	1.3959215936427e-173
ENSG00000181408.2	UTS2R	4.24950345275885	7.89286884578982e-72	3.08441112077252e-71
ENSG00000238018.1	AC093110.3	4.24875745037532	7.8434152992034e-82	3.72407612340134e-81
ENSG00000225976.4	RP11-192N10.2	4.24803442529191	1.75466612262882e-75	7.34417484165479e-75
ENSG00000261251.1	RP3-388M5.9	4.24713347590898	9.29524020056993e-80	4.23743478658889e-79
ENSG00000237877.2	AC097500.2	4.24595068305136	2.62258874039544e-76	1.117890311444e-75
ENSG00000174501.10	ANKRD36C	4.24582647001581	3.23555029221636e-85	1.64491006131682e-84
ENSG00000263301.1	RP11-104H15.8	4.24558171149113	6.48064360952996e-66	2.2844542719843e-65
ENSG00000235590.3	GNAS-AS1	4.24282191391839	9.41173231672178e-84	4.63521829491476e-83
ENSG00000234043.3	RP11-56M3.1	4.24155868201849	7.19416817159591e-78	3.15233465306815e-77
ENSG00000142583.13	SLC2A5	4.24141835401608	2.52227493376706e-72	9.95427962136413e-72
ENSG00000267343.1	CTC-499B15.4	4.24116440903254	3.12953451793663e-87	1.66898242142352e-86
ENSG00000164163.6	ABCE1	4.24050969027666	1.02561492317323e-150	5.95098234972697e-149
ENSG00000149050.5	ZNF214	4.2399777460718	4.13563608413147e-74	1.68668469253026e-73
ENSG00000259426.1	RP11-253M7.1	4.23903822511524	2.06227507416896e-78	9.1429102887363e-78
ENSG00000135069.9	PSAT1	4.23870213315725	9.45797963050763e-97	6.31549714262852e-96
ENSG00000154640.10	BTG3	4.23499209061462	3.53152151975197e-102	2.71625428954639e-101
ENSG00000236432.3	AC097662.2	4.22993992107987	2.51052215704789e-80	1.15634232346637e-79
ENSG00000245614.2	DDX11-AS1	4.22814914001262	5.27325789089236e-70	1.99677849454318e-69
ENSG00000197905.4	TEAD4	4.22586756925689	3.50423651347017e-55	1.04265177122544e-54
ENSG00000168491.5	CCDC110	4.22586084068161	8.60470549840796e-70	3.24421462210047e-69
ENSG00000152455.11	SUV39H2	4.22522535630899	3.43828451537144e-139	1.06843114120436e-137
ENSG00000225610.1	AC007679.3	4.22461057867155	1.50706472064497e-63	5.10206555913504e-63
ENSG00000266972.1	LRRC37A9P	4.22278389001223	1.61190757551582e-73	6.50452115766973e-73
ENSG00000188064.5	WNT7B	4.22214236943974	1.64470925545772e-57	5.07882469460259e-57
ENSG00000250240.1	CTD-2154I11.2	4.22141898866793	1.48070295755634e-70	5.66783557577399e-70
ENSG00000213976.3	CTD-2561J22.2	4.22103500541701	2.25935043705125e-80	1.04100695107597e-79
ENSG00000125733.13	TRIP10	4.22084836584679	2.2657838970954e-137	6.41545937926793e-136
ENSG00000198477.3	ZNF280B	4.22036838457024	7.57255918768961e-87	4.00065580637211e-86
ENSG00000234241.1	RP4-775C13.1	4.22030293652072	2.55079231194072e-81	1.19831517469934e-80
ENSG00000186952.10	TMEM232	4.21971816777822	1.45522205338471e-78	6.4749018030485e-78
ENSG00000197134.7	ZNF257	4.21949839765014	4.07456242205408e-60	1.30908724152714e-59
ENSG00000162694.9	EXTL2	4.21893432221402	2.51738740247619e-153	1.75808367126024e-151
ENSG00000228649.4	AC005682.5	4.2166450206866	1.00248721652891e-94	6.37811601462406e-94
ENSG00000236404.4	RP11-125B21.2	4.21500321043317	2.92024766784649e-63	9.84815818987386e-63
ENSG00000253731.1	PCDHGA6	4.21492847112647	8.33504871786594e-68	3.03201523839459e-67
ENSG00000146350.9	TBC1D32	4.2145557651422	4.10789741838285e-123	6.281698439386e-122
ENSG00000258725.1	PRC1-AS1	4.21331079998169	8.7642671640543e-94	5.46068860299792e-93
ENSG00000084710.9	EFR3B	4.21281683496109	6.24609963070295e-53	1.79366852154682e-52
ENSG00000178999.8	AURKB	4.21280287661385	3.98341994287615e-113	4.30034781641892e-112
ENSG00000271359.1	RP11-84C13.1	4.21098338518735	3.52839412459214e-82	1.68414471717585e-81
ENSG00000071082.6	RPL31	4.20731147278021	7.17551358659604e-143	2.67816655173544e-141
ENSG00000229816.1	DDX50P1	4.20550739729258	1.93875406178134e-64	6.66088738583606e-64
ENSG00000178409.9	BEND3	4.20264176842782	3.02457794962374e-114	3.38525356055161e-113
ENSG00000264843.1	RP11-856M7.2	4.20258789903919	3.04935706862208e-76	1.29694598161125e-75
ENSG00000117054.9	ACADM	4.20171167608791	2.0062395725669e-162	2.62623544434035e-160
ENSG00000116830.7	TTF2	4.19963736968063	7.94407285719283e-168	1.66868637373143e-165
ENSG00000120254.11	MTHFD1L	4.19782679353421	1.26447689995741e-126	2.21626976443376e-125
ENSG00000173947.9	PIFO	4.19750941828637	2.83007379866592e-73	1.1377820433598e-72
ENSG00000259605.3	AC074212.5	4.19729426646671	1.58168943770298e-110	1.56362782537168e-109
ENSG00000104549.7	SQLE	4.19653822310545	2.96430392147283e-147	1.39693466713303e-145
ENSG00000245812.2	RP11-175K6.1	4.19386116486756	2.41303336232047e-78	1.06839812122218e-77
ENSG00000138346.10	DNA2	4.1900324771064	3.17585223600441e-127	5.69907735357692e-126
ENSG00000261188.1	CTA-445C9.14	4.18923581346777	7.04354772352087e-96	4.60233934565336e-95
ENSG00000160188.5	RSPH1	4.18666253750509	1.48327546997799e-67	5.37258593904472e-67
ENSG00000168447.6	SCNN1B	4.18526743297196	1.61742839396281e-60	5.22938279336716e-60
ENSG00000159208.11	C1orf51	4.18471442411021	1.26614236460003e-79	5.76035252746258e-79
ENSG00000107518.12	ATRNL1	4.18343276569832	1.39904735234114e-52	3.9976785939458e-52
ENSG00000178295.10	GEN1	4.18242410581019	4.48162167958572e-153	3.05890434891018e-151
ENSG00000101057.11	MYBL2	4.17942144923263	4.0800936644756e-82	1.94473699254697e-81
ENSG00000092421.12	SEMA6A	4.17715221073023	9.13974855441884e-103	7.14128508013516e-102
ENSG00000183814.11	LIN9	4.17709649708443	2.1256876997856e-113	2.31696539022889e-112
ENSG00000167971.14	CASKIN1	4.17706511761516	1.33960614825774e-59	4.26900009400682e-59
ENSG00000123352.13	SPATS2	4.17688308921524	1.18604687100298e-158	1.17722754811604e-156
ENSG00000140525.13	FANCI	4.17561392014772	6.91973465549532e-131	1.46602071899888e-129
ENSG00000156869.8	FRRS1	4.17453711139058	9.64848805578839e-93	5.87781206941767e-92
ENSG00000173809.11	TDRD12	4.17439343493537	1.26250942937528e-47	3.33725665864619e-47
ENSG00000196735.7	HLA-DQA1	4.1734381515557	1.0372883421781e-51	2.9251121040691e-51
ENSG00000269289.1	CTB-92J24.3	4.16967578089975	1.27729197357155e-82	6.15850188752106e-82
ENSG00000243869.2	RN7SL56P	4.16882759339185	1.53541837809355e-92	9.29933656486384e-92
ENSG00000173145.7	NOC3L	4.16836349992001	4.1422389968771e-145	1.74832165262272e-143
ENSG00000228317.1	RP11-235C23.5	4.16775154315612	9.46563550907433e-87	4.98814323977805e-86
ENSG00000036828.9	CASR	4.16695350537328	3.51621015441675e-56	1.06373502907481e-55
ENSG00000139263.7	LRIG3	4.16552035706139	1.56550398672532e-61	5.14624063184472e-61
ENSG00000129810.10	SGOL1	4.16425978575774	1.44018514069712e-126	2.51772237144967e-125
ENSG00000166317.7	SYNPO2L	4.16413572656291	9.14220970833174e-53	2.62061204344298e-52
ENSG00000197121.10	PGAP1	4.16373175208662	6.5604249812354e-112	6.82934443782311e-111
ENSG00000203943.4	SAMD13	4.16340223645236	1.56208222267841e-68	5.76044392867678e-68
ENSG00000038210.9	PI4K2B	4.15691298232513	3.0947271755887e-178	1.74703796410265e-175
ENSG00000133818.8	RRAS2	4.15663185180305	6.812079728267e-125	1.11398264572632e-123
ENSG00000254006.1	RP11-1D12.2	4.15585627863112	4.74636602933049e-31	9.96608138680885e-31
ENSG00000258667.1	HIF1A-AS2	4.15489129013114	1.48070003383464e-60	4.79074970947073e-60
ENSG00000248866.1	USP46-AS1	4.15254020221064	6.97565651466752e-74	2.83387353190324e-73
ENSG00000236431.1	AC009237.11	4.1505746349506	6.47427400831527e-138	1.88233264810428e-136
ENSG00000236739.3	RP11-370B11.1	4.14445390927243	4.06868194576998e-71	1.57184309501752e-70
ENSG00000249679.1	RP11-279O9.4	4.14341756572439	6.83288356897206e-102	5.20671108178953e-101
ENSG00000111674.4	ENO2	4.14193906651612	3.98715461051094e-111	4.02233538648603e-110
ENSG00000213430.5	HSPD1P1	4.14161909980756	2.17754820316502e-88	1.19540161388092e-87
ENSG00000143847.11	PPFIA4	4.1403935863414	2.46305138444743e-99	1.75588801274328e-98
ENSG00000253690.1	RP11-380I10.4	4.13852293141464	6.86442179050585e-113	7.36071378145379e-112
ENSG00000050730.11	TNIP3	4.13843684462923	4.08325808517244e-50	1.12386027764264e-49
ENSG00000255725.1	RP11-443N24.1	4.13826529636286	1.60902458071871e-85	8.22481400938217e-85
ENSG00000227344.2	HAUS6P1	4.13610743122816	3.13588059463366e-72	1.2348925515592e-71
ENSG00000180673.9	EXOC5P1	4.13478362947549	1.01267990975103e-70	3.88676876976257e-70
ENSG00000248839.1	RP11-227H4.5	4.1322280136993	1.86630678061927e-105	1.56761670286548e-104
ENSG00000237352.2	RP11-145M4.3	4.13193391170466	1.79763289816657e-105	1.51133908289232e-104
ENSG00000175643.7	RMI2	4.1318965538065	9.06278659165128e-110	8.70522255490872e-109
ENSG00000263884.1	RP11-705O1.8	4.13158571184044	2.48927647059405e-72	9.82548062981604e-72
ENSG00000143297.14	FCRL5	4.12766767510572	3.18790315420474e-82	1.52296565178924e-81
ENSG00000237714.1	P4HA2-AS1	4.12736100231686	1.51539522194657e-78	6.7404242168559e-78
ENSG00000240509.1	RPL34P18	4.12681492492181	5.12938844947902e-96	3.35889412314e-95
ENSG00000064886.9	CHI3L2	4.12618217040072	7.38448120303739e-71	2.84027377088296e-70
ENSG00000251602.2	RP11-521B24.3	4.12605467060399	2.67617665298037e-76	1.14055298467772e-75
ENSG00000263776.1	SNORA4	4.12281253241085	1.31479326673598e-81	6.21111456568077e-81
ENSG00000005189.15	AC004381.6	4.12275132888277	4.2420430638818e-122	6.25049705829282e-121
ENSG00000258334.1	RP11-161H23.9	4.11729826134723	6.49906344847125e-66	2.29064935305964e-65
ENSG00000104635.9	SLC39A14	4.11642333382772	8.73269815447859e-141	2.90343462444057e-139
ENSG00000112238.11	PRDM13	4.11594526738437	2.61951865805808e-89	1.46660155271073e-88
ENSG00000064787.8	BCAS1	4.115340954992	1.0791001656884e-94	6.86232743244744e-94
ENSG00000261705.1	RP11-61A14.2	4.11304853112165	8.87471360417477e-84	4.37232935513316e-83
ENSG00000198719.7	DLL1	4.11292659422043	4.42286108973841e-71	1.70769830362841e-70
ENSG00000159958.3	TNFRSF13C	4.11271311544855	3.25678995045809e-93	2.001570362612e-92
ENSG00000196850.4	PPTC7	4.11215729519114	9.91803243103523e-86	5.10638276237434e-85
ENSG00000184860.5	SDR42E1	4.11021655748145	2.36521017559775e-95	1.53032712817985e-94
ENSG00000258525.1	RP11-829H16.3	4.10810863297493	1.33155964158573e-89	7.51223643723681e-89
ENSG00000134940.9	ACRV1	4.10684208554285	3.42792354345598e-77	1.48428322558368e-76
ENSG00000138336.8	TET1	4.10500729974099	5.14432575261922e-75	2.13666147944088e-74
ENSG00000187951.6	ARHGAP11B	4.10165798187062	1.43479227748094e-153	1.02702573040746e-151
ENSG00000092208.12	GEMIN2	4.09884430280142	3.85378529504188e-135	9.84222621486803e-134
ENSG00000272129.1	RP11-250B2.6	4.09872060459739	1.35655112541436e-70	5.19480862709907e-70
ENSG00000129028.4	THAP10	4.09853995623988	8.61252540207578e-67	3.0792136273921e-66
ENSG00000260727.1	SLC7A5P1	4.09823862602564	8.12601278447445e-66	2.85961777170005e-65
ENSG00000023445.9	BIRC3	4.09592351858619	3.30394016600147e-109	3.12049029899413e-108
ENSG00000228109.1	MFI2-AS1	4.09569822075446	1.23194800438594e-90	7.1222733251218e-90
ENSG00000147889.12	CDKN2A	4.09527030363486	4.06440255080193e-90	2.31956857453833e-89
ENSG00000164292.8	RHOBTB3	4.09295858537101	3.75025066091414e-103	2.95825181865764e-102
ENSG00000225675.2	RP4-784A16.5	4.09219660618844	1.4613910424264e-76	6.26769754299274e-76
ENSG00000173567.10	GPR113	4.08911898269611	9.12000179081742e-86	4.69908135626126e-85
ENSG00000135338.9	LCA5	4.08904112590004	7.25975045558572e-72	2.83945522654455e-71
ENSG00000186352.4	ANKRD37	4.08798056541856	1.44883548881834e-95	9.40788287575139e-95
ENSG00000219451.3	RPL23P8	4.08797124413106	2.65955292502966e-78	1.1752430790856e-77
ENSG00000196391.6	ZNF774	4.08711369374041	2.52340676286249e-78	1.11635515189037e-77
ENSG00000153130.13	SCOC	4.08664863490024	4.88632626952572e-124	7.69347954243686e-123
ENSG00000196628.9	TCF4	4.08449916661583	3.34745778923176e-163	4.74900857145618e-161
ENSG00000156876.8	SASS6	4.08449219557566	6.35775512760842e-116	7.49352286615073e-115
ENSG00000109794.9	FAM149A	4.08393963649297	7.38332760849216e-62	2.44072255956218e-61
ENSG00000249286.1	CTD-2210P15.2	4.08364620418808	4.47460986259488e-76	1.89539633338649e-75
ENSG00000073060.11	SCARB1	4.08323796792277	8.77389358103716e-164	1.31351488599649e-161
ENSG00000258608.1	DNAJC19P9	4.08077227835741	4.62043925307965e-80	2.11808564440364e-79
ENSG00000237655.1	AC073834.3	4.07908711317519	1.26554532191029e-95	8.22756276098926e-95
ENSG00000100473.11	COCH	4.07895117606428	7.06308143064543e-92	4.20079713622035e-91
ENSG00000110848.4	CD69	4.07850391492217	1.10580435839512e-59	3.52724905231695e-59
ENSG00000260101.1	RP11-568N6.1	4.07516566601187	4.84853879955434e-81	2.26518716985386e-80
ENSG00000188467.6	SLC24A5	4.07493798238923	5.44489570087306e-73	2.17932553628593e-72
ENSG00000114529.8	C3orf52	4.07379586434115	2.3828108798519e-95	1.54134701387794e-94
ENSG00000064651.9	SLC12A2	4.07356497411482	5.80617850502211e-135	1.47866559164083e-133
ENSG00000186226.7	LCE1E	4.07145655919824	5.4540281856562e-77	2.35518409158129e-76
ENSG00000100350.10	FOXRED2	4.07115007187407	4.94994503092354e-122	7.27378853052793e-121
ENSG00000147570.5	DNAJC5B	4.07097498845495	4.11671124141689e-62	1.36536749704619e-61
ENSG00000120526.6	NUDCD1	4.0708052392953	3.87057004138015e-138	1.14498729706635e-136
ENSG00000161298.12	ZNF382	4.07079274362464	9.38867938900155e-95	5.98177863634552e-94
ENSG00000111615.8	KRR1	4.06994901803028	5.06058857206747e-138	1.49050835366644e-136
ENSG00000050405.9	LIMA1	4.06960277350395	1.57194652743798e-141	5.41232974002375e-140
ENSG00000176105.9	YES1	4.06804101573968	8.7210707747298e-81	4.05203797638638e-80
ENSG00000180712.3	RP11-290F5.2	4.06547972013399	1.48804049638041e-64	5.12278405925803e-64
ENSG00000186322.9	RP13-608F4.1	4.06537070088673	9.78562191520482e-78	4.27748019093894e-77
ENSG00000236326.1	RP3-486I3.5	4.06337358541411	9.28112404315729e-109	8.65716413760527e-108
ENSG00000205086.5	C2orf91	4.06214574494201	3.33719097067857e-66	1.18345587923671e-65
ENSG00000223508.5	RPL23AP53	4.06047257346598	1.30154906222882e-79	5.91944863028104e-79
ENSG00000254198.1	RP11-598P20.3	4.05837699049066	2.29514946477626e-72	9.06848425882797e-72
ENSG00000171989.4	LDHAL6B	4.0576316699127	1.51490247166059e-89	8.5341605560472e-89
ENSG00000262202.3	SNORD3D	4.05622658272293	7.65521167466444e-62	2.52905719029971e-61
ENSG00000150773.6	PIH1D2	4.05593019060277	4.14024087023626e-67	1.48691990537829e-66
ENSG00000157601.9	MX1	4.05248011705087	6.44338659810286e-99	4.55627470377853e-98
ENSG00000253910.1	PCDHGB2	4.05031856498961	7.5122946642266e-69	2.78583068997603e-68
ENSG00000100714.11	MTHFD1	4.04875265981105	1.98117293833869e-150	1.13496497061656e-148
ENSG00000198087.7	CD2AP	4.04770083206902	4.56504708737715e-133	1.05997498651807e-131
ENSG00000263812.1	LINC00908	4.04767440152216	1.74073924747163e-40	4.13850548133275e-40
ENSG00000171467.11	ZNF318	4.04693132532971	2.21242414500896e-151	1.3594117246555e-149
ENSG00000125691.8	RPL23	4.04521484180646	3.56990237688928e-145	1.51858154955367e-143
ENSG00000166483.6	WEE1	4.04300154171274	7.56750909295199e-135	1.9146292613606e-133
ENSG00000224713.3	AC025165.8	4.04261536415952	7.70112260448004e-82	3.65715596238338e-81
ENSG00000080644.11	CHRNA3	4.04248016687942	2.52355147493131e-72	9.95786723696137e-72
ENSG00000100867.10	DHRS2	4.0415611933055	1.04771436042526e-54	3.09224659889374e-54
ENSG00000181163.9	NPM1	4.04056925283522	2.04474675636316e-173	6.44261661129914e-171
ENSG00000164742.10	ADCY1	4.03849920641725	8.25209919992345e-54	2.40411925621251e-53
ENSG00000272114.1	RP1-261G23.7	4.03541941922393	1.44882488579351e-43	3.61732313004208e-43
ENSG00000204311.7	DFNB59	4.03351547707445	7.34949505584454e-91	4.26443827683553e-90
ENSG00000269720.1	CTD-2521M24.5	4.03328787718743	9.26133168714286e-62	3.05594623388346e-61
ENSG00000181418.7	DDN	4.03307748235172	1.34449140697009e-83	6.60472872637208e-83
ENSG00000259086.2	RP11-134E15.2	4.03291372196735	2.3239895871614e-77	1.00934678383255e-76
ENSG00000123552.13	USP45	4.03272855459723	6.85283104091722e-143	2.56125741676874e-141
ENSG00000133863.2	TEX15	4.03183364402428	1.0658620951245e-56	3.25280608081862e-56
ENSG00000172840.2	PDP2	4.03175717763063	1.19864139925764e-111	1.23122009081442e-110
ENSG00000075043.13	KCNQ2	4.03045975749712	9.95602740773717e-56	2.9869184529169e-55
ENSG00000097096.8	SYDE2	4.03031193777979	1.33364127335201e-54	3.92843543689742e-54
ENSG00000163170.7	BOLA3	4.03022412883179	5.4907355389724e-139	1.69263322980131e-137
ENSG00000196912.8	ANKRD36B	4.02968318753292	8.5223953005268e-89	4.72252240201175e-88
ENSG00000198924.3	DCLRE1A	4.02965460066578	4.72018123969151e-128	8.78452960521434e-127
ENSG00000230882.1	AC005077.14	4.02949111157743	3.17533953459524e-60	1.02224278684718e-59
ENSG00000251279.1	CTC-436P18.1	4.02933522537993	1.10602230174446e-105	9.37731111087907e-105
ENSG00000269069.1	CTC-471F3.5	4.02865011508032	7.48916629704368e-80	3.41754697121914e-79
ENSG00000176055.9	MBLAC2	4.02812183318987	4.05627118019652e-101	3.0295694644373e-100
ENSG00000253667.2	RP11-30L15.4	4.02682337696022	2.27371911037166e-68	8.35176450233712e-68
ENSG00000166263.9	STXBP4	4.02437832955904	1.66571402257087e-86	8.7354079484426e-86
ENSG00000176933.4	TOB2P1	4.02341053642844	1.5000454726364e-70	5.74025309589442e-70
ENSG00000162738.5	VANGL2	4.02211559093329	1.34706033856097e-83	6.61614899292849e-83
ENSG00000183763.4	TRAIP	4.02081151294156	1.39362797643902e-109	1.33062499216237e-108
ENSG00000263013.1	RP11-876N24.5	4.02023054371958	5.6505811612793e-121	7.95809759496805e-120
ENSG00000118242.11	MREG	4.01750353961216	1.27439175821116e-104	1.04484700369888e-103
ENSG00000223442.1	AC004041.2	4.01726956809539	7.67771036957296e-143	2.85773238852086e-141
ENSG00000213693.4	SEC14L1P1	4.01633341054513	4.82077204324117e-68	1.76120345228133e-67
ENSG00000059573.4	ALDH18A1	4.01579167406387	1.64053487795292e-144	6.66470368634036e-143
ENSG00000272016.1	RP11-215G15.5	4.01269171456901	8.43758990267967e-141	2.81221861737898e-139
ENSG00000118407.10	FILIP1	4.01150094517054	2.45482714208215e-58	7.68910542931452e-58
ENSG00000147687.12	TATDN1	4.01100853880799	1.96858824940048e-149	1.03377588748071e-147
ENSG00000261609.3	GAN	4.01077641149607	7.31223002678024e-78	3.20303098990728e-77
ENSG00000223960.2	AC009948.5	4.00869670446839	4.527839921902e-131	9.70655683257742e-130
ENSG00000255310.2	AF131215.2	4.00868332021053	6.39773522165808e-87	3.38526520799197e-86
ENSG00000146918.15	NCAPG2	4.00791094362468	2.88401359665767e-121	4.10226332958703e-120
ENSG00000176225.8	RTTN	4.00715310616275	1.19551259844209e-120	1.66811559629173e-119
ENSG00000138083.3	SIX3	4.00701073064025	9.97933177110869e-48	2.64098010549597e-47
ENSG00000160352.11	ZNF714	4.00588303768127	2.56694800704631e-121	3.65894740383661e-120
ENSG00000249353.2	NPM1P27	4.00567562229976	4.63304762144153e-178	2.41426329611925e-175
ENSG00000137124.6	ALDH1B1	4.00490778979288	4.85202485890402e-162	6.23105770624276e-160
ENSG00000243230.1	RP11-286H14.8	4.00391610613214	9.31184659477407e-104	7.47181247197492e-103
ENSG00000186314.7	PRELID2	4.00323921307936	8.76971813260275e-63	2.93809411769457e-62
ENSG00000203668.1	CHML	4.00069223797075	1.32881549680518e-107	1.20023045056433e-106
ENSG00000248049.2	UBA6-AS1	3.998932397169	2.62502933919991e-101	1.96764647314799e-100
ENSG00000077935.12	SMC1B	3.99828825964167	1.28677280959647e-57	3.97896642949168e-57
ENSG00000164930.7	FZD6	3.99684909979044	5.52075141445003e-97	3.70745479745607e-96
ENSG00000165209.14	STRBP	3.99576617082892	2.2685033438805e-154	1.72183851846302e-152
ENSG00000184349.8	EFNA5	3.99492288842682	2.89185082515345e-51	8.08840646254987e-51
ENSG00000254319.1	RP11-134O21.1	3.99470389129719	1.30289352741202e-47	3.44299843107895e-47
ENSG00000254485.1	RP11-380O24.1	3.99414276745063	3.80975578130453e-105	3.1695717656128e-104
ENSG00000090932.6	DLL3	3.99296200736132	6.61357324691599e-67	2.36703202049508e-66
ENSG00000254941.1	RP11-677M14.5	3.99199215284383	5.45259268232161e-85	2.76166175538072e-84
ENSG00000068489.8	PRR11	3.99040362730926	4.36874857776678e-138	1.28954226810181e-136
ENSG00000125255.5	SLC10A2	3.98978382292492	4.5505398698154e-61	1.48543523494022e-60
ENSG00000224287.2	MSL3P1	3.98943380269913	1.25916998559912e-89	7.10827689578738e-89
ENSG00000178162.4	AC140481.1	3.9893639815375	1.21346383798812e-48	3.26170316615059e-48
ENSG00000139514.8	SLC7A1	3.98784085984026	2.46799624392294e-141	8.42258113621912e-140
ENSG00000186073.7	C15orf41	3.98740607775146	2.62878332597765e-114	2.94957108836506e-113
ENSG00000229729.3	RP11-159G9.5	3.98711123804556	1.56504076363145e-80	7.24055140381107e-80
ENSG00000214273.4	AGGF1P1	3.98667276833919	1.10025951393647e-65	3.85838385520079e-65
ENSG00000135605.8	TEC	3.98483577263525	2.79915543572975e-134	6.87658339455748e-133
ENSG00000196172.8	ZNF681	3.98266257896578	2.55237843605799e-88	1.39862079841989e-87
ENSG00000164638.6	SLC29A4	3.9804700787551	5.69125655957832e-66	2.00906694886521e-65
ENSG00000127561.10	SYNGR3	3.97961758104497	1.23450363700061e-86	6.4891067025811e-86
ENSG00000232995.3	RP11-267N12.3	3.97953198942051	2.26312356776801e-87	1.21217353856117e-86
ENSG00000196167.5	COLCA1	3.97863004883661	3.23002568214908e-66	1.1456021715863e-65
ENSG00000245534.2	RP11-219B17.1	3.97589886564321	1.49283089137727e-77	6.50132411823365e-77
ENSG00000124802.7	EEF1E1	3.97454726728573	5.47003896382359e-107	4.83910041798001e-106
ENSG00000079150.13	FKBP7	3.97428003215729	8.08875585411055e-95	5.15841415342042e-94
ENSG00000083720.8	OXCT1	3.97377900804276	5.67155737434313e-145	2.36541592388101e-143
ENSG00000227502.2	RP1-249H1.4	3.9730429172497	1.1452298933534e-67	4.15703877028764e-67
ENSG00000225420.1	AC104134.2	3.97205941330965	1.80407091572337e-121	2.5892430933981e-120
ENSG00000171160.13	MORN4	3.97139236603674	1.09240813263907e-83	5.37320442369232e-83
ENSG00000173041.7	ZNF680	3.97006162822816	4.67545162645075e-109	4.39745618611371e-108
ENSG00000248254.1	AC092597.3	3.96904222776337	1.5607529438287e-82	7.51452070343393e-82
ENSG00000247796.2	CTD-2366F13.1	3.96880144204734	6.72122484313336e-79	3.00883908102403e-78
ENSG00000170689.8	HOXB9	3.96722212556286	8.08295134568628e-56	2.42954778274056e-55
ENSG00000146205.9	ANO7	3.96639491750374	1.05240285485684e-60	3.41479585176095e-60
ENSG00000197927.8	C2orf27A	3.96493385040757	4.95008354313309e-60	1.58924660862888e-59
ENSG00000135976.12	ANKRD36	3.96298755273771	9.54170828873569e-108	8.67332001005941e-107
ENSG00000171863.8	RPS7	3.96267679999308	5.07436894686507e-138	1.49294435779808e-136
ENSG00000181904.8	C5orf24	3.96033942650441	1.03388212724142e-84	5.20920490923407e-84
ENSG00000006837.7	CDKL3	3.95894661629225	1.56218484720041e-92	9.4593347049362e-92
ENSG00000162772.12	ATF3	3.95778792096825	2.88675034326437e-48	7.71651120168043e-48
ENSG00000241472.2	PTPRG-AS1	3.95681746032826	8.16472743739515e-56	2.45385558308669e-55
ENSG00000169989.2	TIGD4	3.956596242158	1.57248549383999e-67	5.69038988068671e-67
ENSG00000136895.14	GARNL3	3.95572602098792	1.00544295356167e-84	5.06685655805478e-84
ENSG00000250602.1	RP11-517I3.1	3.9554782091226	2.60385935587119e-101	1.95285848231502e-100
ENSG00000145911.5	N4BP3	3.95537190400357	2.40290830229534e-92	1.44821188316941e-91
ENSG00000188522.10	FAM83G	3.95359332546834	3.09569481196818e-92	1.85954427665488e-91
ENSG00000120088.10	CRHR1	3.95335537405509	7.0233070172205e-94	4.38402557580336e-93
ENSG00000253618.1	GRPEL2-AS1	3.95132733856982	3.45382260230206e-82	1.64884128003134e-81
ENSG00000257886.1	RP11-61E11.1	3.950975375525	2.64213304141095e-100	1.92923414236358e-99
ENSG00000237950.1	RP11-7O11.3	3.9499664138223	1.36976185208623e-77	5.9711127583624e-77
ENSG00000256124.1	RP11-84E24.3	3.94845997067626	1.95801171564823e-99	1.3999979191589e-98
ENSG00000247626.3	MARS2	3.94844878187226	2.51910122876471e-144	1.01126053327166e-142
ENSG00000188060.6	RAB42	3.94780862692017	1.41200336166358e-64	4.86286922864743e-64
ENSG00000127804.8	METTL16	3.94639642691621	7.18929987225231e-97	4.81484079679735e-96
ENSG00000228590.1	AC007381.3	3.94583010435125	1.02384700416333e-62	3.42508423108812e-62
ENSG00000256383.1	AC020910.2	3.94524121216158	3.59728993740988e-82	1.71642481834822e-81
ENSG00000137502.5	RAB30	3.9451177678551	2.71747168130883e-118	3.479930536315e-117
ENSG00000204899.5	MZT1	3.94407750976396	2.14451958154418e-124	3.42629994699897e-123
ENSG00000131378.9	RFTN1	3.94397602366497	1.71343737491275e-120	2.37731759078396e-119
ENSG00000128654.9	MTX2	3.94339655866971	5.38101531126166e-158	5.08046591948631e-156
ENSG00000083123.10	BCKDHB	3.94293503592491	7.13100528096176e-131	1.50960039139235e-129
ENSG00000096092.5	TMEM14A	3.94182769587991	1.08374519167758e-119	1.46392041170925e-118
ENSG00000114120.7	SLC25A36	3.94176366125339	4.7894835658312e-130	9.80957189594317e-129
ENSG00000232445.1	RP11-132A1.4	3.94133509659388	1.14146690730353e-57	3.53368317002214e-57
ENSG00000100523.10	DDHD1	3.94119789277438	1.96152241974077e-141	6.73654917715025e-140
ENSG00000149557.8	FEZ1	3.93924883351413	4.1537988535565e-59	1.31397954161593e-58
ENSG00000165392.5	WRN	3.93898602150922	2.39700154912978e-134	5.91544180116299e-133
ENSG00000128408.7	RIBC2	3.93886713119258	2.86173166830913e-45	7.31895639605214e-45
ENSG00000213025.2	COX20P1	3.93827246176878	1.16683935340355e-72	4.6312942667608e-72
ENSG00000069956.7	MAPK6	3.93707785088992	8.05537611625551e-119	1.05447597402017e-117
ENSG00000258824.2	CTD-2555O16.2	3.93685696528838	2.36755425115013e-140	7.72935151125483e-139
ENSG00000260261.1	RP11-480A16.1	3.93532636414092	1.86569050389719e-118	2.40736264686201e-117
ENSG00000151413.12	NUBPL	3.93454587175708	5.85417743372208e-135	1.48809236324172e-133
ENSG00000115306.11	SPTBN1	3.93375848215979	1.25743115755381e-145	5.42557517137507e-144
ENSG00000082269.12	FAM135A	3.93334271844837	7.09860122636273e-124	1.11057042396507e-122
ENSG00000242338.2	BMS1P4	3.93294388528265	8.37134566997588e-69	3.10269940663844e-68
ENSG00000100628.7	ASB2	3.93276330514289	9.39383886172134e-65	3.24508989847097e-64
ENSG00000121236.15	TRIM6	3.93014902318223	8.59002613458393e-70	3.23913078442556e-69
ENSG00000167325.10	RRM1	3.93006927819205	7.78462014859204e-138	2.25845666131048e-136
ENSG00000180543.3	TSPYL5	3.92918318056872	2.43574330336523e-61	7.97984963018833e-61
ENSG00000235109.3	ZSCAN31	3.92868806170564	5.48574700665318e-91	3.19054060183046e-90
ENSG00000262732.1	CTD-2135D7.2	3.92734867843565	5.44094457450171e-79	2.44054420021971e-78
ENSG00000256238.1	RP11-473N11.2	3.92704989507766	6.4089956190143e-76	2.70716374572768e-75
ENSG00000152192.6	POU4F1	3.9265520031953	8.80873950005499e-61	2.86439954677775e-60
ENSG00000230562.3	FAM133DP	3.92628655286774	2.41734148050034e-87	1.29349727679933e-86
ENSG00000170917.9	NUDT6	3.92528483882173	3.01580356284964e-94	1.89912222037036e-93
ENSG00000232460.3	BMPR1APS2	3.92484829098137	1.92588147388361e-55	5.7511142051823e-55
ENSG00000249572.1	CTD-2203K17.1	3.92408876012172	3.48530524188593e-68	1.27692423119771e-67
ENSG00000188785.7	ZNF548	3.92359091956063	1.89547535528178e-73	7.63856271595337e-73
ENSG00000111344.7	RASAL1	3.92344434424869	2.12357696224316e-49	5.77736595842398e-49
ENSG00000132692.14	BCAN	3.922858998158	1.45345250096894e-55	4.34944256419164e-55
ENSG00000125648.10	SLC25A23	3.92280683001715	4.65085934020012e-120	6.37774977436248e-119
ENSG00000257576.1	RP11-153M3.1	3.92097351013769	1.53430784384858e-70	5.87053652142967e-70
ENSG00000255769.3	RP11-152F13.3	3.92029628898407	4.29360318056536e-63	1.44508465263669e-62
ENSG00000247317.3	RP11-273G15.2	3.91913873410942	3.05810182459259e-68	1.1210144093748e-67
ENSG00000246366.2	RP11-382J12.1	3.91835663267172	8.61749311229796e-81	4.00459974042082e-80
ENSG00000232952.1	RP11-90H3.1	3.91673943551014	9.73850475452245e-69	3.60497627504501e-68
ENSG00000155380.7	SLC16A1	3.91637648065179	1.39752522738478e-154	1.08818221512774e-152
ENSG00000197461.9	PDGFA	3.91540329280511	1.51736314457687e-81	7.1593225019327e-81
ENSG00000184445.7	KNTC1	3.91538493536042	2.00169303978192e-168	4.55797279823283e-166
ENSG00000104356.6	POP1	3.91491700552851	1.5717346205529e-162	2.12946465065609e-160
ENSG00000114248.5	LRRC31	3.91266641812899	6.80031213908827e-70	2.56998686238319e-69
ENSG00000244405.3	ETV5	3.91177218112877	2.240773804854e-85	1.14325452438578e-84
ENSG00000184305.10	CCSER1	3.91158571539578	3.05006192056281e-52	8.66962423806677e-52
ENSG00000081052.10	COL4A4	3.91147086836571	6.71267145663319e-77	2.89408525792187e-76
ENSG00000186998.11	EMID1	3.91133013798196	1.07140641240578e-73	4.33570781913968e-73
ENSG00000253961.1	RP11-363L24.3	3.90809537468986	1.93545201260048e-80	8.92983878519246e-80
ENSG00000162623.11	TYW3	3.90711159523345	1.13800725745373e-164	1.83155461704314e-162
ENSG00000213967.6	ZNF726	3.90529528454522	9.68440812801658e-90	5.48533459541942e-89
ENSG00000221947.3	XKR9	3.90302260990068	9.0340723674729e-59	2.84646812722573e-58
ENSG00000154719.9	MRPL39	3.90213444037208	3.13549200778377e-165	5.20086855955798e-163
ENSG00000271970.1	RP3-337H4.10	3.90208383925413	3.62220576748447e-96	2.38057020813792e-95
ENSG00000128581.11	RABL5	3.90193126739723	4.18494468755697e-98	2.9009835302822e-97
ENSG00000154265.11	ABCA5	3.90165125193433	1.17403605546303e-130	2.46039095088025e-129
ENSG00000100916.9	BRMS1L	3.90105766529198	4.93003348012447e-105	4.08404516083561e-104
ENSG00000132763.10	MMACHC	3.89993899884649	2.55101737436532e-82	1.22064131720249e-81
ENSG00000221926.7	TRIM16	3.89985179077819	3.04171703003275e-96	2.00149116956769e-95
ENSG00000203760.4	CENPW	3.89981471823129	8.24391713377889e-113	8.81552575272323e-112
ENSG00000241073.1	RP4-714D9.2	3.89971540884779	7.06793008924545e-82	3.35704998472014e-81
ENSG00000245317.2	CTC-241N9.1	3.8980301110803	5.07717200758108e-78	2.23048200209832e-77
ENSG00000234661.2	CHL1-AS1	3.89762504075957	2.04276262836762e-77	8.876321190006e-77
ENSG00000170417.10	TMEM182	3.89190563665758	1.42829355474562e-91	8.42273568072733e-91
ENSG00000035720.3	STAP1	3.89030863083953	5.87617867849321e-127	1.0447953651649e-125
ENSG00000121690.5	DEPDC7	3.88920163966324	2.81157506823104e-64	9.62785917147181e-64
ENSG00000103599.15	IQCH	3.88900418103661	7.59639500600705e-69	2.81663266937292e-68
ENSG00000158691.10	ZSCAN12	3.8880534411621	4.34854161623181e-131	9.35178033135186e-130
ENSG00000074695.5	LMAN1	3.88789555799593	1.49113369086957e-132	3.40398059153266e-131
ENSG00000177311.6	ZBTB38	3.88735769301928	9.81174126108784e-110	9.41128329032556e-109
ENSG00000240875.1	LINC00886	3.88526909573649	1.23181453683506e-91	7.2831068087758e-91
ENSG00000232810.3	TNF	3.88439422915072	1.97723782455894e-110	1.94543258286396e-109
ENSG00000235912.1	RP1-159A19.3	3.88220330809387	7.31317172327577e-66	2.57591335221115e-65
ENSG00000224886.2	BEND3P3	3.88216286950332	1.36338414089199e-66	4.86420277363401e-66
ENSG00000247735.2	CTD-2574D22.2	3.88207504591903	9.03922907423109e-73	3.5961825021941e-72
ENSG00000143942.4	CHAC2	3.88060215558637	7.41347847624997e-95	4.73445737145759e-94
ENSG00000220614.1	RP11-480N24.4	3.88059518433564	2.81822328832999e-65	9.82317937276534e-65
ENSG00000152749.7	GPR180	3.87945162272668	5.10417587147114e-126	8.70956256859279e-125
ENSG00000154263.13	ABCA10	3.87824476985711	1.66084117766746e-112	1.75933594180044e-111
ENSG00000253816.2	RP11-1415C14.3	3.87779142634793	2.54047785145995e-67	9.16147569084512e-67
ENSG00000263280.1	LA16c-325D7.2	3.87758111842008	1.02495648550875e-79	4.66855704955968e-79
ENSG00000197128.7	ZNF772	3.87564952677185	2.25566890421656e-104	1.83935781816299e-103
ENSG00000144362.7	PHOSPHO2	3.87401601653157	2.69202702359589e-75	1.12310787156856e-74
ENSG00000245466.1	CTD-2540L5.6	3.87254735427552	3.66448488420304e-62	1.21582645900881e-61
ENSG00000143971.7	ETAA1	3.87216922625058	5.17468063549984e-129	1.00949115320475e-127
ENSG00000137825.6	ITPKA	3.87216334802812	1.79563065703806e-63	6.07443244865923e-63
ENSG00000107779.7	BMPR1A	3.87042339044982	5.73151171472219e-142	2.00914324623321e-140
ENSG00000257489.2	RP11-175P13.3	3.86847816669841	3.7700861041181e-67	1.35524042402876e-66
ENSG00000138092.6	CENPO	3.86759306058915	3.09182193959783e-113	3.3484851757507e-112
ENSG00000159055.3	MIS18A	3.86489782970693	3.21176351407084e-122	4.76872087346727e-121
ENSG00000196230.8	TUBB	3.864356185716	6.8398587431882e-131	1.45136767708826e-129
ENSG00000149503.8	INCENP	3.86385111926839	1.50317072406479e-133	3.58235858487102e-132
ENSG00000166965.8	RCCD1	3.86303229712688	4.68533858843016e-150	2.59906389017024e-148
ENSG00000227375.1	DLG1-AS1	3.86189015052007	4.5227864109221e-105	3.7501206663634e-104
ENSG00000169894.13	MUC3A	3.86170772798296	5.97569637999081e-53	1.71692763024718e-52
ENSG00000065320.4	NTN1	3.86105732395906	4.70549741426135e-90	2.6797995677646e-89
ENSG00000122435.5	TRMT13	3.85934855198066	9.73893647526316e-133	2.23640645483225e-131
ENSG00000214188.5	ST7-OT4	3.85877776131547	5.47557463938535e-86	2.83314198975415e-85
ENSG00000236058.2	RP11-215A21.2	3.8584553832933	1.11390773849041e-101	8.43116144968563e-101
ENSG00000183137.10	CEP57L1	3.85671879837406	1.45811164434129e-128	2.78438697862692e-127
ENSG00000173588.10	CCDC41	3.85638167910538	7.0460716896658e-150	3.79577345079273e-148
ENSG00000255710.2	RP11-667M19.9	3.85564705545216	5.28871291419065e-64	1.80443532908366e-63
ENSG00000179403.10	VWA1	3.85563961256961	8.06094993023767e-72	3.14873230877397e-71
ENSG00000155846.12	PPARGC1B	3.85521452420276	1.71330137329656e-137	4.89202606029683e-136
ENSG00000116652.5	DLEU2L	3.85341107214994	2.18053437959009e-88	1.19679846230003e-87
ENSG00000164037.12	SLC9B1	3.85313712556077	1.08705465729076e-72	4.3177836482861e-72
ENSG00000271992.1	RP11-42O15.3	3.85154791213791	2.23515143666829e-76	9.54094178944558e-76
ENSG00000231312.2	AC007246.3	3.85115258354671	1.78071226563908e-86	9.32405029217818e-86
ENSG00000137770.9	CTDSPL2	3.85003610740118	7.11537761783837e-108	6.5005187899719e-107
ENSG00000142224.11	IL19	3.84922094645521	8.3677385932502e-58	2.59785303232471e-57
ENSG00000257446.2	ZNF878	3.84825618880507	2.44846547257564e-82	1.17198496573719e-81
ENSG00000250299.1	MRPS31P4	3.84741342296407	1.38028220534166e-99	9.90243762725521e-99
ENSG00000225138.3	CTD-2228K2.7	3.84648327159219	1.12543735075753e-104	9.24680894283713e-104
ENSG00000097046.8	CDC7	3.84570500982847	4.66545358131224e-102	3.5731994260265e-101
ENSG00000220583.1	RPL35P2	3.84493266820258	9.67856553095632e-69	3.58376728877184e-68
ENSG00000144476.5	ACKR3	3.83989815824936	3.01411906209391e-85	1.53348825057376e-84
ENSG00000152492.9	CCDC50	3.83886809812537	2.2041952856137e-141	7.560389829655e-140
ENSG00000092470.7	WDR76	3.8388197631198	6.19576744748992e-114	6.85251879692385e-113
ENSG00000127129.5	EDN2	3.8384054872285	3.88005540759038e-84	1.92878116638188e-83
ENSG00000224272.2	AC114730.3	3.83820854278585	2.70918425982681e-52	7.70878566507689e-52
ENSG00000213033.4	AURKAPS1	3.83799316509119	1.58408172788126e-74	6.51546183673324e-74
ENSG00000224855.1	OPA1-AS1	3.83751963135596	2.90313399338059e-81	1.3626575752405e-80
ENSG00000109107.9	ALDOC	3.8359764512446	5.73554300815823e-114	6.35908383355415e-113
ENSG00000155511.13	GRIA1	3.8351179735643	3.31795119981844e-43	8.23395216242149e-43
ENSG00000164323.8	KIAA1430	3.83446594491891	1.29240202010949e-130	2.70217727923664e-129
ENSG00000168496.3	FEN1	3.83420272487276	9.7298168691756e-126	1.64677606311088e-124
ENSG00000178852.11	EFCAB13	3.83403230096522	1.13607615584608e-91	6.72438960134584e-91
ENSG00000134253.5	TRIM45	3.83268984415928	1.86163516091481e-76	7.96663423172909e-76
ENSG00000144488.10	ESPNL	3.83253612748313	1.45599078016686e-60	4.71192907801044e-60
ENSG00000213683.3	AC002056.3	3.83154924388335	1.63344313417605e-78	7.26072975832815e-78
ENSG00000185088.8	RPS27L	3.83127201436593	1.25014885395041e-143	4.82553895947212e-142
ENSG00000261448.1	CTD-2576D5.4	3.83026069970803	4.66179126822988e-81	2.17981981009879e-80
ENSG00000198589.6	LRBA	3.83010731178168	2.09124224065142e-146	9.41302175995542e-145
ENSG00000144821.5	MYH15	3.82994339684888	2.04300806211568e-67	7.3783006076434e-67
ENSG00000255750.1	RP11-283G6.5	3.82948609958422	1.93463143787752e-67	6.9896944096223e-67
ENSG00000103995.9	CEP152	3.82892236509042	5.39258531915288e-152	3.43818551513142e-150
ENSG00000232347.1	RP11-488L18.8	3.82746958567229	5.59841369038409e-80	2.56034119440233e-79
ENSG00000135763.5	URB2	3.82681800981787	4.79141748262366e-150	2.64425742416809e-148
ENSG00000224796.1	RPL32P1	3.82644534832139	2.55826959725157e-48	6.84385736763014e-48
ENSG00000112706.7	IMPG1	3.82640902279851	3.18507603879476e-90	1.82195493821452e-89
ENSG00000164197.7	RNF180	3.82472182252337	5.77757020170685e-40	1.36324294458073e-39
ENSG00000254911.2	SCARNA9	3.82376722043528	8.92511675819815e-70	3.3636145868831e-69
ENSG00000233025.1	CRYZP1	3.82304832983209	1.40932691254046e-60	4.56200350604574e-60
ENSG00000080819.2	CPOX	3.82297673504013	9.1155646921174e-143	3.37899393245288e-141
ENSG00000067601.6	PMS2P4	3.82292795485437	2.24975494134089e-99	1.60509767365756e-98
ENSG00000138035.10	PNPT1	3.8226529745182	5.35584003873562e-155	4.28103827521e-153
ENSG00000237976.1	RP11-126K1.6	3.82227867550204	2.14646420502093e-75	8.97157806007284e-75
ENSG00000132185.12	FCRLA	3.82071367506168	5.625181135781e-93	3.44153382786764e-92
ENSG00000137766.12	UNC13C	3.81801436678435	1.53389122848549e-36	3.46336560438892e-36
ENSG00000231104.4	RP11-354M20.3	3.81613004175413	2.38186190950155e-70	9.07881729663293e-70
ENSG00000171791.10	BCL2	3.81577993326975	1.42931806681635e-120	1.98922607378134e-119
ENSG00000180458.2	CTD-3064H18.4	3.813587449345	2.15165105823302e-80	9.91889906855053e-80
ENSG00000168116.9	KIAA1586	3.81246278803741	1.20676266743508e-110	1.19647449687115e-109
ENSG00000115353.6	TACR1	3.81201948815812	7.66814517024209e-47	2.00602171923199e-46
ENSG00000161609.5	CCDC155	3.81170077512506	1.23621909315404e-50	3.42583644581662e-50
ENSG00000168778.7	TCTN2	3.81159906811917	1.64691049076731e-99	1.17934285328546e-98
ENSG00000218208.1	RP11-367G18.2	3.81129447333455	7.92058571107148e-68	2.88202109591653e-67
ENSG00000164919.6	COX6C	3.81094210501627	5.58879016274896e-150	3.0409527518074e-148
ENSG00000111452.8	GPR133	3.81080882632569	3.0897663427907e-70	1.17424121445441e-69
ENSG00000122483.13	CCDC18	3.81073757240618	6.84250729031615e-134	1.6481015115173e-132
ENSG00000213790.2	OLA1P1	3.81028901701512	2.8575926513666e-73	1.14867509381517e-72
ENSG00000188729.2	OSTN	3.80981086323235	8.91440915247591e-65	3.0814357035928e-64
ENSG00000224490.1	AC010127.5	3.80900665422042	1.06667575618625e-69	4.01663604299316e-69
ENSG00000197124.7	ZNF682	3.80760936294284	3.68643124916402e-92	2.20900547453776e-91
ENSG00000173905.4	GOLIM4	3.80621296681335	1.24257484920781e-139	3.93801762444259e-138
ENSG00000165188.9	RNF183	3.80570850874091	5.85442221445945e-51	1.63022586317139e-50
ENSG00000227212.3	PFN1P7	3.8048074402924	9.12776901587004e-68	3.31815343470661e-67
ENSG00000108641.10	B9D1	3.80480184783698	8.50411297701394e-101	6.28233231565286e-100
ENSG00000089091.12	DZANK1	3.80360154664208	1.74991374670613e-124	2.80908843569289e-123
ENSG00000241155.1	ARHGAP31-AS1	3.80331370320333	5.15790515214594e-68	1.88284731116393e-67
ENSG00000248873.1	SERBP1P6	3.80311776587192	1.54124506714559e-89	8.68075609736938e-89
ENSG00000245694.4	CRNDE	3.80296845608488	8.90186795950735e-42	2.15716254783376e-41
ENSG00000186510.7	CLCNKA	3.80210198737848	7.86269675616796e-64	2.67456055739246e-63
ENSG00000251013.1	GAPDHP62	3.80131440436455	5.47131712277912e-70	2.07061843681488e-69
ENSG00000267060.1	PTGES3L	3.79956148459652	4.12555214520809e-72	1.61967670934083e-71
ENSG00000251136.4	RP11-37B2.1	3.7969060939097	8.93287688741511e-98	6.13572027929752e-97
ENSG00000232385.2	RPS3AP25	3.79517673708098	7.04832610706741e-95	4.50657131956597e-94
ENSG00000256804.1	RP13-977J11.5	3.79371690997962	1.09696495630266e-69	4.12839714179627e-69
ENSG00000227388.2	RP11-112J3.16	3.79340707390656	1.33404750357388e-76	5.72516395380762e-76
ENSG00000165832.4	TRUB1	3.79331873786015	1.89788375694475e-119	2.54337073006587e-118
ENSG00000223901.1	AP001469.5	3.79303651271021	1.1272460534254e-108	1.04929530435136e-107
ENSG00000167550.6	RHEBL1	3.79280137567024	7.2288460384207e-111	7.22804579716183e-110
ENSG00000253710.1	ALG11	3.79108443528072	2.30257413246636e-78	1.01999102938436e-77
ENSG00000081189.9	MEF2C	3.79068318324085	5.67413496151847e-145	2.36541592388101e-143
ENSG00000134824.9	FADS2	3.79044831110057	2.84549194213097e-107	2.53966716587362e-106
ENSG00000135541.16	AHI1	3.78823505020474	1.23307913614402e-108	1.1462348319758e-107
ENSG00000225329.1	RP11-325F22.5	3.78677893725312	5.10783430857882e-43	1.2631832277043e-42
ENSG00000229212.3	RP11-561C5.4	3.78546054815261	3.54633496753477e-72	1.3953105650543e-71
ENSG00000271615.1	CTD-2026C7.1	3.78523445757069	6.19230319485476e-50	1.69934008173971e-49
ENSG00000171044.6	XKR6	3.78494722904935	2.93701968419396e-86	1.52958720704601e-85
ENSG00000228124.1	RP1-122O8.7	3.78440681898057	4.21792077673827e-78	1.8566114244197e-77
ENSG00000153060.3	TEKT5	3.78392075646404	1.73028510586989e-64	5.95145157574974e-64
ENSG00000249492.1	RP11-159F24.3	3.78325568483678	2.86838975582098e-78	1.26608172688518e-77
ENSG00000235162.4	C12orf75	3.78313096028824	2.53882519493032e-98	1.77214184201511e-97
ENSG00000144381.12	HSPD1	3.782771123936	6.37054990932249e-131	1.35709741268012e-129
ENSG00000076554.11	TPD52	3.78268592046142	5.65860968913723e-133	1.30828794152348e-131
ENSG00000100167.15	SEPT3	3.78199917907886	5.97708096875849e-59	1.88677729508911e-58
ENSG00000117632.16	STMN1	3.78131264734506	2.47270547721049e-110	2.42237528257313e-109
ENSG00000214654.5	RP11-27I1.4	3.77952838278211	1.72697127226217e-80	7.98017403896455e-80
ENSG00000246250.2	RP11-613D13.5	3.7764616094833	1.44544795169701e-78	6.43246890246901e-78
ENSG00000175455.10	CCDC14	3.77613467235309	1.2686411783428e-140	4.19224024506765e-139
ENSG00000230006.3	ANKRD36BP2	3.77603037420694	1.8556449135213e-42	4.54468639024644e-42
ENSG00000151474.15	FRMD4A	3.77573155202365	2.02952120069968e-64	6.97184786705873e-64
ENSG00000204128.5	C2orf72	3.77474343194512	3.98715550999474e-51	1.1124377353205e-50
ENSG00000183405.5	RPS7P1	3.77474331639591	5.11367455953618e-120	6.99471173850338e-119
ENSG00000151131.5	C12orf45	3.77378621559189	1.16357510556747e-124	1.87786745893756e-123
ENSG00000127423.6	AUNIP	3.77314197540032	1.36801129229382e-91	8.07779515957414e-91
ENSG00000054179.7	ENTPD2	3.7729177957151	1.30179851471563e-42	3.1989511520132e-42
ENSG00000168263.8	KCNV2	3.77241904859373	3.12275593104119e-107	2.78254907804745e-106
ENSG00000157021.9	FAM92A1P1	3.77174183357433	3.59032536164486e-128	6.74199905228626e-127
ENSG00000188868.9	ZNF563	3.77103510410117	3.92830974460649e-102	3.01630516150757e-101
ENSG00000148948.3	LRRC4C	3.7706065808849	8.29220505873019e-51	2.30384374527235e-50
ENSG00000246859.2	STARD4-AS1	3.76946854086162	2.87764092596204e-142	1.02599258119465e-140
ENSG00000128342.4	LIF	3.76858875136024	4.15319784059186e-23	7.83480937667207e-23
ENSG00000135913.6	USP37	3.76771842797346	1.66334225600078e-83	8.1518511685392e-83
ENSG00000120784.11	ZFP30	3.76634686572339	1.97341438941785e-103	1.57044375066243e-102
ENSG00000165028.7	NIPSNAP3B	3.76601927920517	6.84543794233556e-102	5.2148111308256e-101
ENSG00000260896.1	RP11-314O13.1	3.76558077781733	3.93792115279991e-46	1.01876885122608e-45
ENSG00000006740.12	ARHGAP44	3.76557323241932	1.11737561504106e-59	3.56373905847077e-59
ENSG00000266680.1	RP5-1148A21.3	3.76513245322499	2.00135594062712e-62	6.6737314697481e-62
ENSG00000248092.3	NNT-AS1	3.7640475996469	5.34479471202452e-124	8.40069038931139e-123
ENSG00000224358.1	RP11-466F5.8	3.76140935861207	2.93638048414804e-67	1.0579324821029e-66
ENSG00000196096.3	AC079610.2	3.76133709358706	9.21529090630116e-88	4.98317177585397e-87
ENSG00000146757.9	ZNF92	3.76062328852216	7.58566732683252e-103	5.93728560240268e-102
ENSG00000049883.10	PTCD2	3.75972690201906	3.03818045760146e-147	1.42926346978519e-145
ENSG00000268357.1	VN1R81P	3.75870912883621	3.43973111454519e-67	1.23747203944279e-66
ENSG00000180817.7	PPA1	3.75822314030507	2.53175157374296e-164	3.96548395339381e-162
ENSG00000254509.1	RP11-677M14.6	3.7581388244254	2.14079828601069e-84	1.07107110701683e-83
ENSG00000171843.11	MLLT3	3.75812651509002	1.11577184760732e-126	1.96197727155195e-125
ENSG00000224094.1	RPS24P8	3.75683220099353	1.90357221777443e-98	1.33526006691778e-97
ENSG00000139737.17	SLAIN1	3.7554022107023	1.11304078116504e-122	1.67835648565549e-121
ENSG00000240771.2	ARHGEF25	3.75468734775085	9.26113265193858e-88	5.00696152173942e-87
ENSG00000127589.4	TUBBP1	3.75425954732814	9.19576547893764e-117	1.11190386962416e-115
ENSG00000163938.12	GNL3	3.75400083324054	4.22250738286826e-170	1.11084740343283e-167
ENSG00000078401.6	EDN1	3.75371396003682	1.44260031083807e-78	6.42085095643547e-78
ENSG00000188992.7	LIPI	3.75185235170186	4.72494300374767e-117	5.77239768135937e-116
ENSG00000162885.8	B3GALNT2	3.74968235105014	6.15512147992277e-99	4.35698345719611e-98
ENSG00000203326.5	ZNF525	3.74901808373781	2.64160481766363e-128	4.98118063634178e-127
ENSG00000033170.12	FUT8	3.74880970477237	2.2544274593809e-114	2.5368862486231e-113
ENSG00000153363.8	LINC00467	3.74760818289777	4.89579680603717e-109	4.59991005732279e-108
ENSG00000254224.1	KB-1043D8.6	3.74718723373857	4.78766021142398e-114	5.32339879971093e-113
ENSG00000164303.6	ENPP6	3.74692427497473	3.41056409273367e-57	1.04875232887885e-56
ENSG00000146216.7	TTBK1	3.74659840342341	3.59068634189056e-60	1.15513270576052e-59
ENSG00000235872.2	RP11-335O4.3	3.74642096530356	6.30428373230641e-63	2.11760476378216e-62
ENSG00000108506.7	INTS2	3.74608841680515	2.09376605718953e-153	1.47363061952376e-151
ENSG00000184937.8	WT1	3.74582980337709	6.8110164471962e-55	2.01548665141067e-54
ENSG00000260185.1	RP11-432I5.6	3.74506597401143	3.51185225809198e-76	1.49154640497678e-75
ENSG00000248256.1	OCIAD1-AS1	3.74354010836803	3.11910085705826e-76	1.32640106597156e-75
ENSG00000236297.1	RP11-175P19.2	3.7417689413258	6.2663390884422e-73	2.50330223027448e-72
ENSG00000107249.17	GLIS3	3.74016282472354	6.29248481629811e-64	2.14393890440375e-63
ENSG00000253744.1	AC025442.3	3.73864220528926	1.26535844304069e-79	5.75775276760263e-79
ENSG00000262528.1	LA16c-349E10.1	3.73724500394837	7.17757816524756e-79	3.21153955653423e-78
ENSG00000172728.11	FUT10	3.73691845264719	1.52773497026969e-108	1.41431617661078e-107
ENSG00000139173.5	TMEM117	3.73686627588993	1.24520825092442e-90	7.19739931213715e-90
ENSG00000149548.10	CCDC15	3.73682830032526	4.40325035018638e-92	2.63562789350564e-91
ENSG00000058804.10	NDC1	3.73655193726121	3.6215014119196e-150	2.0392427631043e-148
ENSG00000239650.3	GUSBP4	3.73607314125434	6.30579808106027e-70	2.38409670158351e-69
ENSG00000196937.6	FAM3C	3.7348165647125	5.02470779930923e-127	8.95753337091331e-126
ENSG00000205246.4	RPSAP58	3.73332097728468	1.38327080118325e-60	4.47819461166817e-60
ENSG00000256530.1	AC019294.1	3.73249763913329	2.15319254083938e-76	9.19398964373224e-76
ENSG00000078795.12	PKD2L2	3.73087976568385	8.38443436814637e-78	3.66854542344037e-77
ENSG00000271270.1	TMCC1-AS1	3.72795115739826	1.83060215391466e-88	1.00759347074194e-87
ENSG00000151746.9	BICD1	3.72649991609129	4.84427658256318e-126	8.27128938611938e-125
ENSG00000262180.1	OCLM	3.72569777218172	1.84415273668531e-64	6.33747707114291e-64
ENSG00000111335.8	OAS2	3.72538796298216	3.02371153651745e-120	4.16272834564425e-119
ENSG00000136367.12	ZFHX2	3.72528680382157	2.94340482624829e-85	1.49807363968538e-84
ENSG00000259589.2	RP11-317G6.1	3.72432974082132	3.87511675505179e-67	1.39281123108686e-66
ENSG00000138095.14	LRPPRC	3.7240511470806	2.80437216263005e-179	1.72704710206333e-176
ENSG00000269921.1	RP11-646I6.5	3.72313894004764	3.20788953794276e-67	1.15452494102318e-66
ENSG00000219023.1	RP3-340B19.2	3.72299740581816	7.74180516997581e-66	2.72547349215064e-65
ENSG00000042286.10	AIFM2	3.72244664987675	1.73491098148681e-173	5.5965336744462e-171
ENSG00000125885.9	MCM8	3.72225217405184	3.92908676907765e-136	1.04996512999701e-134
ENSG00000154611.10	PSMA8	3.72192605795532	9.18138817382566e-36	2.05338457697387e-35
ENSG00000198879.7	SFMBT2	3.7208745993636	2.02061818669387e-103	1.60706460243158e-102
ENSG00000224728.1	AC090945.1	3.71887141946392	1.61559035902655e-66	5.76097538604322e-66
ENSG00000149599.11	DUSP15	3.71879976522387	5.55713139018197e-50	1.52657734468533e-49
ENSG00000005187.7	ACSM3	3.71820415185361	8.7755450462693e-92	5.20786123781777e-91
ENSG00000181938.9	GINS3	3.71734243709774	6.64306002816554e-124	1.03990177691047e-122
ENSG00000153157.8	SYCP2L	3.71716221832694	1.07715270053012e-38	2.50065170718511e-38
ENSG00000271155.1	RP11-435O5.5	3.71525132046091	3.329776722513e-58	1.04104026595056e-57
ENSG00000230385.1	AC012507.4	3.71493278818992	3.73579793348767e-78	1.64573104541888e-77
ENSG00000259116.1	RP11-973N13.4	3.71341569136084	1.36377222472002e-69	5.12397892030483e-69
ENSG00000219928.2	RP11-40C6.2	3.71186738502026	6.8541968987085e-72	2.6831576620096e-71
ENSG00000109163.6	GNRHR	3.71102804567979	6.99520231227098e-76	2.95247658965119e-75
ENSG00000185900.5	POMK	3.71012142867919	2.56739771250418e-86	1.3396644678553e-85
ENSG00000236537.1	RP11-732M18.3	3.70864117086556	2.1524369766911e-64	7.3875344847877e-64
ENSG00000267041.1	ZNF850	3.70850585201598	1.73368356123121e-112	1.83434687460688e-111
ENSG00000028203.13	VEZT	3.70596876287237	7.4887973713058e-162	9.39462696158672e-160
ENSG00000213123.6	TCTEX1D2	3.7053621376472	3.54742630955602e-81	1.66190544104494e-80
ENSG00000049449.4	RCN1	3.70360246436551	1.10031372575186e-159	1.16922356967444e-157
ENSG00000261420.1	RP1-168L15.5	3.70285501715914	2.24839985319689e-73	9.04601200030825e-73
ENSG00000259583.1	RP11-66B24.4	3.70272121362612	2.12696213826778e-94	1.3459666758674e-93
ENSG00000196550.6	FAM72A	3.70159671136683	1.53676107843241e-107	1.38482257872574e-106
ENSG00000127922.5	SHFM1	3.70152341048901	1.80109037711545e-162	2.40674358927351e-160
ENSG00000181355.16	OFCC1	3.70061517442403	1.06269937990162e-92	6.4637407625576e-92
ENSG00000137710.10	RDX	3.69928709770511	3.05793157832709e-156	2.605684653394e-154
ENSG00000204099.7	NEU4	3.69909461059297	1.07713752834518e-43	2.69453430627487e-43
ENSG00000117411.12	B4GALT2	3.69903528511316	5.32940292272202e-116	6.29515392314728e-115
ENSG00000215883.5	CYB5RL	3.69821004280376	1.01919250323805e-91	6.04047665359611e-91
ENSG00000271119.1	CTD-2012J19.3	3.69812769470711	6.44795697244676e-66	2.27322781788173e-65
ENSG00000221886.3	C5orf54	3.69803396546805	2.12948250281257e-76	9.09561591719927e-76
ENSG00000061656.5	SPAG4	3.6972883237816	1.4377194305641e-79	6.53436487923438e-79
ENSG00000112972.10	HMGCS1	3.69720267837926	1.57566328671158e-154	1.21640307920296e-152
ENSG00000254844.3	RP11-728F11.3	3.69696766693402	4.28107444214532e-49	1.15946301008307e-48
ENSG00000267886.1	CTD-2291D10.4	3.69678556576884	2.51763623750044e-65	8.78223340982872e-65
ENSG00000237595.2	RP11-112L6.3	3.6963100655423	4.28204406258072e-62	1.42002873532921e-61
ENSG00000231443.2	AC024937.6	3.69623766208502	3.10971653159337e-79	1.40416578664532e-78
ENSG00000146242.5	TPBG	3.6961215947759	5.30163751507625e-55	1.57261600159848e-54
ENSG00000103522.11	IL21R	3.69584091378095	1.65696071025518e-101	1.24822530902932e-100
ENSG00000258554.1	RP11-973D8.4	3.69497952197024	2.11118163097216e-103	1.67761550306313e-102
ENSG00000138376.6	BARD1	3.69476863955875	6.96570095266066e-109	6.52435529603339e-108
ENSG00000188596.5	C12orf55	3.69387440707793	2.95510210426206e-59	9.37310098550733e-59
ENSG00000166503.4	HDGFRP3	3.69171568172077	1.62421661212409e-76	6.96272702716761e-76
ENSG00000134504.8	KCTD1	3.68925535213133	1.35485683530952e-124	2.18214632865573e-123
ENSG00000096384.15	HSP90AB1	3.68902427881352	5.16444418639338e-106	4.41175738079135e-105
ENSG00000112812.11	PRSS16	3.6874351960125	4.77748548636448e-55	1.41837979866351e-54
ENSG00000139133.2	ALG10	3.68732528037379	7.9870347534898e-111	7.98320474789056e-110
ENSG00000189144.9	ZNF573	3.68541309893803	3.46710835332607e-85	1.76230041361989e-84
ENSG00000167617.2	CDC42EP5	3.68411265553326	9.67780007453838e-44	2.42208689960069e-43
ENSG00000232998.1	VPS13A-AS1	3.68374403676314	1.50765243008495e-103	1.2050990530387e-102
ENSG00000263397.1	MIR5196	3.68322993484082	1.52904193780723e-90	8.81166511883505e-90
ENSG00000236703.1	MYB-AS1	3.68162912628404	2.58590087320324e-65	9.01687761693324e-65
ENSG00000225408.1	RP11-207C16.4	3.68160206363945	5.69686408829832e-70	2.15537456297989e-69
ENSG00000269190.1	FBXO17	3.68041087133408	8.94199329405531e-48	2.36899875135918e-47
ENSG00000225578.1	NCBP2-AS1	3.67880024496635	6.65965830346649e-121	9.36464769325539e-120
ENSG00000114023.11	FAM162A	3.67619188813907	4.95710185000533e-127	8.84283007436435e-126
ENSG00000225265.1	RP11-378J18.3	3.67583461292618	1.0386799196727e-76	4.46535138558959e-76
ENSG00000231500.2	RPS18	3.67357712989142	9.07210203390428e-129	1.74592861372659e-127
ENSG00000106462.6	EZH2	3.67276917602517	3.99939822792422e-154	2.94488298320822e-152
ENSG00000146021.10	KLHL3	3.67247121622305	2.72756492381149e-109	2.58784407354762e-108
ENSG00000249839.1	AC011330.5	3.67189450948878	2.29630486439537e-71	8.89407846062341e-71
ENSG00000088340.11	FER1L4	3.67052108446537	1.74736234822355e-68	6.43650339377508e-68
ENSG00000261366.1	MANEA-AS1	3.66859067171792	4.26977924683902e-69	1.59057201335712e-68
ENSG00000229676.2	ZNF492	3.66857256486495	3.45686961482119e-39	8.0755937628685e-39
ENSG00000262151.1	RP11-876N24.2	3.66777626126073	2.16364056221637e-65	7.5551763291723e-65
ENSG00000213326.4	RPS7P11	3.66737944839456	2.93790354528069e-107	2.62042042022617e-106
ENSG00000205861.7	C1QTNF9B-AS1	3.66721963039829	4.61629112958924e-65	1.60266035539372e-64
ENSG00000182612.6	TSPAN10	3.66559517625307	2.06956691951706e-69	7.74572580361239e-69
ENSG00000197149.4	RP11-452G18.2	3.66549827566936	2.3985457352085e-68	8.80788640560303e-68
ENSG00000120800.4	UTP20	3.6646594634813	7.11857848979323e-148	3.48810345999868e-146
ENSG00000132465.6	IGJ	3.66431348605662	2.66528485662268e-51	7.46009955168937e-51
ENSG00000253204.1	RP5-1009N12.1	3.66392274175075	1.706755623077e-71	6.62578182213716e-71
ENSG00000130477.10	UNC13A	3.66354148700344	9.37571599434334e-52	2.64529129840401e-51
ENSG00000214262.4	ANKRD36BP1	3.66185661205362	1.6283298120407e-66	5.80563854169302e-66
ENSG00000165821.7	SALL2	3.66152319827096	1.40957295025137e-85	7.23119996837589e-85
ENSG00000259954.1	IL21R-AS1	3.66142789419701	2.57521975686243e-94	1.6243186627491e-93
ENSG00000203867.7	RBM20	3.65956251558166	6.36226664589785e-67	2.27829178411384e-66
ENSG00000234685.1	NUS1P2	3.65916693895071	1.80776531310595e-60	5.83919617227703e-60
ENSG00000237438.2	CECR7	3.65584035455456	1.06925648496989e-36	2.41951089546798e-36
ENSG00000183048.7	SLC25A10	3.65529455826992	6.7422540944129e-69	2.50232651960425e-68
ENSG00000166147.9	FBN1	3.65522540036897	2.0126021981759e-77	8.74807214693173e-77
ENSG00000206535.3	LNP1	3.65118374451536	7.61797341320866e-68	2.77302828556844e-67
ENSG00000023516.7	AKAP11	3.65025947287759	9.66544338832516e-143	3.56818146448838e-141
ENSG00000184524.5	CEND1	3.650194194244	4.59354926754536e-58	1.43301179487309e-57
ENSG00000232629.4	HLA-DQB2	3.64956132326198	1.69536202239422e-33	3.67161322896549e-33
ENSG00000232901.1	CYCSP10	3.6490373965296	1.75559394238917e-73	7.07906682394633e-73
ENSG00000166881.5	TMEM194A	3.6473582016402	2.09912895640959e-123	3.23550041705521e-122
ENSG00000196305.13	IARS	3.64720589964085	5.3418468658657e-155	4.28103827521e-153
ENSG00000167721.6	TSR1	3.64661790784608	9.63684969216733e-177	4.14491612870886e-174
ENSG00000175189.3	INHBC	3.6460446246464	2.00180393609498e-55	5.97671569810033e-55
ENSG00000244363.2	RPL7P23p	3.64593300252282	7.46324810283328e-74	3.03104966790278e-73
ENSG00000152556.11	PFKM	3.64511110646569	9.63305683434233e-171	2.63663576808257e-168
ENSG00000198380.8	GFPT1	3.64447096988147	1.24430189374054e-163	1.84245073304302e-161
ENSG00000261872.1	RP5-867C24.5	3.64370840090487	8.4899761396727e-98	5.83298386046428e-97
ENSG00000168676.6	KCTD19	3.64342605406045	1.67195823959626e-44	4.22897903652943e-44
ENSG00000247134.2	RP11-11N9.4	3.64328701801128	1.87264252400686e-65	6.54748315780824e-65
ENSG00000241255.1	RP1-89D4.1	3.64276705700919	5.60083582264679e-82	2.66489637025917e-81
ENSG00000172071.7	EIF2AK3	3.64245350237975	2.8760172795588e-137	8.07829224731258e-136
ENSG00000271662.1	RP11-141C7.3	3.64236794961986	8.35694754490083e-65	2.89058217544266e-64
ENSG00000144158.4	RP11-395L14.17	3.64142889734784	6.48902689327653e-99	4.58735094513734e-98
ENSG00000143375.10	CGN	3.64125072294328	1.21438629788216e-72	4.81719009130624e-72
ENSG00000113522.9	RAD50	3.64063943306742	5.87155842065923e-194	1.1007929301804e-190
ENSG00000184903.5	IMMP2L	3.64039552843176	4.37298764941894e-88	2.38276385152433e-87
ENSG00000121903.10	ZSCAN20	3.64032444355298	4.66902355264046e-91	2.72078561733115e-90
ENSG00000162999.8	DUSP19	3.64030794442057	1.84617594352037e-85	9.42993959313318e-85
ENSG00000168081.4	PNOC	3.63985449265703	3.86250490290496e-115	4.45940755662615e-114
ENSG00000269947.1	RP11-849F2.9	3.6397932006166	7.74869380307725e-66	2.72754424502448e-65
ENSG00000105810.5	CDK6	3.63940394395177	5.01762485470208e-120	6.86679700443749e-119
ENSG00000109685.13	WHSC1	3.63804559005119	1.16450107321892e-143	4.50778365443044e-142
ENSG00000186481.11	ANKRD20A5P	3.63750141285638	5.3426309984928e-49	1.44552443500908e-48
ENSG00000132793.7	LPIN3	3.63574823312426	2.68455942556583e-56	8.13685757880955e-56
ENSG00000233844.1	KCNQ5-IT1	3.63538798949536	3.65388527602101e-110	3.55381655866264e-109
ENSG00000231439.3	WASIR2	3.63316162585479	5.85690525312053e-56	1.76495286525586e-55
ENSG00000268584.1	RP11-464F9.20	3.63301227907426	3.20855539802434e-64	1.09733971501029e-63
ENSG00000268649.2	MIR296	3.6326121908816	1.44717410546499e-62	4.83706386280805e-62
ENSG00000156172.5	C8orf37	3.63216992470718	2.3796835601079e-81	1.11928980087214e-80
ENSG00000180998.7	GPR137C	3.63084573811122	7.09063040163859e-56	2.1336458855436e-55
ENSG00000234797.4	RPS3AP6	3.6304724207432	5.90810033322881e-118	7.46348693377627e-117
ENSG00000254122.1	PCDHGB7	3.62998139785423	2.15983986317854e-61	7.08280052917207e-61
ENSG00000180329.9	CCDC43	3.62975240376386	7.06452009546322e-96	4.61493011154211e-95
ENSG00000248309.1	MEF2C-AS1	3.62611354132124	2.64927266688447e-97	1.79378664304269e-96
ENSG00000261135.1	RP4-798A10.7	3.62555558852198	5.34536602998593e-65	1.85458877483391e-64
ENSG00000138399.13	FASTKD1	3.62534242870685	1.73052943916176e-136	4.67985590947766e-135
ENSG00000227373.1	RP11-160H22.5	3.6236997873331	5.7323014264233e-56	1.72817280542715e-55
ENSG00000149346.10	SLX4IP	3.6233399906422	6.23268207243596e-92	3.71343417143354e-91
ENSG00000013375.11	PGM3	3.62208991398194	2.26744576626522e-152	1.46637178826942e-150
ENSG00000179598.5	PLD6	3.62076519150124	4.28319973254546e-62	1.42023816878101e-61
ENSG00000248449.1	PCDHGB8P	3.62063176275006	2.1362043751976e-75	8.93007250150098e-75
ENSG00000237301.1	RP4-680D5.2	3.62015328007221	1.47950037338837e-61	4.86529388564378e-61
ENSG00000245112.2	SMARCA5-AS1	3.61895835165029	6.00129412783091e-97	4.02417884142129e-96
ENSG00000198498.5	TMA16	3.61831924244172	5.10265126884947e-182	3.84073726200039e-179
ENSG00000163093.7	BBS5	3.61701229685968	1.5703903609047e-82	7.55823580984629e-82
ENSG00000244716.2	RP11-20O24.4	3.61678655247306	6.14509822337169e-120	8.3675239476735e-119
ENSG00000170476.11	MZB1	3.61567193153056	3.69531749567636e-70	1.40240921821208e-69
ENSG00000236514.1	RP11-162G10.5	3.61555928062665	2.32823252464328e-70	8.87564951044724e-70
ENSG00000136141.10	LRCH1	3.61475572714678	1.94156937341938e-155	1.59910958393753e-153
ENSG00000203441.2	LINC00449	3.61288371050548	1.48757789223001e-88	8.19786417444714e-88
ENSG00000094916.9	CBX5	3.61264402670213	9.10455343611662e-171	2.51740902508624e-168
ENSG00000255129.1	RP11-839D17.3	3.61241214247145	2.02002133807901e-72	7.98840020401738e-72
ENSG00000162692.6	VCAM1	3.611615196176	6.10825008222387e-38	1.40481456864726e-37
ENSG00000123685.4	BATF3	3.60938109186223	5.38633905168267e-85	2.72861524179183e-84
ENSG00000176619.6	LMNB2	3.60881065465613	3.2238958506177e-157	2.88309920343854e-155
ENSG00000177640.11	CASC2	3.60837282594547	5.04845175694403e-68	1.84363742935192e-67
ENSG00000164237.4	CMBL	3.60797673657322	4.03623325666531e-63	1.35896884388494e-62
ENSG00000102595.14	UGGT2	3.60746208917516	7.83041249594303e-89	4.34351458347121e-88
ENSG00000137154.8	RPS6	3.60723232979857	7.76579958130347e-129	1.49985653068125e-127
ENSG00000163918.6	RFC4	3.60692622238922	1.53108011349105e-145	6.57490932413108e-144
ENSG00000267251.1	AC139100.3	3.6067649372708	3.91453916945587e-46	1.01291317680238e-45
ENSG00000265188.1	RP11-835E18.4	3.60542692834717	2.95280369450343e-65	1.02896247054989e-64
ENSG00000155324.5	GRAMD3	3.60455274820108	6.15773462155547e-114	6.81323540385008e-113
ENSG00000272017.1	RP1-199J3.7	3.60375997715743	2.09539763277996e-105	1.75895259155634e-104
ENSG00000103319.7	EEF2K	3.60339725222164	1.18177281504857e-143	4.56811668607292e-142
ENSG00000259479.2	CTD-2008A1.2	3.60313681461929	9.07596198387061e-97	6.06190145124333e-96
ENSG00000228288.2	PCAT6	3.60305129046825	1.031550007153e-58	3.24757877818343e-58
ENSG00000270362.1	HMGN3-AS1	3.60270958357868	8.78981480630077e-162	1.0826255082106e-159
ENSG00000265168.1	RP11-192H23.5	3.6023655752902	2.37274132106246e-97	1.60775622847786e-96
ENSG00000225886.1	RP11-288L9.4	3.60210437446646	1.17540378026669e-46	3.06750613829207e-46
ENSG00000248356.1	RP11-557J10.4	3.60200707005782	3.84578472894528e-81	1.8013695557516e-80
ENSG00000236698.1	EIF1AXP1	3.60135219167867	8.73264943759253e-134	2.09405842310128e-132
ENSG00000136193.12	SCRN1	3.60070337105531	2.52051687677967e-118	3.2368931663554e-117
ENSG00000166104.10	hsa-mir-7162	3.59979203426484	7.20541815610653e-58	2.23879389721384e-57
ENSG00000106080.6	FKBP14	3.59844470037117	5.94676710344217e-109	5.57962424522066e-108
ENSG00000184786.4	TCTE3	3.59787028982904	3.52883864572869e-78	1.5550649013386e-77
ENSG00000224020.1	MIR181A2HG	3.59730435441879	2.19527214541256e-44	5.5453798195436e-44
ENSG00000176171.7	BNIP3	3.59704490248388	1.53858073115777e-126	2.68281351815843e-125
ENSG00000166262.11	FAM227B	3.59694572392623	3.91714643338925e-97	2.63971442192361e-96
ENSG00000116984.8	MTR	3.59606407145831	7.73268284025495e-153	5.18644819114823e-151
ENSG00000211899.3	IGHM	3.59592483662725	2.87023572609425e-32	6.12351605936351e-32
ENSG00000167771.5	RCOR2	3.59507562656168	2.78220908524406e-62	9.25365405460395e-62
ENSG00000166394.10	CYB5R2	3.59503033051158	1.19842083520963e-71	4.66776043864816e-71
ENSG00000071794.11	HLTF	3.59491544955696	1.16730521311708e-134	2.93418083115338e-133
ENSG00000184220.6	CMSS1	3.59369537263862	3.8596714372116e-126	6.61933651481789e-125
ENSG00000215452.3	ZNF663P	3.5935633196668	3.77717559385104e-61	1.23417493146728e-60
ENSG00000119705.5	SLIRP	3.5934231573327	5.85080553870221e-134	1.41679425989467e-132
ENSG00000169288.13	MRPL1	3.59337803526586	9.29909639222553e-115	1.05695308280258e-113
ENSG00000214194.4	LINC00998	3.59172649628045	8.48091055425042e-142	2.95762205004535e-140
ENSG00000012124.10	CD22	3.59167596673978	2.43566854159344e-106	2.10591290592079e-105
ENSG00000178150.4	ZNF114	3.59051889798911	3.37242243082303e-53	9.72982651277808e-53
ENSG00000212124.2	TAS2R19	3.59011266475849	1.90177991433096e-63	6.42870887457909e-63
ENSG00000187997.7	C17orf99	3.5900898600646	1.83126741453314e-52	5.22115458034559e-52
ENSG00000115267.5	IFIH1	3.59006731347802	4.99934481240222e-120	6.84523731084704e-119
ENSG00000206557.5	TRIM71	3.58989183816192	2.80927578264283e-34	6.14638238855655e-34
ENSG00000232527.3	RP11-14N7.2	3.58931100871322	6.26385942434581e-58	1.94870033090125e-57
ENSG00000136122.11	BORA	3.5890379330972	1.63574182634604e-140	5.39217716161782e-139
ENSG00000165995.14	CACNB2	3.58850395509146	1.32343948378189e-98	9.31218896183796e-98
ENSG00000213757.3	CTC-451P13.1	3.58792614362818	4.78199852653529e-93	2.93096163930167e-92
ENSG00000119139.12	TJP2	3.58709878666589	9.12064983281591e-121	1.27920418488516e-119
ENSG00000040199.14	PHLPP2	3.58633780484779	8.49985516052242e-108	7.74968288306447e-107
ENSG00000095564.9	BTAF1	3.58610765322557	2.61020401387585e-126	4.51651967841597e-125
ENSG00000233728.1	RP11-109P14.9	3.58583415274425	5.91823189502773e-73	2.36668137041863e-72
ENSG00000232729.3	AC083884.8	3.5853042224601	3.73414318218466e-134	9.11568268537457e-133
ENSG00000231784.4	DBIL5P	3.58254106511775	1.15004784282601e-63	3.90023108849268e-63
ENSG00000148225.11	WDR31	3.58228853803799	2.69663248248794e-72	1.06300044192575e-71
ENSG00000233673.2	ANAPC1P1	3.58184758008953	5.22955015494824e-58	1.63010606866021e-57
ENSG00000179841.8	AKAP5	3.5804036529362	2.87188310783458e-77	1.24530991475426e-76
ENSG00000100592.11	DAAM1	3.58010116097368	4.6817805773045e-124	7.37570978507094e-123
ENSG00000132744.3	ACY3	3.57897037970441	9.68370576578041e-43	2.38436506256567e-42
ENSG00000167637.12	ZNF283	3.57883408083926	2.87875578318312e-102	2.22048521084296e-101
ENSG00000160172.6	FAM86C2P	3.57867359223073	4.38386021399062e-69	1.63262039882496e-68
ENSG00000148219.12	ASTN2	3.5786337416153	3.72353718259711e-100	2.70936323944237e-99
ENSG00000107438.4	PDLIM1	3.57836535553051	8.3605055678713e-135	2.10739180811729e-133
ENSG00000169710.6	FASN	3.57830864106381	1.3906531266387e-121	2.0075933815945e-120
ENSG00000118513.14	MYB	3.57800342874889	8.58488061440017e-80	3.91623754222898e-79
ENSG00000198754.5	OXCT2	3.57703191852522	2.46766884426855e-51	6.911258157431e-51
ENSG00000268650.3	AC068499.10	3.57655440185754	5.32420358121275e-69	1.98091369545684e-68
ENSG00000257096.1	AE000658.22	3.57574698085216	1.97617962241681e-65	6.90592458455358e-65
ENSG00000183145.4	RIPPLY3	3.57403677919741	5.42731516705909e-63	1.82484128405262e-62
ENSG00000114346.9	ECT2	3.57398385629074	5.09467164512182e-122	7.47834873065362e-121
ENSG00000235065.1	RPL24P2	3.57369915489506	8.48761227122164e-73	3.37828448598361e-72
ENSG00000256655.1	TMEM75	3.57332373610316	1.07469951072247e-65	3.76923798110882e-65
ENSG00000206760.1	SNORA6	3.57201207501498	5.27904030179534e-82	2.51266739957401e-81
ENSG00000151748.10	SAV1	3.5718160621022	4.25310433033131e-127	7.59699196038151e-126
ENSG00000115902.6	SLC1A4	3.57129982378663	2.90453918112025e-95	1.87435813743309e-94
ENSG00000238280.1	RP11-436D10.3	3.57062672267931	6.15194511994978e-90	3.49401083452692e-89
ENSG00000132341.7	RAN	3.57058546490882	2.62615423463727e-189	3.38861434742696e-186
ENSG00000178440.5	LINC00843	3.57052662788149	7.71489270218452e-81	3.58946510218225e-80
ENSG00000261602.1	CTD-2033A16.1	3.56937180811671	2.5139069699308e-77	1.09113146186473e-76
ENSG00000090612.16	ZNF268	3.56866110991429	1.18001787341152e-72	4.68222936240036e-72
ENSG00000065911.7	MTHFD2	3.56842460125595	1.91871480170436e-123	2.96078673016988e-122
ENSG00000198894.3	KIAA1737	3.5679214817571	1.03959158939759e-65	3.64799447007335e-65
ENSG00000207145.1	SNORA18	3.5654145702947	6.8180415623674e-94	4.25785831333186e-93
ENSG00000203791.9	METTL10	3.56522887637849	7.8844830786176e-107	6.93430178452778e-106
ENSG00000120334.11	CENPL	3.56507266830859	2.53153175907478e-110	2.47821228596999e-109
ENSG00000235363.1	SNRPGP10	3.56493923144345	3.79179798476682e-72	1.49058972861202e-71
ENSG00000137203.6	TFAP2A	3.56338400175083	1.90302208742791e-54	5.59286220206442e-54
ENSG00000240821.1	RPL9P25	3.56147887470213	7.05628769503294e-73	2.81513880554045e-72
ENSG00000197608.7	ZNF841	3.56078242723295	1.6802462559175e-80	7.76691108778515e-80
ENSG00000236051.2	MYCBP2-AS1	3.55996885308048	8.50321736294035e-109	7.93975468241195e-108
ENSG00000146410.7	MTFR2	3.55966476595978	3.10255702700348e-114	3.47109776055794e-113
ENSG00000115541.6	HSPE1	3.55855352621114	1.07502727664726e-84	5.41349453917687e-84
ENSG00000176884.10	GRIN1	3.55824292632406	4.84442474051891e-41	1.15982839012052e-40
ENSG00000256747.1	RP11-860B13.1	3.55796357448469	3.15125014237153e-87	1.67957169763653e-86
ENSG00000146733.9	PSPH	3.55711767588354	5.99214682328728e-119	7.8743551149668e-118
ENSG00000185869.9	ZNF829	3.55529082987507	2.00558027417414e-107	1.79891455442889e-106
ENSG00000182405.4	PGBD4	3.55486788485554	4.68882987169211e-97	3.15503409568515e-96
ENSG00000225793.2	RP1-234P15.4	3.55379624866755	2.28594948122256e-70	8.71568497153336e-70
ENSG00000259187.1	CTD-2008A1.1	3.55347313183244	4.5752756337437e-49	1.23852391456097e-48
ENSG00000123892.7	RAB38	3.55313745909721	4.77360700736696e-68	1.74420751184766e-67
ENSG00000224818.1	RP11-134G8.8	3.55265885146062	3.83589294402301e-79	1.72774586276914e-78
ENSG00000227017.1	AC007036.6	3.55254159584945	5.0953642026216e-60	1.63569581564314e-59
ENSG00000118322.8	ATP10B	3.55239248985742	3.1163616579165e-65	1.08498075092591e-64
ENSG00000129317.10	PUS7L	3.55183937556092	3.1465530549115e-94	1.98007775496835e-93
ENSG00000186889.5	TMEM17	3.55061953390102	1.72994431285063e-62	5.77507712767199e-62
ENSG00000205863.5	C1QTNF9B	3.55003260849311	1.53189749143574e-60	4.95403106879512e-60
ENSG00000054392.8	HHAT	3.54959427305757	8.41997119425051e-81	3.91415267542642e-80
ENSG00000272540.1	XXbac-BPG252P9.9	3.54891895486992	3.86100215037851e-132	8.62502681523549e-131
ENSG00000224137.1	AC079767.4	3.54777880191908	9.20358518796298e-51	2.55495899844517e-50
ENSG00000198237.7	RP11-98J23.2	3.54756052370487	3.92524779790085e-64	1.34092838602773e-63
ENSG00000269578.1	CTD-3222D19.5	3.54714042365373	7.79360926000082e-64	2.65139271962639e-63
ENSG00000072201.9	LNX1	3.54695642851749	2.45700637036341e-70	9.35997492165576e-70
ENSG00000135436.4	FAM186B	3.54669458394947	3.15518879821396e-73	1.26736067099324e-72
ENSG00000227252.1	AC105760.2	3.54650663021748	2.15776924933898e-64	7.40489784059504e-64
ENSG00000160447.6	PKN3	3.54534325033977	1.33963116476866e-97	9.15972386367304e-97
ENSG00000115884.6	SDC1	3.54513896599157	1.13082565534717e-51	3.18689368517339e-51
ENSG00000092051.12	JPH4	3.54463860522925	6.97531112793887e-58	2.16854067959798e-57
ENSG00000090263.11	MRPS33	3.54380845182259	1.37053787732487e-151	8.51776717015413e-150
ENSG00000115850.5	LCT	3.54338946837199	6.55548931907803e-52	1.85441167218976e-51
ENSG00000214784.4	AC010468.1	3.54296419458028	5.30408088346066e-108	4.8572044507987e-107
ENSG00000117318.8	ID3	3.54289635045695	6.50927357632104e-99	4.60046390447499e-98
ENSG00000161800.8	RACGAP1	3.54243796284081	2.8326848150688e-146	1.25625630824745e-144
ENSG00000099840.9	IZUMO4	3.54172565072715	2.86430457593079e-112	3.01063076392539e-111
ENSG00000189045.9	ANKDD1B	3.54060617911929	2.69697595716897e-61	8.83141480500392e-61
ENSG00000253846.1	PCDHGA10	3.54031637120972	2.58455817503795e-52	7.35571608749117e-52
ENSG00000228477.1	RP3-342P20.2	3.5401472506358	1.45168836167559e-59	4.62237362353978e-59
ENSG00000241360.1	PDXP	3.53976578651355	4.49990029823688e-86	2.3332146647785e-85
ENSG00000232116.2	RP11-187C18.2	3.53896342143956	4.66419812591883e-53	1.34210233214423e-52
ENSG00000258660.1	RP4-693M11.3	3.53845495431713	3.87345548127231e-72	1.52180691860281e-71
ENSG00000227695.1	DNMBP-AS1	3.53782688072411	1.19349009885129e-59	3.80515368967802e-59
ENSG00000148950.5	IMMP1L	3.53769637977645	4.04613024356157e-112	4.23149329254295e-111
ENSG00000158079.10	PTPDC1	3.53676902931402	1.52794393333096e-104	1.25045897799665e-103
ENSG00000234742.1	AC144530.1	3.53662813181454	3.84896452949028e-66	1.36387330790635e-65
ENSG00000196421.3	LINC00176	3.53657160126549	4.85620953963788e-62	1.60807417689805e-61
ENSG00000188760.6	TMEM198	3.53605753525468	8.45390339548365e-72	3.30127425143998e-71
ENSG00000197863.4	ZNF790	3.53544768224138	4.07208748238301e-117	4.99056329760889e-116
ENSG00000254571.1	RP11-60I3.4	3.53519026987552	1.33662386342626e-74	5.50349442748237e-74
ENSG00000188089.9	PLA2G4E	3.53507307701531	7.46020069653805e-57	2.28339611740756e-56
ENSG00000164687.6	FABP5	3.53457530842304	2.04549377835523e-97	1.38844551382995e-96
ENSG00000260643.1	RP11-303E16.8	3.53373424327358	1.64208534961478e-79	7.45694431347608e-79
ENSG00000234753.1	RP11-328M4.2	3.53336377345899	7.68942078738938e-87	4.06160302292183e-86
ENSG00000005471.11	ABCB4	3.53192063904199	5.10568232017157e-79	2.29205887723143e-78
ENSG00000143179.8	UCK2	3.53104847006553	3.34649244163464e-142	1.19158877386299e-140
ENSG00000196865.4	NHLRC2	3.53062139592121	7.21400930505065e-142	2.52555568654984e-140
ENSG00000241313.2	WWTR1-AS1	3.52886197397829	4.70389006703848e-51	1.31187020529582e-50
ENSG00000253878.1	RP11-347C18.3	3.52819130908649	3.47477613782164e-65	1.20898830260083e-64
ENSG00000185028.3	LRRC14B	3.52775766466962	1.43835234990923e-51	4.04263392028737e-51
ENSG00000265393.1	CTD-2517M22.17	3.52700428042634	4.1217325621054e-77	1.78270689920782e-76
ENSG00000164080.9	RAD54L2	3.52670394609284	4.16421697359187e-88	2.26992129015126e-87
ENSG00000129484.9	PARP2	3.52632226114949	2.78680065092127e-162	3.63047775182758e-160
ENSG00000240857.1	RDH14	3.52618114465878	2.6361346892732e-80	1.21378660450698e-79
ENSG00000197879.10	MYO1C	3.52594439311828	2.33094148829778e-142	8.34366202224635e-141
ENSG00000118971.3	CCND2	3.52482997873677	4.01468060686252e-114	4.47494037038888e-113
ENSG00000114942.9	EEF1B2	3.52251667991047	9.53461074621294e-150	5.07582214911851e-148
ENSG00000155330.5	C16orf87	3.52234644032578	1.66073269770714e-143	6.36504581467757e-142
ENSG00000187416.7	LHFPL3	3.52233224003987	6.10499082031243e-45	1.55315872930247e-44
ENSG00000090861.11	AARS	3.52225127382064	4.18648243137589e-122	6.17534645851891e-121
ENSG00000257093.2	KIAA1147	3.5219905747682	5.96909000797681e-116	7.04155123840433e-115
ENSG00000112312.5	GMNN	3.52161845677127	8.49790408118513e-130	1.71330139053477e-128
ENSG00000182004.8	SNRPE	3.52122373618415	1.80303704698868e-162	2.40674358927351e-160
ENSG00000227199.1	ST7-AS1	3.52025646140076	1.83679449178814e-100	1.34627049889054e-99
ENSG00000172469.10	MANEA	3.520198168634	1.19527296374818e-106	1.04411062213683e-105
ENSG00000163002.8	NUP35	3.51942950078275	6.87882979780361e-127	1.21827222896134e-125
ENSG00000269300.1	CTD-2529P6.3	3.51925122774039	2.31400074460272e-63	7.81826411178305e-63
ENSG00000213585.6	VDAC1	3.51911119910457	1.49727241210647e-175	5.63494313206235e-173
ENSG00000184185.5	KCNJ12	3.51910284416765	3.97309037400274e-39	9.27533642322325e-39
ENSG00000224843.2	LINC00240	3.51893220190156	6.70639725547896e-84	3.3136988773106e-83
ENSG00000233806.3	AC131097.3	3.51854910696753	6.31310556986694e-68	2.2998954238597e-67
ENSG00000223820.5	CFL1P1	3.51846536573595	4.74525267512123e-79	2.13343473930247e-78
ENSG00000175305.12	CCNE2	3.51751366081838	1.32510179719166e-68	4.89119784750068e-68
ENSG00000142856.12	ITGB3BP	3.51747798213331	2.40034263635192e-118	3.08548787558007e-117
ENSG00000092621.7	PHGDH	3.51703505411897	8.99987573167168e-62	2.97039747504394e-61
ENSG00000269893.2	SNHG8	3.51638364555088	1.94121924094424e-120	2.68647690356824e-119
ENSG00000231407.1	RP11-576I22.2	3.51625634820154	1.09865538694971e-83	5.40295190928792e-83
ENSG00000109189.8	USP46	3.51622125435175	2.11139514990749e-135	5.46964382189707e-134
ENSG00000096872.11	IFT74	3.51578195829291	1.8641066085827e-139	5.88029066039177e-138
ENSG00000140465.9	CYP1A1	3.51499205884256	3.04131674445622e-50	8.38101899974884e-50
ENSG00000197921.5	HES5	3.51469656581539	2.86314908645658e-64	9.80322855644605e-64
ENSG00000240553.1	RP1-184J9.2	3.51308300624348	8.16446424450882e-76	3.44384320724557e-75
ENSG00000186714.8	CCDC73	3.51289884699269	1.1332182891227e-56	3.4556398807515e-56
ENSG00000262619.1	LINC00621	3.51261577306997	2.02186271322608e-59	6.42731275695531e-59
ENSG00000112877.6	CEP72	3.51106574982106	3.79231350521551e-107	3.37250800954462e-106
ENSG00000248008.2	DYNLL1-AS1	3.51105699932755	1.44609289876238e-96	9.61825706376147e-96
ENSG00000234882.1	EIF3EP1	3.51069162466683	2.20583586168493e-71	8.54978319898105e-71
ENSG00000100625.8	SIX4	3.50727558195552	4.49435689867574e-52	1.27455352049625e-51
ENSG00000138709.13	LARP1B	3.50654389390371	1.33268517186733e-130	2.78210863652457e-129
ENSG00000197933.8	ZNF823	3.50512524536436	2.61297321633175e-112	2.75286684459336e-111
ENSG00000245573.3	BDNF-AS	3.50419310253872	9.59932330596505e-67	3.43021051855117e-66
ENSG00000107018.6	RLN1	3.50372291776605	2.31632917882952e-56	7.02783246654836e-56
ENSG00000137310.7	TCF19	3.50355612942644	2.7499623775312e-104	2.23838181267536e-103
ENSG00000205084.6	TMEM231	3.5021088289152	4.82690382472246e-102	3.69371965372788e-101
ENSG00000182648.7	LINC01006	3.50208555060599	7.50663583993414e-104	6.04479379954518e-103
ENSG00000101746.11	NOL4	3.50182123809974	3.86929562856328e-50	1.06540294326978e-49
ENSG00000168779.15	SHOX2	3.50175697605219	7.32504168376096e-38	1.68308873488401e-37
ENSG00000198010.7	DLGAP2	3.50129189524832	9.01778671430565e-55	2.66326939070889e-54
ENSG00000172667.6	ZMAT3	3.50061863624558	1.45778397882753e-141	5.02564535296304e-140
ENSG00000225039.1	LINC01058	3.49990239148057	1.3459055232211e-56	4.09959554437074e-56
ENSG00000250802.2	ZBED3-AS1	3.499897900598	3.49001536960289e-63	1.17608439833515e-62
ENSG00000066923.13	STAG3	3.49988347621338	2.41749815294584e-103	1.91708947762287e-102
ENSG00000105989.4	WNT2	3.49718225153558	3.16205829848735e-49	8.57766480269414e-49
ENSG00000230409.2	TCEA1P2	3.49667577493952	1.07956896783451e-134	2.71616344674204e-133
ENSG00000151967.14	SCHIP1	3.49612573597698	3.37195628356484e-48	9.00107372827864e-48
ENSG00000234465.6	PINLYP	3.49554582193175	2.07683899622273e-59	6.59975446002667e-59
ENSG00000259328.1	RP11-152F13.7	3.49515814626765	1.44795494506308e-54	4.26191995941497e-54
ENSG00000182742.5	HOXB4	3.49497267153436	5.45242360868582e-92	3.25428023181849e-91
ENSG00000125869.5	LAMP5	3.49468003999924	1.01531806588165e-36	2.29784294923538e-36
ENSG00000161791.9	FMNL3	3.49415435214745	1.6404591060163e-94	1.04004493204782e-93
ENSG00000181690.3	PLAG1	3.49397261228847	1.50351806578447e-77	6.54681488487254e-77
ENSG00000184886.3	PIGW	3.49317964209517	1.11386293318545e-117	1.39089142398737e-116
ENSG00000178921.9	PFAS	3.49204661882263	1.56044134236289e-153	1.10979735049887e-151
ENSG00000065150.14	IPO5	3.49171194121283	8.12937811161666e-168	1.69447506684982e-165
ENSG00000156017.8	C9orf41	3.49137431962682	5.16676180051755e-112	5.39513466314544e-111
ENSG00000137970.7	RP11-122C9.1	3.48888272167951	7.78116923407503e-129	1.50175457788982e-127
ENSG00000171217.5	CLDN20	3.48690189151077	5.77933950158902e-60	1.85394533532092e-59
ENSG00000118432.11	CNR1	3.48547829400918	5.44210631061802e-45	1.3862075079791e-44
ENSG00000242759.2	LINC00882	3.48506731260535	1.45799210083125e-61	4.79514649304823e-61
ENSG00000247708.3	STX18-AS1	3.48480093775948	6.57786200254397e-102	5.01661487990244e-101
ENSG00000139269.2	INHBE	3.48323227561043	3.04837240257291e-56	9.23027678986683e-56
ENSG00000144061.8	NPHP1	3.48321151091281	5.11386055788201e-68	1.86727232902478e-67
ENSG00000186230.6	ZNF749	3.48182815325525	1.55426435578318e-119	2.08701195483928e-118
ENSG00000232732.5	AC073043.1	3.48180644939395	1.49901640801066e-70	5.73712536834251e-70
ENSG00000150636.11	CCDC102B	3.48153123470371	1.49852801001374e-60	4.84727390322817e-60
ENSG00000151503.8	NCAPD3	3.47994208388443	3.01960350391127e-150	1.70462908636424e-148
ENSG00000159433.7	STARD9	3.47835335302614	3.5387224139149e-105	2.95042342307237e-104
ENSG00000138606.15	SHF	3.47824237494136	4.34302966609868e-84	2.15576249976691e-83
ENSG00000185875.8	THNSL1	3.47770009639718	9.40485923280276e-85	4.74303872382759e-84
ENSG00000257298.1	RP3-405J10.3	3.47632355417654	6.42060789430174e-77	2.76904682654614e-76
ENSG00000168743.8	NPNT	3.47615122723236	9.78243623004095e-53	2.80205787024757e-52
ENSG00000103855.13	CD276	3.47496038103038	1.65288863434439e-63	5.59434465711091e-63
ENSG00000175063.12	UBE2C	3.47482634453628	1.75630801517696e-116	2.1039203486848e-115
ENSG00000234978.1	RP11-423O2.5	3.47439858918858	9.11282379992325e-51	2.53002240273074e-50
ENSG00000197312.7	DDI2	3.47370458798956	3.96295976513733e-83	1.92859771472568e-82
ENSG00000160886.9	LY6K	3.47367385082127	1.61839421854795e-49	4.41360991747121e-49
ENSG00000241061.2	RPL5P1	3.47337608112388	1.42159017615461e-58	4.46514767627928e-58
ENSG00000170365.5	SMAD1	3.47301088147177	7.84653460483688e-87	4.14297638712519e-86
ENSG00000228439.3	TSTD3	3.47229671922243	5.05941708951752e-66	1.78718582811441e-65
ENSG00000163633.6	C4orf36	3.47162826011577	7.18640922800368e-89	3.99037153383639e-88
ENSG00000224543.3	AC012318.3	3.47056356517603	2.12805943837426e-73	8.56311651345815e-73
ENSG00000198298.8	ZNF485	3.47046352826678	7.89359330334296e-85	3.98830314638606e-84
ENSG00000177150.8	FAM210A	3.47020016380336	4.34235778661269e-87	2.30760676493124e-86
ENSG00000144868.9	TMEM108	3.46997627487572	7.86397369213114e-50	2.15286012462798e-49
ENSG00000226084.4	RP4-706A16.3	3.46910729376361	3.9734020762878e-118	5.04296374993773e-117
ENSG00000105808.13	RASA4	3.46892428586162	1.04142578997825e-67	3.78277676019311e-67
ENSG00000135272.5	MDFIC	3.46884117972906	8.23409536982231e-125	1.34086107113026e-123
ENSG00000059588.5	TARBP1	3.46869574146968	6.91545683864639e-132	1.52845133733117e-130
ENSG00000116962.10	NID1	3.46829810929494	1.99260917296797e-70	7.6090375929979e-70
ENSG00000267150.1	RP11-411B10.2	3.46806174440458	3.03805025239679e-62	1.01008647471406e-61
ENSG00000225674.1	IPO7P2	3.46748008223852	1.44023553559223e-58	4.52318756466652e-58
ENSG00000233558.1	RP3-486I3.4	3.46743365621078	3.68032213488151e-76	1.56236391804612e-75
ENSG00000270145.1	CTD-2267D19.6	3.46728009164347	8.86641741489568e-55	2.61913564473377e-54
ENSG00000234964.3	FABP5P7	3.46628804566913	2.42113654658017e-101	1.81783144922923e-100
ENSG00000139985.5	ADAM21	3.46585376405435	5.40174933088947e-78	2.37115181628239e-77
ENSG00000180535.3	BHLHA15	3.46544206869658	8.15724860471275e-35	1.7964642835005e-34
ENSG00000135679.17	MDM2	3.46476702747359	9.23135665206622e-74	3.74184100525113e-73
ENSG00000154608.9	CEP170P1	3.46168707064302	1.06504903799625e-61	3.510477287749e-61
ENSG00000261616.1	RP11-6O2.3	3.46166850552369	1.45746705690737e-72	5.77298418959493e-72
ENSG00000070367.11	EXOC5	3.46121938105637	9.45232153843276e-101	6.97710587651627e-100
ENSG00000161958.6	FGF11	3.45966268183874	2.80710023217071e-89	1.57027239866081e-88
ENSG00000143977.9	SNRPG	3.45946457357773	4.59303620292591e-129	8.97961774824556e-128
[truncated: 6,618 more rows]

## Sheet: Fibroblast-vs-Skin
	gene	logFC	p	FDR
ENSG00000163735.6	CXCL5	11.0101306304782	1.6573174197684e-256	9.37972604696424e-255
ENSG00000138829.6	FBN2	9.40654884670941	4.1603931756516e-275	3.89728417275004e-273
ENSG00000138675.12	FGF5	9.18697779121426	3.13874129043028e-208	6.21027282562484e-207
ENSG00000136231.9	IGF2BP3	8.87467915736369	1.35594945016783e-297	2.57592466875939e-295
ENSG00000124875.5	CXCL6	8.74839086287777	2.62547406631455e-233	8.5622603223891e-232
ENSG00000159217.5	IGF2BP1	8.60468073428611	3.26638680458104e-258	1.97188142073886e-256
ENSG00000163661.3	PTX3	8.57833030034484	4.74612919817295e-200	7.99616677949271e-199
ENSG00000149948.9	HMGA2	8.41784157588361	8.78008818190467e-263	5.76134965095706e-261
ENSG00000196549.6	MME	8.23702142663763	1.86574368722233e-306	4.92085369000794e-304
ENSG00000196611.4	MMP1	8.08440459865961	7.00448353391453e-137	4.48994336201799e-136
ENSG00000105825.7	TFPI2	7.8579203601885	3.24363402181327e-214	7.19906550952444e-213
ENSG00000104321.6	TRPA1	7.73191830969664	2.31942052266261e-233	7.57324253829956e-232
ENSG00000115414.14	FN1	7.72329426929197	0	0
ENSG00000240666.1	MME-AS1	7.47282175913764	1.31524920855618e-266	9.40264736832556e-265
ENSG00000164112.8	TMEM155	7.40454532488635	2.09092669846672e-231	6.55157032186239e-230
ENSG00000231574.1	RP11-91K9.1	7.01089569278062	1.26610883843563e-256	7.23944360247893e-255
ENSG00000163739.4	CXCL1	6.90777278938909	3.00731915999671e-175	3.36200955969015e-174
ENSG00000111981.4	ULBP1	6.74706329812638	8.196055255766e-203	1.45811419173634e-201
ENSG00000105605.3	CACNG7	6.74012029089735	6.84334408176015e-189	9.60755996512125e-188
ENSG00000254300.1	RP11-706J10.1	6.72804477920391	0	0
ENSG00000243953.1	RP11-439C8.2	6.69133285711543	0	0
ENSG00000170396.6	ZNF804A	6.68662806911225	3.03165543755335e-215	6.89187879636605e-214
ENSG00000132429.5	POPDC3	6.66474139119386	5.39335419401114e-268	3.99225776660781e-266
ENSG00000267257.1	RP11-1151B14.4	6.64373104260807	7.10470568403665e-209	1.42230239213367e-207
ENSG00000166923.6	GREM1	6.6077360885322	1.06515473157764e-204	1.97380582796987e-203
ENSG00000144583.4	MARCH4	6.57344919979404	5.70272725796614e-185	7.46244165172967e-184
ENSG00000144810.11	COL8A1	6.52414459268006	2.85516776020738e-248	1.32135412902544e-246
ENSG00000204941.9	PSG5	6.50456813347033	1.29672062986633e-134	8.0628776907642e-134
ENSG00000196876.9	SCN8A	6.45993416206289	8.07215988124313e-218	1.91853276757525e-216
ENSG00000182752.8	PAPPA	6.43742670578896	8.52743145333597e-239	3.12205125150034e-237
ENSG00000248698.1	LINC01085	6.40944313120393	1.53732935712923e-204	2.83909512683702e-203
ENSG00000106366.7	SERPINE1	6.32846673283966	3.09452039407123e-193	4.68855220442493e-192
ENSG00000225206.4	MIR137HG	6.31474082765782	0	0
ENSG00000198796.6	ALPK2	6.28649114116632	2.09893760688191e-226	5.90878124648227e-225
ENSG00000134668.8	SPOCD1	6.28460817150799	3.34010668605723e-206	6.36306719729528e-205
ENSG00000155816.15	FMN2	6.22676039555523	1.2471062894705e-271	1.02353140361799e-269
ENSG00000107984.5	DKK1	6.18452779619547	1.39384041699839e-156	1.17120534389664e-155
ENSG00000139304.8	PTPRQ	6.16863108368935	4.20939137979649e-160	3.71998458762367e-159
ENSG00000260604.1	RP1-140K8.5	6.16443349930879	3.43732628084378e-182	4.30910963292119e-181
ENSG00000235884.2	LINC00941	6.16112696253233	8.75372164493986e-217	2.05003105350376e-215
ENSG00000125965.4	GDF5	6.15040878720694	2.90249574789423e-202	5.08704512821256e-201
ENSG00000171509.11	RXFP1	6.11988779302439	1.28400694266371e-182	1.61862332271009e-181
ENSG00000126778.7	SIX1	6.10552682991241	7.87119881141949e-197	1.25633952356652e-195
ENSG00000170558.4	CDH2	6.04631401569472	9.34819998862047e-254	4.89312525801279e-252
ENSG00000229373.4	LINC00452	6.04274250078591	1.8728018933716e-193	2.84226459415268e-192
ENSG00000250748.2	RP11-230G5.2	6.04272434650561	2.35061487791284e-254	1.25455410163812e-252
ENSG00000256268.1	RP11-221N13.3	6.0389189685505	1.23342965398033e-196	1.96639377817075e-195
ENSG00000230838.1	AC093850.2	6.02335268354874	1.17466208662605e-234	3.92991012872946e-233
ENSG00000177822.3	AC108142.1	5.96214921793037	9.93205692372481e-194	1.51581044039274e-192
ENSG00000105889.10	STEAP1B	5.94475489286005	5.26225768477869e-248	2.39856530645466e-246
ENSG00000236453.1	AC003092.1	5.93321621930468	4.15953336399901e-211	8.68546374837795e-210
ENSG00000173597.4	SULT1B1	5.89393998569512	1.01423076753758e-164	9.62031879571432e-164
ENSG00000169429.6	IL8	5.81380644452123	1.93835914791615e-147	1.43363639020665e-146
ENSG00000156466.8	GDF6	5.8134911063427	3.48437899591494e-154	2.82979491189911e-153
ENSG00000184995.6	IFNE	5.78631161485411	2.30742731344801e-187	3.15627242684435e-186
ENSG00000257732.1	RP11-818F20.5	5.77308108469912	7.81693113334632e-267	5.61785056001286e-265
ENSG00000174325.4	DIRC1	5.76435706338368	4.81129303442216e-176	5.47105845848106e-175
ENSG00000257886.1	RP11-61E11.1	5.76215103959378	2.58617172380301e-214	5.75868369252727e-213
ENSG00000136542.4	GALNT5	5.74986259959701	3.03946096525031e-201	5.22594915075886e-200
ENSG00000091129.15	NRCAM	5.73627157943234	5.39215355554416e-256	3.01405850802289e-254
ENSG00000164761.4	TNFRSF11B	5.7266181700056	1.10275692077165e-183	1.40976444751448e-182
ENSG00000164619.4	BMPER	5.71026984151382	6.82781926293351e-269	5.2249165661085e-267
ENSG00000135312.4	HTR1B	5.68104232259104	3.13356599780618e-184	4.04785800743712e-183
ENSG00000054356.9	PTPRN	5.67664866764107	3.12747120380949e-156	2.61418100685196e-155
ENSG00000270919.1	RP11-379K22.3	5.67167206936103	1.31332127365146e-212	2.83832026412217e-211
ENSG00000151572.12	ANO4	5.66451188452207	6.43959221127698e-191	9.35997656562603e-190
ENSG00000171889.3	MIR31HG	5.66022210474817	5.96594941772569e-230	1.80882792278947e-228
ENSG00000148848.10	ADAM12	5.64079180662397	1.52881887813065e-211	3.22703136311557e-210
ENSG00000235770.1	LINC00607	5.61098632540284	1.55796597122119e-211	3.28600183029462e-210
ENSG00000148677.6	ANKRD1	5.60017837314436	2.13479608605182e-154	1.7394682205664e-153
ENSG00000138685.8	FGF2	5.57964673098113	1.21707223869879e-235	4.14323113239241e-234
ENSG00000204187.5	LINC00619	5.54196894427711	9.58958863190809e-202	1.66248094942192e-200
ENSG00000166922.4	SCG5	5.51971663593226	4.96034370586561e-223	1.30195842621783e-221
ENSG00000162630.5	B3GALT2	5.51536124560555	8.2038043471412e-166	7.90860712897225e-165
ENSG00000234155.1	RP11-30P6.6	5.50789883917866	4.05879511272109e-225	1.11150431484054e-223
ENSG00000047936.6	ROS1	5.4685284321598	4.03870776619691e-99	1.59123328754902e-98
ENSG00000248187.1	RP11-184M15.1	5.4567937026758	2.70193625460266e-142	1.8601317864302e-141
ENSG00000257219.1	RP11-54A9.1	5.45582953076159	2.09326494353284e-162	1.90888336542508e-161
ENSG00000163737.3	PF4	5.4485007939208	1.20662007189676e-186	1.63731472892845e-185
ENSG00000254545.1	RP11-84A19.3	5.43344314470076	1.32315455817071e-183	1.68834273026142e-182
ENSG00000174939.6	ASPHD1	5.38067510808112	1.75149991061604e-252	8.86056733180547e-251
ENSG00000177707.6	PVRL3	5.36300471235059	3.39917164338778e-321	1.84683714678041e-318
ENSG00000105255.6	FSD1	5.35048949552741	7.74826789237603e-154	6.26456683227045e-153
ENSG00000138347.11	MYPN	5.34415222616585	9.54923904274406e-140	6.36131995672352e-139
ENSG00000259580.1	RP11-37C7.1	5.34274086639946	2.45034708290007e-258	1.48585109049248e-256
ENSG00000137801.9	THBS1	5.33868513521181	2.06429114173923e-184	2.68190019877991e-183
ENSG00000225790.1	RP11-2L8.1	5.32507738345602	5.69290869791273e-198	9.28850196321305e-197
ENSG00000259175.1	RP11-379K22.2	5.31865008320788	9.37028072385884e-203	1.66374539963627e-201
ENSG00000232358.1	RP5-955M13.4	5.30227358655445	6.47097844415271e-198	1.05263832583145e-196
ENSG00000241749.3	RPSAP52	5.29451931750118	6.18567511805595e-148	4.60131572445531e-147
ENSG00000060982.10	BCAT1	5.27568904423901	8.52291556345406e-271	6.82989746893194e-269
ENSG00000176678.4	FOXL1	5.26519245204796	9.15108777148018e-241	3.50138662535254e-239
ENSG00000154188.5	ANGPT1	5.24848209590203	4.08271669047498e-215	9.25029871671754e-214
ENSG00000060718.14	COL11A1	5.24187311258539	1.2375005033973e-104	5.19757864491202e-104
ENSG00000152952.7	PLOD2	5.23546803037945	1.37146725927803e-284	1.6782558362859e-282
ENSG00000180340.5	FZD2	5.22282712434573	7.02385995909971e-252	3.48830310144246e-250
ENSG00000228221.1	LINC00578	5.21759871538934	3.74907286582268e-155	3.08534727273368e-154
ENSG00000115232.9	ITGA4	5.186266415671	6.54665189233888e-270	5.15496653064574e-268
ENSG00000155511.13	GRIA1	5.17922983345723	1.1276797300208e-160	1.00309585938917e-159
ENSG00000267774.1	RP11-2N1.2	5.15248189584844	1.92945261335073e-198	3.17477345210696e-197
ENSG00000244586.1	WNT5A-AS1	5.1523642470325	5.83971684971716e-192	8.65004078186567e-191
ENSG00000260910.1	LINC00565	5.15177312088655	1.56127636535954e-210	3.22292049706362e-209
ENSG00000100625.8	SIX4	5.13718378951727	5.76681835765554e-201	9.88399921161328e-200
ENSG00000142408.2	CACNG8	5.13528391696454	5.26873518033574e-206	9.97424807728229e-205
ENSG00000256482.1	RP11-625L16.3	5.12914654249454	9.6497506838748e-256	5.3608410445428e-254
ENSG00000173838.7	MARCH10	5.07898629303824	9.5957670500989e-178	1.11927268219402e-176
ENSG00000103449.7	SALL1	5.07589642715436	6.46333713789794e-210	1.31720192564243e-208
ENSG00000248975.2	CTD-2251F13.1	5.05518718326106	5.69429723880977e-281	6.39220160287216e-279
ENSG00000259279.1	CTD-2033D15.1	5.05164408289829	3.27869537563602e-200	5.54947280838182e-199
ENSG00000104415.9	WISP1	5.04700306442486	4.17404138721138e-182	5.22543817165826e-181
ENSG00000164647.4	STEAP1	5.0363586578472	1.37896460035164e-227	4.00223849713168e-226
ENSG00000173391.4	OLR1	5.02577014887138	3.15453054596994e-128	1.80984111534993e-127
ENSG00000114251.9	WNT5A	5.02009163734481	5.78817062891898e-264	3.9408883033888e-262
ENSG00000108688.7	CCL7	5.01662686729844	1.95299734171589e-152	1.55086599780923e-151
ENSG00000135919.8	SERPINE2	5.00990286208189	1.68621317055004e-203	3.04572253930601e-202
ENSG00000144285.11	SCN1A	5.00407521583728	1.82972195123217e-117	9.08872308048515e-117
ENSG00000103888.11	KIAA1199	4.99714786826549	1.4414510976849e-138	9.44259959481748e-138
ENSG00000166130.10	IKBIP	4.98597054236931	7.69232489167853e-285	9.54199534280086e-283
ENSG00000100196.6	KDELR3	4.97603804841708	1.43875884644405e-214	3.22220303565531e-213
ENSG00000168955.3	TM4SF20	4.9747272549479	6.49432932623412e-147	4.76824190476962e-146
ENSG00000270132.1	WISP1-UT1	4.96913282754104	1.29102390291705e-178	1.52818977545292e-177
ENSG00000026559.9	KCNG1	4.9405190983225	2.77720060411678e-223	7.32479918557636e-222
ENSG00000130513.6	GDF15	4.92456337287027	5.66143699098576e-107	2.44551752738304e-106
ENSG00000250910.3	AC097467.2	4.91750782152231	1.51449151633281e-195	2.37270337558807e-194
ENSG00000087303.12	NID2	4.90676155807377	1.57592075000671e-225	4.3640635162775e-224
ENSG00000272121.1	RP4-555D20.4	4.90496463268437	1.77656559281797e-180	2.17006209057973e-179
ENSG00000261786.1	RP4-555D20.2	4.90468422191095	1.27020850587841e-174	1.40900303269469e-173
ENSG00000225554.1	RP11-527D7.1	4.90116992149258	4.67959623002677e-172	4.97168209561624e-171
ENSG00000082482.9	KCNK2	4.9001610323129	3.91359077574215e-236	1.35090987311069e-234
ENSG00000136010.9	ALDH1L2	4.89868605092759	1.11385036128757e-260	7.06982684923788e-259
ENSG00000204767.3	FAM196B	4.89262444461761	1.67951747484963e-165	1.61335826456029e-164
ENSG00000251144.1	CTD-2532K18.2	4.87898337856571	1.63427940429367e-217	3.863954246914e-216
ENSG00000259125.1	RP11-545N8.3	4.85859295219007	1.6373785508646e-183	2.08537391996192e-182
ENSG00000139209.11	SLC38A4	4.85585893286764	3.07338440233458e-192	4.56987195806356e-191
ENSG00000112208.10	BAG2	4.83667829734029	1.21910703549343e-224	3.31182617262146e-223
ENSG00000078098.9	FAP	4.8297154417011	1.72273002854924e-209	3.4769453161641e-208
ENSG00000235531.5	RP11-383H13.1	4.8274163929791	1.30407439165823e-217	3.09401615054913e-216
ENSG00000109272.3	PF4V1	4.82192202033231	2.34588434173416e-179	2.81112898224747e-178
ENSG00000131019.6	ULBP3	4.82177125335766	1.72822528526368e-184	2.24743743894079e-183
ENSG00000182901.11	RGS7	4.82049585162294	9.90573642774553e-145	7.08715395828641e-144
ENSG00000231924.5	PSG1	4.81553857230963	5.15604070708658e-158	4.40607114969216e-157
ENSG00000174963.13	ZIC4	4.80883443063752	6.39896852841718e-103	2.63146198975146e-102
ENSG00000253661.1	ZFHX4-AS1	4.80587522259007	2.43354175358079e-178	2.87058598687693e-177
ENSG00000227954.2	RP3-323P13.2	4.80426166441983	7.50254430646284e-170	7.70272557178267e-169
ENSG00000153976.2	HS3ST3A1	4.80006462942411	1.26780205463356e-218	3.05058552844776e-217
ENSG00000229656.2	RP11-462L8.1	4.79641426952005	6.93473844062063e-199	1.14871405169451e-197
ENSG00000218052.4	RP11-561C5.5	4.79487422876332	3.3550329258927e-175	3.74919064026331e-174
ENSG00000260549.1	MT1L	4.79318653037105	2.28018593593907e-190	3.279170520684e-189
ENSG00000112319.13	EYA4	4.77616830092729	8.72947933182803e-156	7.2543602180618e-155
ENSG00000227825.3	SLC9A7P1	4.77435852704837	2.07385947358804e-173	2.25715009853737e-172
ENSG00000241978.5	AKAP2	4.77367850583936	5.67912361836182e-177	6.54834771716542e-176
ENSG00000166073.4	GPR176	4.77129924769697	7.49303785081147e-307	1.99564574759946e-304
ENSG00000131015.4	ULBP2	4.76770974845272	2.58287005112203e-169	2.62696547393415e-168
ENSG00000268388.1	FENDRR	4.75674416741752	4.44428167362185e-122	2.3325609726741e-121
ENSG00000181019.8	NQO1	4.75473200170693	1.03006010312887e-252	5.25002115602233e-251
ENSG00000183775.6	KCTD16	4.75419827840109	9.61708806644927e-153	7.65927336303608e-152
ENSG00000265702.1	RP11-156L14.1	4.7492786019519	1.44270741097072e-155	1.19416787100642e-154
ENSG00000254254.1	RP11-17A4.2	4.74826114542451	4.62826400157589e-151	3.59540806024623e-150
ENSG00000233735.1	RP11-567G24.3	4.74367685508808	4.54930819037167e-236	1.56636890113608e-234
ENSG00000261602.1	CTD-2033A16.1	4.74138955828616	5.24646348701109e-235	1.76611433814304e-233
ENSG00000147889.12	CDKN2A	4.73947379582762	5.13925669669424e-216	1.18718577740132e-214
ENSG00000229647.1	AC007879.7	4.72522750694803	1.14078629010684e-224	3.10333546620658e-223
ENSG00000178031.11	ADAMTSL1	4.72263166669136	1.74487859609229e-207	3.40038536165302e-206
ENSG00000225383.2	SFTA1P	4.72144750861498	4.93133334262485e-152	3.88866768028292e-151
ENSG00000250033.1	SLC7A11-AS1	4.71430694346667	1.98447516116649e-145	1.43149899703263e-144
ENSG00000172379.14	ARNT2	4.70790099404869	2.20108175735217e-240	8.33955188566652e-239
ENSG00000230417.6	LINC00856	4.70717773607381	1.1114725536434e-155	9.21962240985547e-155
ENSG00000259828.1	RP11-63E9.1	4.70538219337454	2.45060083948367e-119	1.24435555897969e-118
ENSG00000237515.6	SHISA9	4.69827233353265	5.68683350087161e-137	3.64962246361158e-136
ENSG00000246430.2	LINC00968	4.69418367227672	4.6515616836595e-148	3.46964098567529e-147
ENSG00000117152.9	RGS4	4.6820895196735	8.59011310779312e-134	5.29518975916288e-133
ENSG00000196566.2	RP11-57C13.3	4.67761609932438	1.31887498293387e-190	1.90678859959454e-189
ENSG00000139278.5	GLIPR1	4.66979752781933	8.06255178857475e-233	2.5951099749813e-231
ENSG00000236739.3	RP11-370B11.1	4.65552850656141	2.9651640525854e-189	4.18667602144152e-188
ENSG00000250337.1	LINC01021	4.64697374282101	2.15031589510837e-143	1.50671863829027e-142
ENSG00000244694.3	PTCHD4	4.64328581321021	5.24642551760921e-160	4.6319270591931e-159
ENSG00000245522.2	RP11-540A21.2	4.64157907639531	5.32115475104394e-222	1.36629952709697e-220
ENSG00000159184.7	HOXB13	4.64049581645258	7.93324794080832e-93	2.91827506513201e-92
ENSG00000113739.6	STC2	4.63892441711136	1.26911995864415e-146	9.28545995058631e-146
ENSG00000235927.2	NEXN-AS1	4.63087856133665	1.58458404005921e-234	5.27534436669712e-233
ENSG00000141526.10	SLC16A3	4.6285901327507	7.81964555130046e-216	1.79871711301125e-214
ENSG00000137869.9	CYP19A1	4.6073133448565	3.70224904756124e-116	1.8059848738741e-115
ENSG00000178752.11	FAM132B	4.60695818234647	9.80656331096937e-151	7.58124925742157e-150
ENSG00000125384.6	PTGER2	4.60427088359684	2.68608729750237e-246	1.17504424354186e-244
ENSG00000049192.10	ADAMTS6	4.59715325385983	2.65063100607579e-199	4.41760993319355e-198
ENSG00000218336.3	TENM3	4.59183768604236	9.31561206548531e-214	2.04747505963571e-212
ENSG00000134343.8	ANO3	4.59160083836816	3.03150079459589e-177	3.5073999397782e-176
ENSG00000163734.4	CXCL3	4.58749407993327	1.81057848323076e-113	8.53334057519896e-113
ENSG00000259450.1	RP11-265N7.1	4.58436072046237	2.07962619792337e-139	1.37860237415291e-138
ENSG00000236345.1	RP11-59D5__B.2	4.58013387759812	7.37491757830743e-142	5.05416273794904e-141
ENSG00000154027.14	AK5	4.57380838753182	5.21790594267634e-242	2.05732413408919e-240
ENSG00000247134.2	RP11-11N9.4	4.56562506929165	1.08844150691201e-178	1.29064172748894e-177
ENSG00000253837.1	RP11-177H13.2	4.56038427878625	4.5022003874466e-211	9.38655224292973e-210
ENSG00000237234.2	RP1-142L7.5	4.55893290280669	1.54696257948932e-209	3.12684415434575e-208
ENSG00000128262.4	POM121L9P	4.55789989703129	1.658322987477e-129	9.67568777444159e-129
ENSG00000262185.1	RP11-462G12.1	4.55743827037296	2.61761118019834e-195	4.07740970878832e-194
ENSG00000263873.1	RP11-334E6.12	4.55273571036605	1.06738689889784e-155	8.85663790331664e-155
ENSG00000152977.5	ZIC1	4.55019148463157	9.6543424353287e-107	4.1597123964812e-106
ENSG00000164294.9	GPX8	4.54607089125657	1.13650566112969e-280	1.25505336545728e-278
ENSG00000187210.8	GCNT1	4.52330244419832	6.06578624336053e-229	1.79894267562371e-227
ENSG00000154096.9	THY1	4.52204428185393	2.55340548577432e-149	1.93273372601129e-148
ENSG00000118526.6	TCF21	4.51516652651546	6.87303502686654e-134	4.24058300113233e-133
ENSG00000254554.1	RP11-351I24.1	4.48272078704619	2.62706626032831e-172	2.80640511317652e-171
ENSG00000146666.4	LINC00525	4.4813211136413	4.71520513426478e-184	6.06789496340298e-183
ENSG00000128165.7	ADM2	4.47691180675999	2.34310577835242e-168	2.34794583455263e-167
ENSG00000183287.9	CCBE1	4.4600282458249	2.21958062376674e-231	6.94667364346167e-230
ENSG00000152611.7	CAPSL	4.42506576801637	1.56980075264673e-176	1.79861692308735e-175
ENSG00000260578.1	CTD-2541J13.1	4.41879390091609	5.21157474140408e-193	7.84798444706115e-192
ENSG00000128965.7	CHAC1	4.41555074484054	8.46522793026012e-103	3.47486222353349e-102
ENSG00000206538.3	VGLL3	4.40172285089315	9.83417309253525e-245	4.07870452262309e-243
ENSG00000259946.1	RP11-490G2.2	4.40102573527377	2.26005040289285e-236	7.87134990320347e-235
ENSG00000173530.5	TNFRSF10D	4.39827318407968	1.52703547624849e-218	3.66785550378129e-217
ENSG00000259705.1	RP11-227D13.1	4.39099126007327	7.39871725622612e-180	8.92907831997507e-179
ENSG00000255252.3	RP1-65P5.3	4.37951306540673	0	0
ENSG00000137573.9	SULF1	4.37275897018477	2.0690541549706e-159	1.81140590312379e-158
ENSG00000151917.13	BEND6	4.36177352230002	2.08175825981945e-183	2.64513774023644e-182
ENSG00000175600.11	C7orf10	4.35878160675383	3.75623126495612e-272	3.12054368635468e-270
ENSG00000259091.1	LINC00517	4.35786261217168	4.02308926354167e-150	3.0890684831366e-149
ENSG00000239828.2	RP11-446H18.5	4.35782425726726	5.90009641332619e-160	5.20227261163321e-159
ENSG00000268175.1	AC117395.1	4.35171467974791	1.94171106954142e-160	1.7249353471276e-159
ENSG00000180801.11	ARSJ	4.34469849455848	3.72358304281524e-244	1.5211256682875e-242
ENSG00000233521.1	RP5-1172A22.1	4.34462535475168	8.2477388399698e-143	5.71868487306328e-142
ENSG00000224594.2	RPL29P19	4.34381775721229	1.64442504133822e-196	2.61548306047975e-195
ENSG00000267669.1	RP11-824M15.3	4.33211789363259	1.35747300000578e-143	9.548708316457e-143
ENSG00000013297.6	CLDN11	4.32849962118012	4.25872073293749e-183	5.3885611285971e-182
ENSG00000242715.3	CCDC169	4.32295728518798	4.79414341386309e-168	4.77761188484977e-167
ENSG00000227992.1	AC108463.2	4.30723689210954	1.1411649956564e-172	1.22581606453151e-171
ENSG00000258399.2	MEG8	4.30667588668903	2.85534286892454e-149	2.15947228221615e-148
ENSG00000223930.1	RP11-33A14.1	4.30458797832514	1.2399659418275e-184	1.61480895377209e-183
ENSG00000101680.9	LAMA1	4.30044861275621	3.19420432939019e-214	7.10096193225973e-213
ENSG00000189184.7	PCDH18	4.29532731804655	3.85071731541649e-210	7.88903367953275e-209
ENSG00000198431.11	TXNRD1	4.2909887394227	4.73617698632948e-304	1.13861047797015e-301
ENSG00000254403.1	OR10Y1P	4.27614245540849	6.21073526688514e-111	2.83373923849852e-110
ENSG00000271590.1	RP11-181E10.3	4.26314206769016	4.08208028905691e-144	2.89087051961731e-143
ENSG00000164692.13	COL1A2	4.25736810752902	1.1220795643606e-136	7.16222120428103e-136
ENSG00000151012.9	SLC7A11	4.25533195197098	6.22118934158196e-151	4.82182110280786e-150
ENSG00000134013.11	LOXL2	4.25430288924502	6.20037367504653e-216	1.42987564733713e-214
ENSG00000255282.2	WTAPP1	4.24762453307736	1.1061363453896e-72	3.25384948119695e-72
ENSG00000227279.1	AC015933.2	4.24431130252526	7.17892794028457e-141	4.84648997081935e-140
ENSG00000263424.1	CTD-2541J13.2	4.23629857496786	2.91870268412008e-318	1.29982749550001e-315
ENSG00000103241.5	FOXF1	4.23048072791329	6.30529997949983e-152	4.96060756568469e-151
ENSG00000167912.5	RP11-25K19.1	4.22372891657682	2.1372754102751e-186	2.87716668957053e-185
ENSG00000239332.1	AC016722.2	4.22310179341989	5.07269898900029e-159	4.40693766342123e-158
ENSG00000168621.10	GDNF	4.21965869166616	5.53982333563491e-182	6.92567145586092e-181
ENSG00000257642.1	RP11-474B16.1	4.21459444712308	5.82429337834334e-204	1.06189767728909e-202
ENSG00000234380.1	AP000330.8	4.1981317865663	5.09791686067794e-149	3.83947905287433e-148
ENSG00000138483.1	CCDC54	4.19330553794176	1.02002703954782e-139	6.79168003832258e-139
ENSG00000258976.1	CTD-2207P18.2	4.1926200913884	3.87160141830611e-172	4.12616414788951e-171
ENSG00000198028.3	ZNF560	4.18907996995667	8.49278189723222e-167	8.30208395178879e-166
ENSG00000166250.7	CLMP	4.1781241577459	8.87428635948763e-244	3.5928295565103e-242
ENSG00000117586.6	TNFSF4	4.17289559182943	5.86892986212454e-166	5.67385582329093e-165
ENSG00000234927.1	HMGN1P18	4.16970816756115	3.63513966961334e-133	2.22615428910541e-132
ENSG00000081052.10	COL4A4	4.16805143381435	7.46442118577089e-163	6.86221542919296e-162
ENSG00000241316.2	RP11-81N13.1	4.16612628939263	4.96309879476834e-181	6.11462774869283e-180
ENSG00000163359.11	COL6A3	4.16568504402656	1.33296556648637e-194	2.056294297511e-193
ENSG00000236841.3	AC007750.5	4.1608861854772	1.80561799251474e-173	1.96677700018666e-172
ENSG00000248371.1	CTC-347C20.2	4.15781069169682	7.83305801066348e-181	9.62428104557595e-180
ENSG00000248927.1	CTD-2334D19.1	4.14306205184313	5.41404910664308e-148	4.03285050811807e-147
ENSG00000171451.13	DSEL	4.13479492540471	2.17993985892085e-313	7.4962336971448e-311
ENSG00000198846.5	TOX	4.13182562310715	6.46976932022132e-196	1.01947652757037e-194
ENSG00000135318.7	NT5E	4.12673192685868	1.81498332284673e-226	5.12002460523929e-225
ENSG00000134853.7	PDGFRA	4.1217528221039	6.86655159741506e-185	8.97674401806437e-184
ENSG00000180914.6	OXTR	4.11903647807847	1.5346021514893e-124	8.37969890399162e-124
ENSG00000260944.1	RP11-463O9.5	4.11861987848308	5.42654729708907e-177	6.25977001582682e-176
ENSG00000235180.1	LINC00601	4.11527127617293	6.86227004497641e-174	7.53823000573511e-173
ENSG00000091656.11	ZFHX4	4.1132319051011	1.38069513996827e-216	3.22787987714098e-215
ENSG00000261379.1	RP11-395N3.1	4.11009868917892	1.11970208010697e-152	8.91234301441139e-152
ENSG00000184838.10	PRR16	4.1095252578074	3.5247337669624e-231	1.08933922085666e-229
ENSG00000237813.3	AC002066.1	4.10344794775275	3.88338098775977e-168	3.87710135661455e-167
ENSG00000259807.1	RP11-426C22.4	4.10317508385917	1.2513059434191e-136	7.97769942711178e-136
ENSG00000166147.9	FBN1	4.09585164677495	5.09532018298032e-205	9.46781587488669e-204
ENSG00000221852.4	KRTAP1-5	4.09309213039178	8.06436639644424e-39	1.66370426432111e-38
ENSG00000164114.14	MAP9	4.08801540884161	4.95348671306612e-243	1.97891794186992e-241
ENSG00000256802.2	RP11-680F8.1	4.08575368959108	2.25033892975951e-149	1.70618775790809e-148
ENSG00000232679.1	RP11-400N13.3	4.07193093931548	2.56181444921295e-160	2.27209439527649e-159
ENSG00000189398.5	OR7E12P	4.06673560209526	4.16725088210602e-133	2.54971931223631e-132
ENSG00000248429.1	RP11-597D13.9	4.05559061074237	1.53744398472605e-182	1.93630984186685e-181
ENSG00000144339.7	TMEFF2	4.0481169629211	9.86597117489118e-140	6.57070294035533e-139
ENSG00000049323.11	LTBP1	4.03916882505647	1.31687463225866e-207	2.56998680028295e-206
ENSG00000137463.4	MGARP	4.03552912969066	8.84625228223415e-204	1.60532591515814e-202
ENSG00000108821.9	COL1A1	4.03515372541969	8.07200673612801e-116	3.91858711568359e-115
ENSG00000198865.5	CCDC152	4.0324147065146	5.81380392716814e-187	7.91271530488225e-186
ENSG00000176933.4	TOB2P1	4.02107524783881	1.31052069396061e-145	9.47355113681051e-145
ENSG00000091844.3	RGS17	4.01463961219968	2.06513088317901e-206	3.94801868912322e-205
ENSG00000112246.5	SIM1	4.01010656809774	2.48973843216058e-147	1.83744184319681e-146
ENSG00000078725.8	BRINP1	4.00788831037385	4.60431648358373e-102	1.87387058566346e-101
ENSG00000168811.2	IL12A	4.00537641797116	1.78533342816544e-138	1.16896524245703e-137
ENSG00000139269.2	INHBE	4.00433242475331	1.69600711929809e-111	7.78403943281836e-111
ENSG00000237803.1	LINC00211	4.00379269730399	3.55065281037037e-139	2.34745763559313e-138
ENSG00000082126.13	MPP4	3.9990358585573	1.44507402557273e-145	1.04351092447392e-144
ENSG00000065308.4	TRAM2	3.99721185273948	1.34197856307852e-310	4.09620108366193e-308
ENSG00000240476.1	LINC00973	3.9969108311898	1.94283213087133e-138	1.27116998235189e-137
ENSG00000250240.1	CTD-2154I11.2	3.98041081970963	3.06636911046366e-203	5.49478781364485e-202
ENSG00000242265.1	PEG10	3.98020074698203	8.84742119992444e-158	7.54865088935764e-157
ENSG00000243449.2	C4orf48	3.97183445482731	1.47951435845153e-169	1.51384132059113e-168
ENSG00000224729.4	PCOLCE-AS1	3.97139081980428	5.95322011716741e-202	1.03471003008938e-200
ENSG00000240032.1	RP11-274H2.3	3.97024527791969	1.74694788995187e-175	1.96430407195499e-174
ENSG00000134548.5	C12orf39	3.96874998872118	7.18004345942262e-92	2.61325108010015e-91
ENSG00000113083.8	LOX	3.96425293824924	2.81101043677699e-180	3.4182591551246e-179
ENSG00000241163.3	LINC00877	3.95967070283109	1.31319911848027e-132	7.98620265337696e-132
ENSG00000251393.3	RP1-240K6.3	3.95636701864705	5.83760612097812e-162	5.28967337833528e-161
ENSG00000136928.4	GABBR2	3.95485535745802	7.47825662457124e-80	2.37524049413191e-79
ENSG00000188452.9	CERKL	3.95153581830187	6.94919436620791e-206	1.31098482050281e-204
ENSG00000207949.1	MIR214	3.94565367988276	1.53407093030921e-131	9.1956246453619e-131
ENSG00000164932.8	CTHRC1	3.94365615197598	6.74438060234272e-135	4.21675128753147e-134
ENSG00000178550.3	AC010170.1	3.94336709245342	2.94541713999855e-150	2.26479484928391e-149
ENSG00000198542.9	ITGBL1	3.93068241236099	2.7272918472945e-171	2.86724498156356e-170
ENSG00000157613.6	CREB3L1	3.92868208416385	3.12572739290006e-194	4.80008537905727e-193
ENSG00000204381.7	LAYN	3.92743543681006	1.3356757462375e-232	4.27888765593017e-231
ENSG00000198807.8	PAX9	3.92322479277709	3.0750199847317e-124	1.66938435062393e-123
ENSG00000222041.6	LINC00152	3.91893119634498	1.67823785556321e-211	3.53692859458729e-210
ENSG00000175745.7	NR2F1	3.91494963242183	2.5150883941449e-189	3.56044248646901e-188
ENSG00000130508.6	PXDN	3.90469962859197	2.74758550018949e-226	7.7188115509977e-225
ENSG00000030304.8	MUSK	3.89926291670339	1.24976988427613e-136	7.96977668456465e-136
ENSG00000237523.1	LINC00857	3.8937497197026	1.46923148264172e-145	1.06067346418934e-144
ENSG00000172965.10	MIR4435-1HG	3.88757994606699	6.72695759520421e-237	2.3733055848223e-235
ENSG00000111799.16	COL12A1	3.88608432194813	2.97096950209539e-150	2.28379619394237e-149
ENSG00000072041.12	SLC6A15	3.87941840329275	9.38307733118287e-203	1.66492931926136e-201
ENSG00000178773.10	CPNE7	3.87933281751985	1.13619573007883e-171	1.20054038130383e-170
ENSG00000091986.11	CCDC80	3.87614110885797	1.00770884785762e-149	7.68109387230641e-149
ENSG00000226992.1	AC144525.1	3.87328687875646	4.12113195508849e-137	2.64918766426725e-136
ENSG00000139874.5	SSTR1	3.87324066662664	1.40882585980167e-143	9.90480416857458e-143
ENSG00000019991.11	HGF	3.87261288471298	2.34010955195188e-156	1.96026568264955e-155
ENSG00000181195.6	PENK	3.86639216139546	5.91489319490326e-110	2.65813049681955e-109
ENSG00000259345.1	RP11-624L4.1	3.86469990035679	2.34250706427134e-147	1.72925399206509e-146
ENSG00000050730.11	TNIP3	3.86229498659744	2.53219166896192e-124	1.37606559069853e-123
ENSG00000164604.8	GPR85	3.85944061470928	1.81117838935939e-191	2.65672095709164e-190
ENSG00000230712.2	AP000354.4	3.85882926849832	2.12281193180219e-124	1.15567753385447e-123
ENSG00000271605.1	MILR1	3.8562548260751	2.21829261667943e-125	1.22733477036076e-124
ENSG00000237187.4	NR2F1-AS1	3.854596023035	8.62031647597189e-208	1.69204853602783e-206
ENSG00000236671.3	PRKG1-AS1	3.84534940411175	1.47829126959743e-186	1.99598710884115e-185
ENSG00000162614.14	NEXN	3.84205420446891	3.34584997853047e-198	5.47550364558788e-197
ENSG00000237596.2	RP13-143G15.4	3.83996074924645	1.94142303615519e-186	2.61610606151745e-185
ENSG00000126562.12	WNK4	3.83941895140677	2.32930381119977e-101	9.4205549106823e-101
ENSG00000122707.7	RECK	3.82982827373238	1.95767524295701e-196	3.11007050585791e-195
ENSG00000204262.7	COL5A2	3.82789411481609	2.64546445796055e-225	7.28871069624302e-224
ENSG00000113805.8	CNTN3	3.82696110097608	1.92394479129388e-174	2.12808974756879e-173
ENSG00000225614.2	ZNF469	3.82442935591409	7.19045307213307e-167	7.03659395380284e-166
ENSG00000236013.1	RP3-332B22.1	3.82123527045088	2.01859169615007e-108	8.88481238133713e-108
ENSG00000197826.7	C4orf22	3.81699943383604	1.31490057209931e-154	1.0749500132907e-153
ENSG00000173559.8	NABP1	3.80277454995406	2.01438347090466e-208	3.99727840544894e-207
ENSG00000073792.11	IGF2BP2	3.8025587062841	6.51232210560702e-296	1.14137898271562e-293
ENSG00000176692.4	FOXC2	3.79885936917649	1.02314697977001e-177	1.19291033701425e-176
ENSG00000223725.2	AC007879.5	3.79879624102441	6.26190024802803e-180	7.5773176898855e-179
ENSG00000151388.6	ADAMTS12	3.79066556544454	1.37012792871681e-194	2.11242311643138e-193
ENSG00000158104.7	HPD	3.77710593587435	3.76216735117698e-118	1.88323269323888e-117
ENSG00000183900.4	AC099522.1	3.77499998470118	4.31731594667767e-187	5.89367864359022e-186
ENSG00000162702.7	ZNF281	3.77464545356469	1.26638308081006e-301	2.70886321049497e-299
ENSG00000187229.3	RP11-161I2.1	3.77419855712804	2.16694238723084e-142	1.49409027643434e-141
ENSG00000150667.6	FSIP1	3.7682184008147	1.22462699890637e-146	8.96475803079777e-146
ENSG00000157542.8	KCNJ6	3.76346387566758	5.45672822547073e-89	1.91992590303248e-88
ENSG00000243176.1	RP11-550I24.2	3.75717558731857	1.27439305423121e-191	1.87744911666188e-190
ENSG00000244738.1	RP11-373E16.3	3.7569883189819	4.05989445225558e-130	2.38932176538074e-129
ENSG00000230812.1	RP4-794H19.4	3.75544897816001	4.82908012211463e-145	3.47146839368526e-144
ENSG00000212724.2	KRTAP2-3	3.73975599060455	6.90629432523139e-36	1.375688456073e-35
ENSG00000189410.7	SH2D5	3.73505683637405	2.55062869221838e-92	9.33078091203938e-92
ENSG00000164283.8	ESM1	3.72153400502664	3.90386257111467e-86	1.32980978817431e-85
ENSG00000220267.1	ACTBP8	3.72049511974307	1.22017617094292e-70	3.51136714616901e-70
ENSG00000167771.5	RCOR2	3.71980788203084	8.23506426212277e-176	9.30976927777058e-175
ENSG00000248596.2	RP11-844P9.2	3.71930075511149	1.27375218685722e-104	5.34818422073621e-104
ENSG00000112769.14	LAMA4	3.71161417025826	1.59325039585266e-216	3.71521375568527e-215
ENSG00000184226.10	PCDH9	3.70728657223493	3.47122362160757e-169	3.51862913823102e-168
ENSG00000128595.12	CALU	3.70300034777191	5.31446652605595e-319	2.49719294988572e-316
ENSG00000160991.11	ORAI2	3.70140450789608	2.33862405687008e-194	3.59745533006414e-193
ENSG00000149380.7	P4HA3	3.69489825241907	2.108306272696e-168	2.11500178006128e-167
ENSG00000149054.10	ZNF215	3.68736528242937	1.49586789387718e-198	2.46432669527395e-197
ENSG00000116183.6	PAPPA2	3.68547560252279	2.47716381517525e-84	8.24487039978568e-84
ENSG00000206195.6	AP000525.9	3.6851643685904	9.88605695389197e-131	5.86001796223935e-130
ENSG00000268894.2	PLCE1-AS1	3.67560558108208	4.55115984517184e-117	2.24549234206208e-116
ENSG00000234520.1	AC018464.3	3.67232564463762	1.23124974173404e-187	1.69015313208423e-186
ENSG00000171208.5	NETO2	3.67118815983855	1.12382193076419e-166	1.09582722796626e-165
ENSG00000258947.2	TUBB3	3.6707742386736	1.87517479707705e-165	1.80067156371139e-164
ENSG00000240350.1	AC017002.1	3.66959066711104	6.16358622650684e-130	3.6179771700364e-129
ENSG00000228626.1	RP11-495P10.9	3.66614715982228	1.88187450202556e-137	1.21374650337194e-136
ENSG00000166825.9	ANPEP	3.66600247487873	7.0142066415113e-217	1.64691389475623e-215
ENSG00000230630.1	DNM3OS	3.64645481858068	4.33588807427219e-155	3.56611369741684e-154
ENSG00000180777.9	ANKRD30B	3.64546692264718	4.22236152109389e-81	1.35761241664146e-80
ENSG00000215861.4	WI2-1896O14.1	3.64209725302499	1.05357535081795e-154	8.63131121240061e-154
ENSG00000157021.9	FAM92A1P1	3.64167773642389	2.18329355925956e-155	1.80113431007729e-154
ENSG00000175746.4	C15orf54	3.64016312954538	9.16957917768654e-105	3.8548558950949e-104
ENSG00000238258.1	RP11-342D11.2	3.63958693219453	2.72940342842015e-201	4.70177384505148e-200
ENSG00000175040.4	CHST2	3.63843935722638	2.14798677189908e-145	1.54862549483573e-144
ENSG00000149257.9	SERPINH1	3.63708396881127	3.46722832860958e-240	1.30639008009719e-238
ENSG00000183098.6	GPC6	3.63333053158889	2.68203365274971e-163	2.48076698027234e-162
ENSG00000258177.1	RP11-394J1.2	3.62901339374476	8.97855463175164e-201	1.53306986251518e-199
ENSG00000271417.1	RP11-909M7.3	3.62866453780508	4.86263017223555e-119	2.46314024350086e-118
ENSG00000168542.8	COL3A1	3.61567180029531	1.41320631750128e-115	6.8384686179622e-115
ENSG00000133107.10	TRPC4	3.61213833191951	2.57615562576872e-122	1.35706503256996e-121
ENSG00000266709.1	RP11-214O1.2	3.60980296903269	7.20169575345237e-120	3.68300577632318e-119
ENSG00000183010.12	PYCR1	3.60968277732455	7.28529956116721e-186	9.72542741418518e-185
ENSG00000184304.10	PRKD1	3.60241121125478	4.00032137067832e-245	1.67446425817946e-243
ENSG00000197496.4	SLC2A10	3.6018155318539	4.67245719837608e-203	8.36179000336525e-202
ENSG00000255886.1	RP11-196H14.2	3.59607787218873	2.59148713422971e-157	2.19932332047748e-156
ENSG00000152377.8	SPOCK1	3.59517838642718	3.65673577286479e-135	2.29473051526091e-134
ENSG00000173535.9	TNFRSF10C	3.59515315255009	4.16267637885313e-160	3.6798980314977e-159
ENSG00000263585.1	RP11-498C9.13	3.59303880371287	1.15000522673519e-169	1.17757414208399e-168
ENSG00000253368.3	TRNP1	3.59194209410139	6.01635611422714e-255	3.23644218216028e-253
ENSG00000108342.8	CSF3	3.58744272929479	3.14866445268558e-52	7.50387038526682e-52
ENSG00000198682.8	PAPSS2	3.58464403254129	1.67130296148837e-205	3.13121491391676e-204
ENSG00000164125.11	FAM198B	3.57811038471988	4.59915091608814e-162	4.17163718819534e-161
ENSG00000160200.13	CBS	3.57594010377122	2.84271348583671e-185	3.75243705326725e-184
ENSG00000176890.11	TYMS	3.5711801353953	3.15381782556787e-188	4.36679995154826e-187
ENSG00000262211.1	CTD-2031P19.5	3.56475347610615	1.1252167320255e-198	1.85821506031639e-197
ENSG00000226598.1	AC017060.1	3.56189228187293	7.80224442050133e-154	6.30633061372624e-153
ENSG00000225746.4	AL132709.5	3.5610800728047	1.16302460750776e-128	6.71513846706818e-128
ENSG00000087116.9	ADAMTS2	3.56064227851857	3.51003971337484e-180	4.25876457586158e-179
ENSG00000239264.4	TXNDC5	3.54634282744031	4.88343857291781e-231	1.50753968490779e-229
ENSG00000168685.10	IL7R	3.54605449016823	9.63735588514102e-108	4.200359537554e-107
ENSG00000251602.2	RP11-521B24.3	3.54460629390233	1.22205612886314e-158	1.05525673225353e-157
ENSG00000250657.1	RP11-1E6.1	3.54443453080086	2.45297532894652e-98	9.58813349441167e-98
ENSG00000090932.6	DLL3	3.5427849433442	2.03013206332437e-118	1.02055084441654e-117
ENSG00000183160.8	TMEM119	3.52587722605682	8.700411497442e-129	5.02883784552147e-128
ENSG00000153904.14	DDAH1	3.52430590963484	1.21810690580527e-289	1.73251791639299e-287
ENSG00000184408.5	KCND2	3.52407040281651	3.23975982712848e-105	1.36918661269092e-104
ENSG00000235105.1	RP11-329A14.1	3.51843701732103	8.37284844162248e-258	4.95548585544916e-256
ENSG00000220494.4	YAP1P1	3.51786568145635	2.96588335444511e-83	9.76857264874587e-83
ENSG00000231196.3	RP11-495P10.8	3.51329673374979	1.94688568941021e-104	8.15309027879108e-104
ENSG00000123977.5	DAW1	3.51164141691391	2.71691899010225e-84	9.04064444942649e-84
ENSG00000013293.5	SLC7A14	3.51082983596626	4.71776786065195e-120	2.41634392350058e-119
ENSG00000141756.14	FKBP10	3.50794627391239	1.75081025903816e-229	5.2497253307981e-228
ENSG00000234537.1	RP11-100G15.7	3.50291255442525	2.10643053033023e-125	1.16591874056542e-124
ENSG00000243083.1	LINC00870	3.502745751686	9.73425058086536e-162	8.80295110784915e-161
ENSG00000266835.1	RP11-838N2.4	3.50119955620914	5.05282213921558e-109	2.24106067320703e-108
ENSG00000235070.3	AC068138.1	3.49277246559563	6.02110854632486e-178	7.05040667109746e-177
ENSG00000037965.4	HOXC8	3.49210824574316	7.94453428737517e-239	2.91650295203829e-237
ENSG00000169314.10	C22orf15	3.48922810371275	1.02999061815629e-138	6.76353036810097e-138
ENSG00000157680.11	DGKI	3.4856221936304	6.27212005474425e-177	7.22903748015198e-176
ENSG00000269998.1	RP11-272L13.3	3.48509817496751	1.38219299234994e-181	1.71533370626672e-180
ENSG00000250548.2	RP11-47I22.2	3.48267821078609	8.37978194001578e-112	3.86232026098522e-111
ENSG00000250038.1	RP11-180C1.1	3.48000851259615	3.35720327345864e-109	1.49486615516764e-108
ENSG00000188487.7	INSC	3.47995364212719	1.10612276117202e-113	5.23409352551804e-113
ENSG00000111305.14	GSG1	3.47913236599812	1.1048865182087e-117	5.50336398123535e-117
ENSG00000265907.1	RP11-737O24.2	3.47084707969355	2.1879207436385e-158	1.88211066883102e-157
ENSG00000177820.5	AC004917.1	3.4694389198949	3.79559869021265e-179	4.52838094063755e-178
ENSG00000259546.1	RP11-351M8.2	3.46765130111865	1.55306941629068e-122	8.20990149113694e-122
ENSG00000106034.13	CPED1	3.46652253155055	1.61238744683511e-188	2.25087961874216e-187
ENSG00000248174.1	RP11-148L24.1	3.46537734671349	2.92416392715637e-86	9.97211112793497e-86
ENSG00000159164.5	SV2A	3.46263273165055	2.86961511140169e-198	4.70464478674342e-197
ENSG00000236039.1	AC019117.2	3.46211463684156	1.71050360988112e-122	9.03510423216616e-122
ENSG00000006327.9	TNFRSF12A	3.46135558310118	1.38275333586802e-166	1.34782479806928e-165
ENSG00000163012.3	ZSWIM2	3.46081158139074	4.63361886335185e-135	2.90507477594776e-134
ENSG00000067167.3	TRAM1	3.46008613841786	1.11530618302658e-284	1.37720035309545e-282
ENSG00000214814.2	FER1L6	3.45979180890495	2.578423004038e-75	7.80885611234072e-75
ENSG00000253159.1	PCDHGA12	3.45904355569156	5.5068594216163e-200	9.2688564465693e-199
ENSG00000170961.6	HAS2	3.45763809318872	3.51643244774342e-127	1.9943090579415e-126
ENSG00000125430.4	HS3ST3B1	3.45558035030052	4.38192410104183e-185	5.75625484182313e-184
ENSG00000227220.1	RP11-69I8.3	3.44967212043836	1.78208286678288e-94	6.67660504192851e-94
ENSG00000123500.5	COL10A1	3.44962986996036	6.77551745676899e-96	2.57936809459902e-95
ENSG00000271334.1	CTD-2078B5.2	3.44862300096118	2.64737697787005e-99	1.04654602707826e-98
ENSG00000240498.2	CDKN2B-AS1	3.4451348419848	1.20518111898383e-161	1.08842919808227e-160
ENSG00000119408.12	NEK6	3.44482473070685	1.64398215964987e-244	6.77699838377061e-243
ENSG00000115318.7	LOXL3	3.44475233543341	7.8598591858535e-177	9.04366516911885e-176
ENSG00000255043.1	NAV2-AS5	3.44420095231928	9.61176553754103e-182	1.19666921444931e-180
ENSG00000225684.3	FAM225B	3.44176625040797	3.28148018437814e-110	1.48130094198765e-109
ENSG00000174938.10	SEZ6L2	3.43893359039776	1.31645138612892e-188	1.84154059503492e-187
ENSG00000232878.1	DPYD-AS1	3.43804994183267	7.1750232713782e-175	7.97857888621613e-174
ENSG00000106333.8	PCOLCE	3.4324103447515	1.09236048023048e-172	1.17431993691892e-171
ENSG00000238266.1	LINC00707	3.42576835581399	1.18941792231993e-62	3.15174866150441e-62
ENSG00000226790.2	HNRNPA3P1	3.42265090314361	1.49410627378786e-147	1.10626576815811e-146
ENSG00000112210.7	RAB23	3.42149486771458	2.01366493566637e-215	4.59690938170694e-214
ENSG00000254719.1	RP11-351I24.3	3.41851112082076	5.54193385498411e-213	1.21022648797828e-211
ENSG00000236213.1	AC006369.2	3.41617476538164	4.82920784145918e-187	6.57925076334403e-186
ENSG00000136960.8	ENPP2	3.41602034462391	2.58794796152467e-215	5.88812347761969e-214
ENSG00000230623.2	RP11-469A15.2	3.41514102774194	4.80312402885984e-178	5.63149190194244e-177
ENSG00000212978.5	AC016747.3	3.413098954355	1.80101483171118e-277	1.81208773771355e-275
ENSG00000237753.1	AC079922.3	3.41206861816964	4.51645435770308e-184	5.81488147305033e-183
ENSG00000175592.4	FOSL1	3.41191857243846	3.23774290877879e-104	1.35296914105345e-103
ENSG00000144488.10	ESPNL	3.41100873066099	9.58974955618254e-88	3.33224784399149e-87
ENSG00000174099.6	MSRB3	3.40590565629511	3.76300693783241e-225	1.03154234584415e-223
ENSG00000138758.7	SEPT11	3.40553275935019	3.39579534742627e-225	9.3370623894921e-224
ENSG00000235162.4	C12orf75	3.40393529754996	1.86288537022197e-202	3.28191595119649e-201
ENSG00000169126.11	ARMC4	3.40266867344727	1.95379020676191e-99	7.73825116735588e-99
ENSG00000162892.11	IL24	3.40024409061851	1.63548957558588e-94	6.12992685021605e-94
ENSG00000128656.9	CHN1	3.39921413404323	2.71528492884015e-205	5.07313826525938e-204
ENSG00000040731.6	CDH10	3.39786764237425	2.91415928945772e-75	8.81974724347243e-75
ENSG00000242759.2	LINC00882	3.39493237704378	1.5316633413528e-154	1.25102724988545e-153
ENSG00000164484.7	TMEM200A	3.3944134937932	7.12948712166968e-189	1.00041140055412e-187
ENSG00000256546.1	AC156455.1	3.39350733240688	1.37383784386516e-136	8.75479213381207e-136
ENSG00000265069.1	RP11-781P6.1	3.39258483312049	2.10911353109359e-137	1.35998524058126e-136
ENSG00000242242.1	PVRL3-AS1	3.39243374348956	2.2260694424775e-116	1.08784677953488e-115
ENSG00000126860.7	EVI2A	3.38865802858869	4.20964418731449e-150	3.22866160340445e-149
ENSG00000143469.12	SYT14	3.37986718529089	4.94100378053046e-90	1.75805250428147e-89
ENSG00000224891.1	AC007899.3	3.37905899605604	2.37448825480518e-164	2.23743836038978e-163
ENSG00000258734.2	RP11-112J1.3	3.37881332954168	5.915974070218e-135	3.70136691827596e-134
ENSG00000227528.1	DIAPH3-AS1	3.37427095425791	8.63000386460432e-121	4.45200693098825e-120
ENSG00000262601.1	CTC-786C10.1	3.37300545954849	5.70185846701544e-139	3.75780415126011e-138
ENSG00000176532.3	PRR15	3.37263088259755	2.69422790654379e-106	1.15371051874478e-105
ENSG00000254667.1	AP000783.1	3.3725977797059	9.39659734406139e-114	4.45027830280285e-113
ENSG00000213846.3	AC098614.2	3.37211626610835	3.82646554165794e-249	1.79843880457923e-247
ENSG00000140937.9	CDH11	3.37204961712311	2.36743506143483e-185	3.12962242719895e-184
ENSG00000113578.13	FGF1	3.36949223794675	1.72850777394804e-145	1.24751971804125e-144
ENSG00000005073.5	HOXA11	3.36829806225987	1.25715450849984e-183	1.60488060986403e-182
ENSG00000162620.11	LRRIQ3	3.36449001831931	6.60545962022625e-109	2.92396799809461e-108
ENSG00000139985.5	ADAM21	3.3622504984675	9.75619180260161e-134	6.00717829803888e-133
ENSG00000173706.8	HEG1	3.35310813602884	3.95706350722002e-208	7.80665121547851e-207
ENSG00000256663.1	RP11-424C20.2	3.34926681353773	1.26264813950706e-108	5.57107347049682e-108
ENSG00000231528.2	FAM225A	3.34145353309583	8.70703914314485e-100	3.46419779382942e-99
ENSG00000223403.3	MEG9	3.33573982795915	8.21144864613523e-120	4.19782111255005e-119
ENSG00000178235.6	SLITRK1	3.33475101198864	2.07092629484678e-68	5.82389065484551e-68
ENSG00000104725.9	NEFL	3.3333844674335	1.72734093939797e-69	4.90898043306678e-69
ENSG00000249741.2	RP11-673E1.3	3.33171204342448	1.57238850888725e-169	1.60765924849195e-168
ENSG00000157111.8	TMEM171	3.320754492213	9.13587720459855e-169	9.20909981967066e-168
ENSG00000232013.1	AC107021.1	3.31625958794528	2.7486163095007e-119	1.39489838714545e-118
ENSG00000103187.6	COTL1	3.31493625871363	9.21923711661653e-226	2.56345747707272e-224
ENSG00000107249.17	GLIS3	3.31489988433883	6.51652884210363e-184	8.36591962916927e-183
ENSG00000198477.3	ZNF280B	3.30739304718291	1.4287258420706e-152	1.13620510028366e-151
ENSG00000105928.9	DFNA5	3.30594956170312	6.12139384304927e-203	1.0940380601334e-201
ENSG00000120889.8	TNFRSF10B	3.30061270198029	1.68170038341356e-180	2.05603387109869e-179
ENSG00000196460.8	RFX8	3.29967843059246	5.16535505426095e-116	2.51293043345367e-115
ENSG00000254987.1	RP11-563P16.1	3.29905027395307	6.63041702265827e-87	2.28002416250044e-86
ENSG00000196793.9	ZNF239	3.29625561425386	1.75535857230492e-204	3.23734358284016e-203
ENSG00000260743.1	RP11-255C15.3	3.29338138930775	9.20062657996133e-107	3.96610951557013e-106
ENSG00000224413.1	AP001476.2	3.29210452330935	4.34042892541054e-103	1.78925784806833e-102
ENSG00000120820.8	GLT8D2	3.29045998085971	8.51750524609141e-189	1.19394503361878e-187
ENSG00000179277.9	MEIS3P1	3.28538137031199	2.29962497676469e-167	2.2716949861378e-166
ENSG00000267279.1	RP11-879F14.2	3.28424987144513	3.59185716066927e-114	1.71066605236222e-113
ENSG00000239511.1	POM121L7	3.27843719858924	3.51477856097596e-104	1.46783204285123e-103
ENSG00000142552.3	RCN3	3.27813602512633	4.11995976589392e-184	5.30943202088588e-183
ENSG00000197415.7	VEPH1	3.2776992279409	3.23436422073774e-182	4.05654378672953e-181
ENSG00000049130.9	KITLG	3.27526493810674	4.59569074614156e-228	1.34532903889743e-226
ENSG00000255817.1	RP11-196H14.4	3.27239225408245	1.23152730143986e-138	8.07912839191382e-138
ENSG00000171408.9	PDE7B	3.27099563935332	1.98423489089853e-183	2.5224017335587e-182
ENSG00000150093.14	ITGB1	3.27081598160988	8.70653282778414e-264	5.89829602991481e-262
ENSG00000179256.2	SMCO3	3.27020416570382	3.23173617390676e-102	1.31802049092255e-101
ENSG00000159167.7	STC1	3.2682655442382	7.26774024127828e-75	2.18837764791139e-74
ENSG00000244649.2	CTD-2377D24.6	3.26760521672891	3.83255626781185e-117	1.89507141556929e-116
ENSG00000140285.5	FGF7	3.26559773902504	2.98238637505696e-132	1.80645503377475e-131
ENSG00000235852.1	AC005540.3	3.26380152490983	4.26443677351066e-164	4.00164730187187e-163
ENSG00000248690.2	HAS2-AS1	3.26274304152441	4.98993363569471e-140	3.33472416106476e-139
ENSG00000111186.8	WNT5B	3.2627408122218	1.18973273979288e-218	2.86527301500118e-217
ENSG00000149968.7	MMP3	3.26183743842468	1.08873162358836e-32	2.09331752327847e-32
ENSG00000150051.9	MKX	3.25949444151968	2.94406910449296e-74	8.79562094937377e-74
ENSG00000164161.5	HHIP	3.2592441811024	1.29775828527166e-82	4.24042597759079e-82
ENSG00000272349.1	RP11-397O8.7	3.25759291163207	3.90735795335605e-105	1.6495304764704e-104
ENSG00000165202.2	OR1Q1	3.25413889497342	8.12310657766447e-95	3.05428807320184e-94
ENSG00000223459.4	FAM115B	3.25337818409003	3.46490203858732e-142	2.38237227993579e-141
ENSG00000225210.5	AL589743.1	3.25011024703095	4.2784266787343e-92	1.56136135349941e-91
ENSG00000196159.7	FAT4	3.24891301723311	5.17753703714529e-186	6.92530630975327e-185
ENSG00000122641.9	INHBA	3.24816546901717	8.99251854699415e-127	5.0714294965257e-126
ENSG00000168615.7	ADAM9	3.24628489699701	2.93841574660609e-296	5.2864239849206e-294
ENSG00000176887.5	SOX11	3.24576345855809	9.0411041707497e-66	2.47616328160688e-65
ENSG00000250041.2	CTD-2003C8.2	3.24549179366987	2.00641213630076e-107	8.70566875814511e-107
ENSG00000197465.9	GYPE	3.2404337694654	3.36362811648777e-185	4.42929333070804e-184
ENSG00000165996.9	PTPLA	3.24018995858938	6.67227654821178e-228	1.94692872941698e-226
ENSG00000178401.10	DNAJC22	3.23591926349521	1.20920520069113e-111	5.56295825266302e-111
ENSG00000120254.11	MTHFD1L	3.23517505989819	4.74538253324416e-216	1.09713244168605e-214
ENSG00000254332.1	GS1-44D20.1	3.23517254714907	6.40706830731318e-216	1.47628852957141e-214
ENSG00000049449.4	RCN1	3.23511371726111	6.86079318440989e-319	3.15898825014171e-316
ENSG00000271270.1	TMCC1-AS1	3.23431969431285	3.57109564065779e-164	3.35682990221833e-163
ENSG00000213985.4	AC078899.1	3.23285733288088	2.49621480844931e-122	1.31546404435178e-121
ENSG00000186854.6	TRABD2A	3.22702096653291	7.63452731605746e-170	7.83526894854617e-169
ENSG00000196622.6	RIMBP3	3.22487844489846	3.27357699854741e-94	1.22106264921789e-93
ENSG00000253139.1	RP11-17A4.3	3.22457317174886	5.64099934596402e-139	3.71859714225816e-138
ENSG00000258964.1	RP11-618G20.1	3.22219271538097	3.11738957175882e-234	1.0327683549561e-232
ENSG00000154277.8	UCHL1	3.22158660603571	9.51052092751055e-123	5.04812058453989e-122
ENSG00000253276.1	CCDC71L	3.22152941809443	2.92737311183859e-170	3.02261565778058e-169
ENSG00000183853.13	KIRREL	3.22151766953335	3.81040823121778e-197	6.12506213072557e-196
ENSG00000170439.5	METTL7B	3.22093515902552	2.53498974563575e-76	7.75512741328163e-76
ENSG00000232527.3	RP11-14N7.2	3.22079068089105	3.67255545521019e-220	9.10297823870804e-219
ENSG00000176788.7	BASP1	3.2171823565017	4.60727064637201e-223	1.21045565163774e-221
ENSG00000203721.1	LINC00862	3.21710157130035	5.89339447742852e-99	2.31726667207734e-98
ENSG00000158473.6	CD1D	3.21518176467533	7.07512022040549e-143	4.91064680397383e-142
ENSG00000136244.7	IL6	3.21040337031212	9.27314335582122e-63	2.46009973051015e-62
ENSG00000242616.3	GNG10	3.20288777050128	1.12219679033309e-205	2.10972996582621e-204
ENSG00000197977.3	ELOVL2	3.199707354442	5.27573659188153e-106	2.25240704471246e-105
ENSG00000183439.5	TRIM61	3.19936237438843	6.97347272439291e-106	2.97256174534533e-105
ENSG00000233859.1	ADH5P4	3.19836929524078	3.93425964517313e-147	2.89564068059532e-146
ENSG00000151135.5	C12orf23	3.19605348219813	1.87252293489516e-265	1.30433225767595e-263
ENSG00000244306.5	CTD-2314B22.3	3.19024545512607	6.46838929772481e-105	2.72603573785281e-104
ENSG00000205413.3	SAMD9	3.17609864532981	1.44781210813596e-204	2.67559617208309e-203
ENSG00000149506.6	ZP1	3.15995641169751	5.65289704237967e-82	1.83231835166789e-81
ENSG00000126861.4	OMG	3.15917760399275	3.49614929370674e-75	1.05693736604537e-74
ENSG00000112276.9	BVES	3.15883579471103	1.79586702584244e-221	4.55098168134662e-220
ENSG00000234883.2	MIR155HG	3.15847058690826	7.23795397977286e-122	3.79148202496162e-121
ENSG00000134874.13	DZIP1	3.15559378462052	1.06061149108923e-208	2.11701482490301e-207
ENSG00000242960.1	FTH1P23	3.15465272761783	1.49220780505515e-136	9.50241847916742e-136
ENSG00000083454.17	P2RX5	3.15347481693718	2.58845164727935e-101	1.04639698586296e-100
ENSG00000203999.4	RP11-290F20.1	3.15234690899045	3.7528779821015e-126	2.10207594354164e-125
ENSG00000260597.1	AC012531.25	3.15191167887472	1.03537200496735e-121	5.41214467711046e-121
ENSG00000172123.8	SLFN12	3.15060659262773	2.9855293489118e-190	4.28446330124341e-189
ENSG00000234362.1	AC104654.2	3.14969322096523	3.84175529876816e-79	1.21045145495634e-78
ENSG00000184524.5	CEND1	3.14829928077984	8.8495446502185e-113	4.13354074910309e-112
ENSG00000184374.2	COLEC10	3.14588647720224	5.01512519692798e-118	2.50581002574481e-117
ENSG00000138759.13	FRAS1	3.14503155782154	1.53151116998281e-149	1.16312643119243e-148
ENSG00000134901.8	KDELC1	3.13986823132954	1.63200882277445e-263	1.09740474454185e-261
ENSG00000197860.5	SGTB	3.13837599102374	2.40497184880924e-231	7.51823535612794e-230
ENSG00000163535.13	SGOL2	3.13792159548662	5.39943439025797e-150	4.13535479689168e-149
ENSG00000236360.1	RP11-334A14.2	3.13610540305248	8.62683982762443e-235	2.90045458857977e-233
ENSG00000134897.9	BIVM	3.13146643060224	1.37487113481427e-187	1.88635097213962e-186
ENSG00000241202.1	ZIC4-AS1	3.13100255072281	3.65276284892308e-113	1.71324163594345e-112
ENSG00000115325.9	DOK1	3.1304485065356	4.70878584970405e-259	2.89409222608733e-257
ENSG00000271359.1	RP11-84C13.1	3.12633870791713	7.26344093827626e-173	7.83010462417511e-172
ENSG00000233608.2	TWIST2	3.12601670991043	4.8832992668917e-157	4.12884244893806e-156
ENSG00000172179.7	PRL	3.1248715769143	3.53927780683154e-35	7.00276918429611e-35
ENSG00000187987.5	ZSCAN23	3.12445910593771	1.63892074852304e-110	7.43411605516395e-110
ENSG00000143473.7	KCNH1	3.12341570013899	4.94487512869178e-56	1.22722892148767e-55
ENSG00000231106.2	AP000688.8	3.11886206610991	4.18514258828054e-82	1.35850858589114e-81
ENSG00000099250.13	NRP1	3.1180661581122	4.58999883130703e-185	6.02376368363704e-184
ENSG00000212916.3	MAP10	3.11562995711134	5.21189350184588e-157	4.40119051511176e-156
ENSG00000164093.11	PITX2	3.11342482905268	3.07395101252916e-103	1.2692955343725e-102
ENSG00000144355.10	DLX1	3.11321608621119	7.3272204224419e-94	2.72374480016498e-93
ENSG00000139734.13	DIAPH3	3.11036649823576	3.20088709660988e-104	1.33777382871544e-103
ENSG00000067798.9	NAV3	3.11030919583328	4.04504494041218e-211	8.45289929624902e-210
ENSG00000057019.11	DCBLD2	3.10663427761302	1.16663593268541e-255	6.46792484639426e-254
ENSG00000260589.1	RP11-390B4.5	3.10429461494375	8.30680720926984e-106	3.53814243723776e-105
ENSG00000140451.8	PIF1	3.09736034392747	8.86486576918936e-128	5.05399671533679e-127
ENSG00000164211.8	STARD4	3.09600642559942	2.51061979683099e-168	2.5130249594956e-167
ENSG00000253873.1	PCDHGA11	3.09462298579265	5.11003059341847e-206	9.68055028596974e-205
ENSG00000104723.16	TUSC3	3.09068451821243	2.18794022150597e-237	7.76961883103677e-236
ENSG00000216775.2	RP1-152L7.5	3.0906361641543	1.05461589057229e-154	8.63723101696922e-154
ENSG00000123610.3	TNFAIP6	3.09063448716051	1.70964229476632e-90	6.11026740950161e-90
ENSG00000188130.9	MAPK12	3.08950464717925	3.21723415603103e-207	6.2517441403962e-206
ENSG00000150630.2	VEGFC	3.08947883333884	9.67998535212954e-186	1.28968358055886e-184
ENSG00000206532.2	RP11-553A10.1	3.08524628901468	1.8171441709701e-133	1.11684476354239e-132
ENSG00000254639.1	CTD-2589M5.5	3.08505326461893	3.68736798587648e-140	2.46909141494505e-139
ENSG00000269378.1	ITGB1P1	3.08495237697966	1.1005161979225e-245	4.69334741487638e-244
ENSG00000163171.6	CDC42EP3	3.08363619115764	7.19567249286084e-188	9.92776226211567e-187
ENSG00000229867.1	STEAP3-AS1	3.08050100633277	2.3927844935314e-184	3.10125875721727e-183
ENSG00000171428.9	NAT1	3.07996250008415	2.20812052717198e-184	2.86465149193667e-183
ENSG00000259343.1	RP11-761I4.3	3.07806929762271	3.25088765676373e-138	2.11834046734573e-137
ENSG00000109861.11	CTSC	3.07599515918931	1.75996755219162e-181	2.18117146545792e-180
ENSG00000144815.10	NXPE3	3.07526383101542	4.49237721531821e-221	1.12895392628432e-219
ENSG00000233532.1	LINC00460	3.06966053591151	5.13186112221139e-103	2.11358610136438e-102
ENSG00000100285.9	NEFH	3.06821488497448	1.30888349399345e-140	8.82092011853782e-140
ENSG00000163430.5	FSTL1	3.06740568467205	1.19343418829631e-167	1.18281040347529e-166
ENSG00000165410.10	CFL2	3.06195083601715	7.99591208004817e-205	1.48372231944391e-203
ENSG00000259863.1	SH3RF3-AS1	3.06122393966476	5.22569906584148e-163	4.81388066540013e-162
ENSG00000232818.2	RPS2P32	3.05986838960768	4.9136438485415e-143	3.41478763851314e-142
ENSG00000254453.1	NAV2-AS2	3.05786056373987	7.20194493911272e-128	4.11111654162505e-127
ENSG00000178860.8	MSC	3.0574143110788	5.72986920686728e-139	3.77534869933923e-138
ENSG00000254615.2	RP11-395G23.3	3.05730378401734	1.78598705500191e-154	1.45743840000547e-153
ENSG00000213362.3	FTH1P12	3.05673397009458	4.58476041687082e-140	3.06621372438978e-139
ENSG00000156486.7	KCNS2	3.05671012092877	3.07193552479272e-91	1.10929417076325e-90
ENSG00000204516.5	MICB	3.05664718073011	3.11542578447689e-199	5.17953836359236e-198
ENSG00000138080.9	EMILIN1	3.05607598992737	6.58249017648632e-181	8.0919489908303e-180
ENSG00000188013.5	MEIS3P2	3.05518132978327	3.82987288110978e-159	3.3400425903123e-158
ENSG00000152463.10	OLAH	3.05500953040171	6.31091716188511e-54	1.53196654114709e-53
ENSG00000269954.1	RP11-148O21.6	3.05476770604007	3.14151432532965e-76	9.6008975319952e-76
ENSG00000128805.10	ARHGAP22	3.05286408104139	2.70825342782181e-190	3.89066169329494e-189
ENSG00000154608.9	CEP170P1	3.05256458404709	7.45168947344562e-147	5.46819546827725e-146
ENSG00000230756.1	RHOQP3	3.05252892653352	5.41214658917099e-173	5.85063168489531e-172
ENSG00000269707.1	RP11-13J10.1	3.0491929224041	2.39032052902178e-86	8.1628469505224e-86
ENSG00000116771.5	AGMAT	3.04820474699581	4.22670869186472e-132	2.55445535757947e-131
ENSG00000162616.8	DNAJB4	3.04762954253654	3.57750585758313e-230	1.08831493983318e-228
ENSG00000188343.8	FAM92A1	3.04679694274495	4.14879329673522e-262	2.70928169949781e-260
ENSG00000261051.1	RP11-274H2.5	3.04570553436389	1.22592242041242e-103	5.08837409823129e-103
ENSG00000228925.1	AC016722.4	3.04186394884763	3.0180562014572e-255	1.64966830520697e-253
ENSG00000130635.11	COL5A1	3.04126809989889	1.16493335439738e-116	5.71960591099933e-116
ENSG00000034063.9	UHRF1	3.04033808468852	1.78185963427322e-111	8.17392752865015e-111
ENSG00000116774.7	OLFML3	3.03899864388987	3.24876024044781e-143	2.26762129218924e-142
ENSG00000166803.6	KIAA0101	3.03885257605293	1.95215470072973e-51	4.61270197443019e-51
ENSG00000249992.1	TMEM158	3.0370913606747	1.27612357060729e-142	8.81891959275446e-142
ENSG00000198914.2	POU3F3	3.03682470065818	5.69263387552771e-96	2.16955796664683e-95
ENSG00000155304.4	HSPA13	3.03567195427788	4.15806673239287e-249	1.95091607689438e-247
ENSG00000183770.5	FOXL2	3.03553813577647	1.96583704301137e-84	6.55343344096784e-84
ENSG00000203724.6	C1orf53	3.03346987194081	1.92011326547057e-143	1.34715384735985e-142
ENSG00000183691.4	NOG	3.03325599956046	1.66442783919632e-74	4.99126246601249e-74
ENSG00000265415.1	CTD-2510F5.4	3.0296659524945	1.60542083708153e-73	4.76382987003351e-73
ENSG00000257530.1	RP11-843B15.2	3.02955001616645	1.79254832513732e-135	1.12827543560427e-134
ENSG00000226017.2	PRICKLE2-AS3	3.02924837096859	1.39826789474992e-112	6.51214565897075e-112
ENSG00000164237.4	CMBL	3.02813522230074	3.38722576689153e-205	6.30687972470016e-204
ENSG00000225216.2	AC007362.3	3.01604360457927	1.4902169354e-111	6.84532182398993e-111
ENSG00000002746.10	HECW1	3.01586086086786	1.67841071210411e-128	9.66420207821538e-128
ENSG00000104435.9	STMN2	3.01440380831337	1.40558106686654e-44	3.0885719697886e-44
ENSG00000224287.2	MSL3P1	3.0142570449183	3.22620094771592e-164	3.03578021980085e-163
ENSG00000155754.10	ALS2CR11	3.00535181871819	6.91824276868513e-136	4.3717372192161e-135
ENSG00000163364.5	AC017048.3	3.00447136097947	1.31898657554084e-180	1.616219635144e-179
ENSG00000133640.14	LRRIQ1	3.00026687414651	3.63781498638226e-107	1.57464757680148e-106
ENSG00000108691.5	CCL2	2.99914863697275	1.8837989970686e-84	6.28380200814901e-84
ENSG00000253102.1	RP1-117B12.4	2.99798996832391	4.20368041281012e-199	6.97600379318263e-198
ENSG00000134242.11	PTPN22	2.99538963889049	1.99792028156334e-169	2.03813377277318e-168
ENSG00000170703.11	TTLL6	2.99430527905335	8.25555425279899e-71	2.3807896691246e-70
ENSG00000237172.3	B3GNT9	2.99302487511163	1.51018855294037e-112	7.03098238717704e-112
ENSG00000237009.2	GLIS3-AS1	2.99042119815669	1.32715900093568e-121	6.9267245762572e-121
ENSG00000164292.8	RHOBTB3	2.9884549644756	5.66659907812548e-193	8.51902770096053e-192
ENSG00000230280.2	HNRNPA1P59	2.98752458164086	5.85268406815394e-116	2.84629458280469e-115
ENSG00000058091.12	CDK14	2.98528370931699	2.43040525961723e-210	4.99050561472122e-209
ENSG00000225953.2	SATB2-AS1	2.97952741329493	8.66097779302863e-139	5.69419464485517e-138
ENSG00000105419.13	MEIS3	2.97939901975764	2.34199241277221e-207	4.5574903929348e-206
ENSG00000248810.1	RP11-362F19.1	2.97935121990271	5.05940282899183e-77	1.56008782352318e-76
ENSG00000177335.6	C8orf31	2.97840273770742	5.579813546049e-144	3.94126923536056e-143
ENSG00000159556.5	ISL2	2.97637568251809	5.43556183338153e-44	1.18556782629982e-43
ENSG00000164627.13	KIF6	2.97233658227688	1.46056628415274e-122	7.72692184523725e-122
ENSG00000080493.9	SLC4A4	2.96952697794733	1.89574543376199e-105	8.04182080786667e-105
ENSG00000182963.5	GJC1	2.96487309758341	6.18721940877096e-207	1.19716525967715e-205
ENSG00000135914.5	HTR2B	2.96432504531901	4.03152458410814e-76	1.23098119424392e-75
ENSG00000134259.3	NGF	2.96372158066086	3.96202350114475e-113	1.85669019203206e-112
ENSG00000111052.3	LIN7A	2.96271405212154	3.62122598357098e-158	3.10524700346241e-157
ENSG00000258955.1	LINC00519	2.96209405963941	4.15506377716716e-87	1.43244241840765e-86
ENSG00000255090.1	RP11-820L6.1	2.96099387897097	1.63846732544837e-109	7.32684829022723e-109
ENSG00000184378.2	ACTRT3	2.95975651073798	7.11811828005402e-212	1.51901650585976e-210
ENSG00000227295.2	ELL2P1	2.95649259459445	1.83946745761481e-140	1.23813114354717e-139
ENSG00000230432.1	AC114803.3	2.95628760832406	1.6136586480305e-111	7.40734214808999e-111
ENSG00000214100.4	AC079776.2	2.95614976315407	2.43400959047359e-84	8.10223067452588e-84
ENSG00000149554.8	CHEK1	2.95562472376084	2.37857824826805e-210	4.887780385208e-209
ENSG00000223969.1	AC002456.2	2.95541975639834	2.53391799645638e-100	1.01468774014938e-99
ENSG00000260482.1	CTD-2196E14.9	2.95437025808328	1.99304865172206e-147	1.47368425891893e-146
ENSG00000055332.12	EIF2AK2	2.94824156970654	1.10256789863387e-234	3.69326258129319e-233
ENSG00000068489.8	PRR11	2.94637755107086	7.51956150484051e-86	2.55473246423833e-85
ENSG00000259284.1	RP11-162I7.1	2.94275209606828	6.11226054165357e-72	1.78466971060362e-71
ENSG00000183196.4	CHST6	2.94253126385371	3.30700874408761e-100	1.32290089150175e-99
ENSG00000227227.1	AC017101.10	2.9395645111869	3.74940820217933e-138	2.44201446224895e-137
ENSG00000255929.1	RP11-867G2.8	2.93922935254248	9.42706051611466e-203	1.67115647094227e-201
ENSG00000167383.4	ZNF229	2.93771041969571	1.54161210745992e-200	2.62238162249569e-199
ENSG00000232018.4	AL132709.8	2.93665362503714	2.30051319144565e-88	8.04838909965391e-88
ENSG00000233922.1	AL133493.2	2.93487886224168	4.58656606777848e-113	2.14825265167707e-112
ENSG00000253455.1	RP11-770E5.3	2.93271129823787	4.89693878549181e-164	4.58724962229898e-163
ENSG00000188060.6	RAB42	2.92807882025928	1.49089454113523e-141	1.01558779098495e-140
ENSG00000196960.3	RP11-192P3.5	2.92495843366979	9.69641669846828e-89	3.40414649819836e-88
ENSG00000145147.15	SLIT2	2.92221622533047	1.77197335290584e-152	1.40876289449927e-151
ENSG00000113273.11	ARSB	2.92122980796848	2.03033091758366e-230	6.21826039538643e-229
ENSG00000196935.4	SRGAP1	2.92045713195325	5.05893588849916e-228	1.47934394345499e-226
ENSG00000123094.11	RASSF8	2.92005342264405	4.92505735667603e-241	1.89510068203203e-239
ENSG00000065911.7	MTHFD2	2.91945126384312	2.29862167423452e-175	2.57608731032405e-174
ENSG00000255148.2	RP4-791M13.4	2.91392557947791	2.35082675160633e-103	9.71589221575197e-103
ENSG00000271303.1	SRXN1	2.91317820378118	2.44828978360698e-152	1.94020537518866e-151
ENSG00000256811.1	RP11-7M8.2	2.90881736269489	3.06595699072655e-120	1.57388109618438e-119
ENSG00000253406.1	AC012613.2	2.90857137147933	2.10093897998607e-143	1.47288021497552e-142
ENSG00000223380.3	SEC22B	2.9082569134547	4.68710196896674e-319	2.2737466232713e-316
ENSG00000234241.1	RP4-775C13.1	2.90563829502292	2.60930443149554e-145	1.88022186169782e-144
ENSG00000174371.12	EXO1	2.89956758325025	7.83582639270464e-91	2.81459817247407e-90
ENSG00000223612.2	RP11-289I10.2	2.8992411947906	8.82030395770495e-209	1.76315215095668e-207
ENSG00000116962.10	NID1	2.89787212827256	2.29214056239666e-128	1.31756856788125e-127
ENSG00000129038.11	LOXL1	2.89733801101805	3.45903886103355e-106	1.47958195085557e-105
ENSG00000008394.8	MGST1	2.89533802322914	4.68424863502203e-127	2.65108955039601e-126
ENSG00000256210.2	AC005255.3	2.89304621819022	1.68707113089242e-131	1.01016033374088e-130
ENSG00000226925.1	AC007271.3	2.89245753923824	4.14050914039789e-122	2.17354727165312e-121
ENSG00000164935.2	DCSTAMP	2.89092811408828	5.94075299539354e-71	1.71687761566873e-70
ENSG00000105696.4	TMEM59L	2.88583354063175	2.5496644173526e-92	9.32850957061291e-92
ENSG00000092853.9	CLSPN	2.88540731558455	5.27864973919662e-74	1.57357400213997e-73
ENSG00000254887.1	CTC-378H22.1	2.88444251842206	5.06698616826444e-95	1.90968016436004e-94
ENSG00000256845.1	AC007401.1	2.88363508331994	2.57725382823875e-235	8.71901338704032e-234
ENSG00000232821.1	AC003986.6	2.88173770945296	5.36812389021616e-112	2.48348865125362e-111
ENSG00000187801.10	ZFP69B	2.8812544245865	6.94567601971873e-153	5.5430738763713e-152
ENSG00000243414.4	TICAM2	2.88108008274837	1.08939433400811e-130	6.45463172904349e-130
ENSG00000105464.3	GRIN2D	2.88073533896008	3.46942647795368e-225	9.52987256825983e-224
ENSG00000151718.11	WWC2	2.87938097241162	1.45354045651734e-197	2.35180941284992e-196
ENSG00000168779.15	SHOX2	2.87764375436943	1.35939137969353e-142	9.38958205460318e-142
ENSG00000206262.4	C3orf72	2.87524450800424	5.36637517798921e-72	1.56789576344649e-71
ENSG00000138778.7	CENPE	2.87521133893316	2.10617577833398e-116	1.02962697848157e-115
ENSG00000225166.1	AC012462.2	2.873066032885	9.08631841490793e-130	5.32209844888721e-129
ENSG00000272163.1	GS1-72M22.1	2.87289488441215	3.11694796261378e-76	9.52796313180669e-76
ENSG00000148516.17	ZEB1	2.86798864971116	1.29440956560195e-196	2.06119169162618e-195
ENSG00000135047.10	CTSL	2.86721907255024	4.01842450924624e-172	4.27593107004243e-171
ENSG00000213763.4	ACTBP2	2.86717428414135	1.86694972456714e-86	6.38197511231797e-86
ENSG00000020181.13	GPR124	2.86373996511466	3.84201241542033e-122	2.01763211438834e-121
ENSG00000153071.10	DAB2	2.86024420365422	8.79164901463448e-154	7.09759099945201e-153
ENSG00000079150.13	FKBP7	2.85793676590189	1.27017677932066e-207	2.48063424780913e-206
ENSG00000148680.11	HTR7	2.85776389812398	1.74831877377868e-110	7.92637313225495e-110
ENSG00000184371.9	CSF1	2.85760267266806	6.21015506826763e-146	4.51083081776894e-145
ENSG00000237655.1	AC073834.3	2.85574351064042	9.99486422815301e-154	8.06416636833991e-153
ENSG00000054277.8	OPN3	2.85490356461333	5.76150648247374e-164	5.38785146653637e-163
ENSG00000171951.4	SCG2	2.85439795141943	3.90593906877238e-64	1.05277052031224e-63
ENSG00000223756.2	TSSC2	2.84801688770548	2.76820986924635e-149	2.09474064924642e-148
ENSG00000137124.6	ALDH1B1	2.84648793126951	5.00695657765152e-144	3.54216099970003e-143
ENSG00000218305.2	AC006024.4	2.84624793832758	2.47623011593454e-99	9.79316746680415e-99
ENSG00000243969.1	RP11-439C8.1	2.84438675735975	3.12987187051725e-80	9.97256617809893e-80
ENSG00000254842.2	RP11-890B15.2	2.84405956897233	2.53569288656699e-60	6.57170701740878e-60
ENSG00000151835.9	SACS	2.83991429787337	2.77399664352218e-223	7.32345897161551e-222
ENSG00000234297.2	RP11-54D18.4	2.83966878387644	4.58447779155039e-110	2.0643448315143e-109
ENSG00000205181.5	LINC00654	2.83947647408523	3.41457720515728e-123	1.8256328351762e-122
ENSG00000184661.9	CDCA2	2.83804798629935	6.47975038406694e-103	2.66427877907617e-102
ENSG00000133687.11	TMTC1	2.83699078338723	5.53188034735247e-173	5.9753105970647e-172
ENSG00000165757.8	KIAA1462	2.83557998522542	1.48701891055421e-153	1.19622018727023e-152
ENSG00000249207.1	RP11-360F5.1	2.83555541719842	2.46272584202349e-199	4.11201046247143e-198
ENSG00000162733.12	DDR2	2.83550637012394	1.27209613516623e-179	1.52978147888118e-178
ENSG00000234975.5	FTH1P2	2.83525797121561	3.38548641971727e-184	4.3691270345862e-183
ENSG00000110013.8	SIAE	2.83304269324958	1.40707981415499e-207	2.7440581644892e-206
ENSG00000197635.5	DPP4	2.8291027190788	2.81928857905567e-86	9.61687513041515e-86
ENSG00000226605.1	AC007098.1	2.82794680472595	7.23994093291554e-165	6.87933666959019e-164
ENSG00000142694.6	EVA1B	2.82745006793961	1.9023784316307e-195	2.97182360400688e-194
ENSG00000231407.1	RP11-576I22.2	2.82714638464135	1.06837906878265e-89	3.78897986717357e-89
ENSG00000227136.2	LINC00595	2.82433922495947	4.36942852875557e-97	1.68416423683561e-96
ENSG00000070087.9	PFN2	2.82197765832197	1.07325409077484e-211	2.27426057956236e-210
ENSG00000135679.17	MDM2	2.82082111569411	1.78683505346576e-155	1.47676182118804e-154
ENSG00000265519.1	CTD-3157E16.1	2.82013794366548	5.65662438406389e-140	3.776550946608e-139
ENSG00000248632.1	RP11-366M4.11	2.81862407744602	8.69123339523214e-93	3.19623726025283e-92
ENSG00000219891.2	ZSCAN12P1	2.81656009472727	3.87653956022848e-142	2.66338072061626e-141
ENSG00000133106.10	EPSTI1	2.81632298573887	1.03247480644673e-125	5.73583038689816e-125
ENSG00000196932.7	TMEM26	2.81622171785741	2.43987151127094e-67	6.79183824932744e-67
ENSG00000106688.7	SLC1A1	2.81502796651706	1.34674882122045e-113	6.36163771122842e-113
ENSG00000249978.1	TRGV7	2.81495519021378	2.56315105655259e-143	1.792753903252e-142
ENSG00000181904.8	C5orf24	2.81489575001294	1.76537552029727e-148	1.32408038057415e-147
ENSG00000242902.1	RP11-309L24.2	2.81217413628099	3.65134284192386e-118	1.82910528570355e-117
ENSG00000189134.3	NKAPL	2.80892663820967	8.52773089777249e-111	3.88372736913474e-110
ENSG00000143479.11	DYRK3	2.80721207149345	5.17705429010533e-184	6.65908413091862e-183
ENSG00000122591.7	FAM126A	2.80570272185942	1.69633888176377e-232	5.40877254248764e-231
ENSG00000232533.1	AC093673.5	2.80481606284464	9.13826764802191e-208	1.79242006444883e-206
ENSG00000166845.9	C18orf54	2.80392359292582	3.56876984719012e-200	6.03293103103713e-199
ENSG00000165685.4	TMEM52B	2.80248977833055	3.45455315579817e-74	1.03127902231223e-73
ENSG00000175505.9	CLCF1	2.80020587257642	2.38248285864208e-188	3.31230958740383e-187
ENSG00000021826.10	CPS1	2.79876915800817	1.10911807304495e-214	2.48805132719564e-213
ENSG00000153132.8	CLGN	2.79709339007457	4.45888456872603e-63	1.1861541147083e-62
ENSG00000148926.5	ADM	2.7962791149034	2.36833296554976e-113	1.11388735010604e-112
ENSG00000135314.8	KHDC1	2.79449004250481	6.58253324177793e-179	7.82244523386436e-178
ENSG00000225674.1	IPO7P2	2.79363670981511	8.72157029068926e-123	4.63478439978217e-122
ENSG00000234225.2	RP4-704D21.2	2.79319730159526	3.02098651474499e-111	1.38278213411226e-110
ENSG00000245112.2	SMARCA5-AS1	2.79282539019251	6.30184226156436e-152	4.95932349008277e-151
ENSG00000163689.14	C3orf67	2.79233111126827	4.10342627823175e-166	3.97552347626405e-165
ENSG00000238113.2	RP11-262H14.1	2.78951757039988	2.56408738673628e-143	1.7929471801307e-142
ENSG00000087086.9	FTL	2.78691368792269	8.58746504185031e-135	5.361688699768e-134
ENSG00000154589.2	LY96	2.78653257951124	3.01464459261625e-133	1.8474133770136e-132
ENSG00000145386.5	CCNA2	2.78343491419521	1.39882219667284e-95	5.30657782360207e-95
ENSG00000203808.6	BVES-AS1	2.78097808056437	2.03546193572321e-109	9.09014613609352e-109
ENSG00000249035.2	CTB-113P19.1	2.780391777445	5.92257775344435e-133	3.61719305867961e-132
ENSG00000228838.1	RP4-784A16.2	2.78028098169978	2.70493813014554e-99	1.06914519487173e-98
ENSG00000264739.1	RP11-138I1.2	2.7796649491308	2.37212502148118e-108	1.0435813495313e-107
ENSG00000101194.13	SLC17A9	2.77926826950918	3.15573457554629e-111	1.44348687454606e-110
ENSG00000255399.2	TBX5-AS1	2.77924164904246	8.08441143111983e-90	2.87011396939103e-89
ENSG00000173727.7	AP000769.1	2.77747400812299	2.60157468582045e-89	9.18087528124166e-89
ENSG00000232320.5	AC009299.5	2.77727596246887	1.8433260241092e-183	2.34547048107497e-182
ENSG00000080986.8	NDC80	2.77690000933475	1.11832897355472e-96	4.2922470889499e-96
ENSG00000170214.3	ADRA1B	2.77643544604629	9.33013744087805e-89	3.27724998343539e-88
ENSG00000121904.13	CSMD2	2.77637197310722	1.37401720713673e-97	5.3232389402562e-97
ENSG00000150961.10	SEC24D	2.76953213867217	1.72795284019634e-221	4.38296609306945e-220
ENSG00000113389.11	NPR3	2.76926097302944	2.37748792466104e-93	8.79091288435305e-93
ENSG00000164107.7	HAND2	2.76874146337381	1.35672017812173e-100	5.4473337804988e-100
ENSG00000164430.11	MB21D1	2.76698625944732	1.88109916005643e-190	2.70954081559347e-189
ENSG00000249474.1	RP11-49I4.3	2.76617461984513	3.09693718794986e-138	2.0189919761902e-137
ENSG00000114480.8	GBE1	2.7656911529103	2.00267343999326e-283	2.38616783644109e-281
ENSG00000150636.11	CCDC102B	2.76475899501982	8.43223538652849e-117	4.14531499295029e-116
ENSG00000175946.8	KLHL38	2.76422753461096	1.36001636003384e-80	4.34968265089232e-80
ENSG00000183644.9	C11orf88	2.76379159749255	7.55193470774389e-97	2.90178017355828e-96
ENSG00000146242.5	TPBG	2.76329580958923	6.16785406502782e-203	1.10161685424422e-201
ENSG00000165304.3	MELK	2.76180548438179	1.00801791829001e-87	3.50042372085728e-87
ENSG00000205133.7	TRIQK	2.76152222497256	1.32958253164822e-185	1.76536847774953e-184
ENSG00000011422.7	PLAUR	2.75897084674342	6.01001416876194e-176	6.82273484783062e-175
ENSG00000269349.1	CTD-3099C6.5	2.75662646701287	2.10080507149667e-96	8.04262550342145e-96
ENSG00000260136.1	CTD-2270L9.4	2.75529353725633	6.55967637999803e-130	3.84881573518415e-129
ENSG00000142156.10	COL6A1	2.75164378491956	5.61737923128897e-181	6.91757589289194e-180
ENSG00000105137.8	SYDE1	2.74810521348145	1.33060324745161e-200	2.26486013911468e-199
ENSG00000072571.15	HMMR	2.74646623518421	1.2225598717697e-75	3.71873938825391e-75
ENSG00000171320.10	ESCO2	2.7450571120592	3.15070609714369e-51	7.42342427016526e-51
ENSG00000188958.5	UTS2B	2.7398984910638	3.29095224368176e-91	1.18759310111396e-90
ENSG00000100644.12	HIF1A	2.73309635193297	1.39775875677266e-202	2.46568275236922e-201
ENSG00000138180.11	CEP55	2.73173190332316	9.67602298604397e-51	2.26915435461732e-50
ENSG00000071054.11	MAP4K4	2.73086634260244	3.87046917706854e-250	1.85441209284381e-248
ENSG00000099256.14	PRTFDC1	2.73028884595387	4.56374105298698e-134	2.82090078374162e-133
ENSG00000240990.5	HOXA11-AS	2.7290576672944	2.22281196644387e-140	1.4935669028052e-139
ENSG00000135931.13	ARMC9	2.72857587005033	1.72519118451666e-240	6.55476135924189e-239
ENSG00000150628.2	SPATA4	2.72823076671086	6.78457403336725e-91	2.43957297406293e-90
ENSG00000253919.1	PRKRIRP7	2.72806251858183	1.04937410689537e-151	8.23434343960706e-151
ENSG00000178082.5	TWF1P1	2.72747191374014	1.07086900544593e-176	1.22903368829507e-175
ENSG00000229750.1	AC096649.2	2.7274444319627	5.75871571098543e-135	3.60629946990849e-134
ENSG00000100097.7	LGALS1	2.72727234019726	3.21344620324783e-99	1.26865978138978e-98
ENSG00000169504.10	CLIC4	2.72507283467691	1.01210200410054e-192	1.51319554449066e-191
ENSG00000261872.1	RP5-867C24.5	2.72494098381367	8.76714233041209e-179	1.04094488001737e-177
ENSG00000224382.1	LINC00703	2.72484549885974	7.64562871761326e-118	3.8138294113603e-117
ENSG00000251279.1	CTC-436P18.1	2.72481385811345	8.44394735496989e-204	1.53334407650476e-202
ENSG00000255518.1	RP11-148O21.4	2.72469120745135	1.37227148193759e-77	4.2599848106864e-77
ENSG00000163507.9	KIAA1524	2.7241596618157	7.19732082025622e-125	3.95154440992483e-124
ENSG00000236299.3	RP11-340I6.7	2.72349564937502	2.62579639453431e-117	1.30335071905571e-116
ENSG00000174697.4	LEP	2.72165776539812	6.62375264033749e-20	1.09506368200711e-19
ENSG00000185972.4	CCIN	2.7204768586235	1.79518693850851e-78	5.61908611263072e-78
ENSG00000081041.8	CXCL2	2.71937018815703	8.76944984942642e-59	2.23753991368008e-58
ENSG00000120708.12	TGFBI	2.71662820662417	1.74585554388282e-79	5.52515280814547e-79
ENSG00000188641.8	DPYD	2.71479144602985	9.20329538503472e-220	2.26259477312084e-218
ENSG00000104722.9	NEFM	2.71460967037537	2.80645302524955e-71	8.14183072233333e-71
ENSG00000254337.1	RP11-865I6.2	2.71129150204003	1.10049916091922e-105	4.67565846192234e-105
ENSG00000224982.2	TMEM233	2.7112564986321	1.63553605324665e-70	4.7011927227276e-70
ENSG00000164743.4	C8orf48	2.71096581947277	4.93834432969817e-179	5.88141438231391e-178
ENSG00000172817.3	CYP7B1	2.71051051149232	6.79143377162965e-115	3.26195349787997e-114
ENSG00000170681.6	MURC	2.70983685649911	4.29023822909105e-115	2.0653661479973e-114
ENSG00000108797.7	CNTNAP1	2.70953014470792	2.69186409063231e-172	2.87449606470587e-171
ENSG00000108829.9	LRRC59	2.70943392200017	2.55059867011188e-202	4.48186050920177e-201
ENSG00000125148.6	MT2A	2.70623921020026	3.15796198514394e-88	1.10297242592466e-87
ENSG00000124813.16	RUNX2	2.70618809037992	1.51165757358199e-220	3.77789233154816e-219
ENSG00000231652.2	RP11-553A21.3	2.70506755963552	4.06507740111121e-139	2.68560050288393e-138
ENSG00000165891.11	E2F7	2.70404068470109	9.88665804493177e-101	3.97367883486635e-100
ENSG00000171724.2	VAT1L	2.70356618648205	1.7709498607602e-61	4.63617846366113e-61
ENSG00000155749.8	ALS2CR12	2.70300941818875	3.27763122101225e-94	1.22207150356875e-93
ENSG00000137959.11	IFI44L	2.70183958409219	4.06425101530562e-101	1.63982538365948e-100
ENSG00000135414.5	GDF11	2.7012157579104	4.76783094129129e-240	1.7840619194369e-238
ENSG00000260868.1	RP11-394I13.1	2.69709840794454	2.63093129272371e-92	9.62195469818691e-92
ENSG00000187013.2	C17orf82	2.69676883959916	1.14130688764214e-111	5.25237047428196e-111
ENSG00000106013.8	ANKRD7	2.69609591730821	1.44441111364423e-78	4.52738805968145e-78
ENSG00000253330.1	RP11-697N18.3	2.69481475170392	4.78158988091391e-107	2.06710169804117e-106
ENSG00000254102.1	RP11-21C4.1	2.69262921721415	2.4354316672629e-53	5.87157762449981e-53
ENSG00000100522.4	GNPNAT1	2.69126588321388	5.49546479732854e-246	2.36592387772151e-244
ENSG00000220517.2	ASS1P1	2.69021278906155	1.50204474051115e-84	5.0159246983068e-84
ENSG00000251050.1	RP11-168A11.4	2.68913434943249	1.84086225953648e-106	7.90029449329669e-106
ENSG00000180673.9	EXOC5P1	2.68839969626289	6.21723958142813e-119	3.14461981882474e-118
ENSG00000233868.1	AC009302.2	2.68762642452392	1.54698855551076e-166	1.50683008601668e-165
ENSG00000255836.1	RP11-157G21.2	2.68354882535694	1.86453409446576e-124	1.01690289520693e-123
ENSG00000272476.1	RP1-191J18.66	2.68310149812846	2.13875967191225e-227	6.1875980028933e-226
ENSG00000170017.8	ALCAM	2.68215640102991	1.58584313370825e-187	2.17361324774562e-186
ENSG00000188993.3	LRRC66	2.68209866233815	4.20945967433251e-121	2.18274826327385e-120
ENSG00000120658.8	ENOX1	2.68183534584336	2.05668094350614e-163	1.9075382216213e-162
ENSG00000254781.1	GVINP2	2.68179907955872	8.3446765086502e-75	2.51070419796203e-74
ENSG00000104313.13	EYA1	2.68018729021398	3.95718185359852e-71	1.14643065196606e-70
ENSG00000181072.7	CHRM2	2.67629066365558	3.63266123185203e-39	7.51827479997655e-39
ENSG00000100583.4	SAMD15	2.67621236303473	2.41976215424563e-124	1.31575777986863e-123
ENSG00000127589.4	TUBBP1	2.67599632915593	2.25547963587608e-163	2.09120681871023e-162
ENSG00000198121.9	LPAR1	2.67476444110409	6.32031604306001e-197	1.01058096307103e-195
ENSG00000169607.8	CKAP2L	2.67349059390928	1.91670980669692e-57	4.82480898894816e-57
ENSG00000198768.6	APCDD1L	2.67231497692795	4.07577362264427e-89	1.43515834391127e-88
ENSG00000253161.1	RP11-150O12.1	2.67069881368311	6.32659455252448e-96	2.41015660656121e-95
ENSG00000179528.11	LBX2	2.66839169656823	4.65771732667792e-194	7.14060659686977e-193
ENSG00000137561.4	TTPA	2.66835747606674	1.69725738391875e-70	4.87654088752372e-70
ENSG00000224126.2	UBE2SP2	2.66800000266132	1.57890506960913e-127	8.98272986827259e-127
ENSG00000230918.1	AC008063.2	2.66543995285049	2.05644947891966e-61	5.38203338577375e-61
ENSG00000262576.1	PCDHGA4	2.66419591226888	3.81169417649608e-144	2.70361577020085e-143
ENSG00000073712.9	FERMT2	2.6641670503632	1.66324529774968e-185	2.20623641399745e-184
ENSG00000184156.11	KCNQ3	2.66371632947634	5.11540322231846e-126	2.85642433581713e-125
ENSG00000226608.2	FTLP3	2.66333548461903	2.48751056965467e-180	3.02894272233253e-179
ENSG00000135862.5	LAMC1	2.66323746969662	5.46322149772204e-167	5.35983659108404e-166
ENSG00000254477.1	AP000640.10	2.66087328124344	3.86186005980234e-105	1.63057647473718e-104
ENSG00000167996.11	FTH1	2.65869702924902	7.85132564957705e-170	8.05472479593693e-169
ENSG00000230043.1	TMSB4XP6	2.65456305941714	2.89077790680502e-202	5.06977873571758e-201
ENSG00000233485.1	RP3-467K16.2	2.65405082444332	3.79262213041275e-83	1.24749210309714e-82
ENSG00000168679.13	SLC16A4	2.6521153033078	3.61885816483387e-151	2.8193260942322e-150
ENSG00000115415.14	STAT1	2.65099691432552	3.86336515353123e-220	9.56719943125155e-219
ENSG00000213888.2	AC005003.1	2.65068445363111	2.15053538258279e-132	1.30492392680912e-131
ENSG00000232742.2	RHOQP2	2.65033761980833	2.90246539299992e-171	3.05022726755264e-170
ENSG00000011332.15	DPF1	2.64955955036241	1.00948237262691e-107	4.39692129786477e-107
ENSG00000115363.9	EVA1A	2.64926939747264	9.510472071382e-129	5.49588352033957e-128
ENSG00000272198.1	RP11-309G3.3	2.64720212318731	4.61397377881327e-125	2.53885379127489e-124
ENSG00000090612.16	ZNF268	2.64707946833376	1.97027761628073e-116	9.63538464876368e-116
ENSG00000139618.10	BRCA2	2.6468053895709	1.43152134708943e-113	6.75855212287652e-113
ENSG00000204856.7	FAM216A	2.64669366717193	1.18208684522427e-173	1.29069820085862e-172
ENSG00000061656.5	SPAG4	2.64664088140234	2.80273878080267e-81	9.02765019199495e-81
ENSG00000253953.1	PCDHGB4	2.6455325171903	6.75508300234093e-190	9.65326590434475e-189
ENSG00000255874.1	LINC00346	2.64506586148426	1.9080213640755e-86	6.5215536457568e-86
ENSG00000215447.3	BX322557.10	2.64481643830256	3.72613278481251e-134	2.30473868925812e-133
ENSG00000143507.13	DUSP10	2.64369632416233	2.16232266245893e-204	3.98248525073622e-203
ENSG00000149485.12	FADS1	2.64162548555771	6.29569890446303e-71	1.81868307569803e-70
ENSG00000173406.11	DAB1	2.6412615715008	1.14200214451777e-51	2.70523458824291e-51
ENSG00000261448.1	CTD-2576D5.4	2.63978743551391	8.62308224213118e-121	4.44928114320485e-120
ENSG00000163069.8	SGCB	2.63908313709003	1.29397389805865e-274	1.18757077414396e-272
ENSG00000164465.14	DCBLD1	2.63883213580328	1.30600380294002e-223	3.47151656660163e-222
ENSG00000134352.15	IL6ST	2.63866127898586	1.09005070802546e-202	1.92788525613409e-201
ENSG00000196787.2	HIST1H2AG	2.6386230041165	1.74226463024821e-87	6.03165043269055e-87
ENSG00000234546.2	RP3-510D11.2	2.63846384105977	6.68278883933345e-145	4.78883254047303e-144
ENSG00000197238.3	HIST1H4J	2.63820384573331	1.20098094944686e-93	4.45221731341066e-93
ENSG00000115380.14	EFEMP1	2.63685401784894	4.32562847797257e-110	1.94843348089211e-109
ENSG00000128791.7	TWSG1	2.63618234397917	1.34555221722614e-238	4.89334290939294e-237
ENSG00000174899.6	C3orf55	2.63341611269814	2.78089073286499e-109	1.23967308252396e-108
ENSG00000166963.8	MAP1A	2.63231426501727	4.04780547811068e-136	2.56562490943432e-135
ENSG00000136048.9	DRAM1	2.6299631376491	1.06588743777038e-195	1.6756885494485e-194
ENSG00000112419.10	PHACTR2	2.62663515945244	2.69436107983244e-179	3.22587100461561e-178
ENSG00000205771.2	CATSPER2P1	2.62552042356553	3.74734472040779e-186	5.0321486245476e-185
ENSG00000106080.6	FKBP14	2.61995187579119	1.09544176470693e-265	7.6896049044001e-264
ENSG00000179242.11	CDH4	2.61935890625615	6.10377367797884e-72	1.78238327137454e-71
ENSG00000151025.9	GPR158	2.61745008261463	2.17820794808597e-52	5.20203930705086e-52
ENSG00000220032.4	RP11-17M16.1	2.61741741866875	2.82642934870548e-98	1.10351796043307e-97
ENSG00000249328.2	RP11-26J3.1	2.61631821273006	3.1424791529964e-75	9.50546583568647e-75
ENSG00000101132.5	PFDN4	2.61608406202895	1.78986693116344e-177	2.07792842102504e-176
ENSG00000188985.5	DHFRP1	2.61513608333339	2.371801709373e-114	1.13297635373355e-113
ENSG00000141837.14	CACNA1A	2.6149469772597	5.27493341430169e-110	2.37249736975033e-109
ENSG00000100526.15	CDKN3	2.61485502438049	1.15901918932304e-66	3.20174042069858e-66
ENSG00000119729.6	RHOQ	2.61433827878974	6.77525725588507e-184	8.69011513755306e-183
ENSG00000198113.2	TOR4A	2.61380908260568	1.13176713849981e-136	7.22235989769457e-136
ENSG00000225159.1	NPM1P39	2.6136899532992	2.26066467249024e-138	1.47719928300219e-137
ENSG00000127990.11	SGCE	2.61314579241483	9.26902146074281e-180	1.11614466756445e-178
ENSG00000233757.2	AC092835.2	2.61252152143153	1.62440303010921e-103	6.73101475227986e-103
ENSG00000266473.1	RP11-401F2.3	2.61240333911347	1.75641158253791e-109	7.8490996958751e-109
ENSG00000225265.1	RP11-378J18.3	2.61167250588845	2.26098601881879e-138	1.47719928300219e-137
ENSG00000166750.5	SLFN5	2.6115219457582	5.44014959008393e-158	4.6473932001327e-157
ENSG00000161653.6	NAGS	2.6106524972895	1.3579171019239e-157	1.15603810689015e-156
ENSG00000122870.7	BICC1	2.61064769829164	1.52935905412505e-142	1.05528493940465e-141
ENSG00000253304.1	TMEM200B	2.60767035462899	2.78034281002061e-112	1.29090399550538e-111
ENSG00000269048.1	Z98049.1	2.60685195476629	9.10447004269417e-73	2.68023442977709e-72
ENSG00000128641.13	MYO1B	2.60471783362095	9.52134999479105e-220	2.33867083145112e-218
ENSG00000232187.1	FTH1P7	2.60367808246704	1.18231382003378e-188	1.6547520471426e-187
ENSG00000230615.2	RP5-1198O20.4	2.60253837918899	3.57923126629282e-80	1.13963193366281e-79
ENSG00000112837.12	TBX18	2.60145882088958	3.68781697131219e-138	2.40247567968026e-137
ENSG00000104368.13	PLAT	2.59958203323497	2.40152697918465e-122	1.26581066970373e-121
ENSG00000221843.2	C2orf16	2.59920350721042	2.01437196227134e-147	1.48904567964798e-146
ENSG00000255248.2	RP11-166D19.1	2.59715788901476	1.02726302712269e-173	1.12345520913103e-172
ENSG00000188596.5	C12orf55	2.59569967443133	8.99995070990989e-108	3.92633147559679e-107
ENSG00000215394.4	BMS1P18	2.59484385066408	1.15305145304159e-81	3.7294672905498e-81
ENSG00000214192.3	UBE2V1P2	2.59474000217301	2.31711093182029e-119	1.17723275806677e-118
ENSG00000150687.7	PRSS23	2.59468566065925	4.82812661703217e-128	2.76186329076218e-127
ENSG00000133818.8	RRAS2	2.59422268973595	5.46534934894122e-263	3.60368156343051e-261
ENSG00000121621.6	KIF18A	2.59309050187988	4.4930234803864e-97	1.73131171444223e-96
ENSG00000255354.1	RP11-148O21.2	2.59286576312206	5.86012463342556e-83	1.92312328813287e-82
ENSG00000174807.3	CD248	2.58828087682622	6.66650752409584e-114	3.1650182348757e-113
ENSG00000263280.1	LA16c-325D7.2	2.58765345344543	2.31899418823628e-89	8.19323658702391e-89
ENSG00000253771.1	TPTE2P1	2.58761333143724	1.9480695151279e-91	7.04958791101165e-91
ENSG00000177311.6	ZBTB38	2.58549093206713	4.74617676152214e-209	9.51547143199339e-208
ENSG00000082146.8	STRADB	2.58487401626135	3.91799562544229e-252	1.96015228657026e-250
ENSG00000261559.1	RP11-1H8.3	2.58469866996703	3.80542940280701e-97	1.46760782448403e-96
ENSG00000109576.9	AADAT	2.58439687420197	6.75158965584241e-190	9.65326590434475e-189
ENSG00000166451.9	CENPN	2.58276381078297	5.91582134508208e-141	3.99873607017914e-140
ENSG00000235609.4	AF127936.7	2.58261321369436	2.99747352465208e-151	2.33723782349881e-150
ENSG00000165124.13	SVEP1	2.58256514675403	3.10299621370703e-72	9.08557826488093e-72
ENSG00000213694.3	S1PR3	2.58212053527188	2.17246397948812e-132	1.31793560667205e-131
ENSG00000228914.1	OR1H1P	2.58185360715731	1.69855456738611e-61	4.44836916780208e-61
ENSG00000136193.12	SCRN1	2.58094083647031	3.01215372478838e-231	9.31983691202748e-230
ENSG00000171016.7	PYGO1	2.58087212051501	6.72357208482779e-240	2.50208985282783e-238
ENSG00000172156.3	CCL11	2.57905934268543	9.36248817041211e-51	2.1958158822189e-50
ENSG00000213949.4	ITGA1	2.57590599130977	1.20395608167985e-138	7.90016205674272e-138
ENSG00000228623.2	ZNF883	2.57562018571151	3.60988591610167e-155	2.97170184232782e-154
ENSG00000041515.11	MYO16	2.57041630310459	1.3218997279315e-84	4.41760708684797e-84
ENSG00000040275.12	SPDL1	2.56941109982764	2.6138269549896e-170	2.70092137920303e-169
ENSG00000168140.4	VASN	2.56836581861839	8.52032459022534e-129	4.92579565477892e-128
ENSG00000267213.3	AC007773.2	2.56536871270334	2.71385862031021e-97	1.04886446549078e-96
ENSG00000198363.11	ASPH	2.56427734068238	3.45871392605731e-246	1.50817692640887e-244
ENSG00000204446.2	C9orf170	2.56423084247796	7.89697969425669e-90	2.80393870571399e-89
ENSG00000233695.1	GAS6-AS1	2.56409166559617	9.04387612097541e-127	5.09933455173138e-126
ENSG00000241399.2	CD302	2.56331105794159	1.40366014050505e-125	7.78518402959581e-125
ENSG00000226723.2	RP11-142L4.3	2.5627093693965	5.34356289983432e-104	2.22677143330111e-103
ENSG00000258484.3	SPESP1	2.56265798053052	9.33885384820796e-90	3.31329898968809e-89
ENSG00000230154.1	AC018463.4	2.56241442511641	2.2303323463021e-185	2.95125224158026e-184
ENSG00000172638.8	EFEMP2	2.56189157895425	2.19600328343981e-172	2.34868603141441e-171
ENSG00000185088.8	RPS27L	2.56156312966376	2.40117405307097e-263	1.60270993429302e-261
ENSG00000251018.2	RP11-80G7.1	2.56124459337277	1.47576366230365e-68	4.15748166028632e-68
ENSG00000237879.1	LINC00398	2.5611239897101	3.28919221045785e-90	1.17216575612355e-89
ENSG00000248079.2	DPH6-AS1	2.56071368639057	9.32924846425589e-92	3.38685505519144e-91
ENSG00000105887.10	MTPN	2.56006391738717	2.63769097580506e-177	3.05697581265871e-176
ENSG00000243749.1	ZMYM6NB	2.55978884460633	1.26456457284381e-203	2.2886849557545e-202
ENSG00000109790.12	KLHL5	2.55962063955555	6.06960203450312e-202	1.05426348381913e-200
ENSG00000010704.14	HFE	2.55822714469506	1.07926851182194e-206	2.0749758239317e-205
ENSG00000257551.1	HLA-AS1	2.55777549228203	5.90074890796863e-116	2.86915598413953e-115
ENSG00000247796.2	CTD-2366F13.1	2.55747080193625	3.44549922828729e-150	2.64781985956584e-149
ENSG00000251396.2	RP11-163N6.2	2.55737385314643	1.8380110561998e-126	1.03206714247052e-125
ENSG00000240225.6	ZNF542	2.55689757124585	7.11365740236144e-152	5.5900959500304e-151
ENSG00000150403.13	TMCO3	2.55554675240847	1.55459138043339e-263	1.04794117719239e-261
ENSG00000270145.1	CTD-2267D19.6	2.55424545205951	6.01984131410545e-71	1.73936406231641e-70
ENSG00000128578.5	STRIP2	2.5527492534624	1.58969057323116e-130	9.40861309638293e-130
ENSG00000111450.9	STX2	2.55114132853309	2.30264899797313e-215	5.24779888246124e-214
ENSG00000268873.1	RP11-138H11.1	2.55082699854331	9.31968524376066e-107	4.01679469033797e-106
ENSG00000231104.4	RP11-354M20.3	2.55050363487493	1.8063014622668e-120	9.28828043231872e-120
ENSG00000227028.2	SLC8A1-AS1	2.55012659201167	1.22997685360465e-110	5.58848489798025e-110
ENSG00000243422.1	RP11-413E6.1	2.54952551296977	3.16305736477604e-120	1.62341992011158e-119
ENSG00000241472.2	PTPRG-AS1	2.54911062752189	1.8077956402536e-173	1.96835977407332e-172
ENSG00000137807.9	KIF23	2.54876006246785	8.59289496552312e-112	3.959874209218e-111
ENSG00000100934.10	SEC23A	2.54829380460871	6.397411372472e-207	1.23431873114044e-205
ENSG00000227409.1	ZMYM4-AS1	2.54706614100048	1.75158272278624e-116	8.5736029274254e-116
ENSG00000231742.1	RP11-112L6.4	2.54686469961396	1.89806145472381e-98	7.430859991213e-98
ENSG00000213250.5	RBMS2P1	2.54665467427407	2.67049928051996e-171	2.80971275966712e-170
ENSG00000179071.3	CCDC89	2.54615499286404	5.56855478038126e-138	3.61643220568581e-137
ENSG00000253414.2	RP11-150O12.6	2.54456975401159	1.41867466679825e-88	4.97094234467189e-88
ENSG00000238221.1	RP11-69L16.4	2.54383957694785	1.42070296260512e-217	3.36778505079674e-216
ENSG00000235883.2	AC012379.1	2.54355099415222	1.68470666951746e-243	6.77022801540109e-242
ENSG00000115129.9	TP53I3	2.54278186826323	6.73359949385324e-215	1.51427950206968e-213
ENSG00000259768.3	RP5-991G20.1	2.54183257915753	1.25371797162085e-115	6.07428257839342e-115
ENSG00000124243.13	BCAS4	2.5403209562216	1.2469300699776e-223	3.31773773565244e-222
ENSG00000166086.8	JAM3	2.53979673675067	7.17840110006123e-168	7.13010765207544e-167
ENSG00000151491.8	EPS8	2.53905939786787	9.05449198562322e-192	1.3375439330149e-190
ENSG00000225230.1	AC008937.3	2.53667379694515	5.68546795538609e-96	2.16713094536297e-95
ENSG00000258667.1	HIF1A-AS2	2.53632243899604	3.82647584955465e-68	1.07375315493236e-67
ENSG00000204442.2	FAM155A	2.53601814727694	4.64871797101553e-71	1.34519676609084e-70
ENSG00000150938.5	CRIM1	2.53513597388703	3.50720466190397e-200	5.93254806010482e-199
ENSG00000091136.9	LAMB1	2.53425195695051	2.32908129694222e-174	2.57202530539562e-173
ENSG00000151640.8	DPYSL4	2.53404522286693	1.50226223755466e-91	5.44357155467651e-91
ENSG00000118473.17	SGIP1	2.53275691036354	9.13364433661434e-120	4.66750530565209e-119
ENSG00000168283.9	BMI1	2.53211939759483	2.18171991611471e-147	1.61099764178234e-146
ENSG00000237125.4	HAND2-AS1	2.53201359642659	8.1753918275177e-103	3.35893367190481e-102
ENSG00000228741.2	RP11-309I15.1	2.53157710922565	6.3376013361547e-95	2.38557957458748e-94
ENSG00000108176.10	DNAJC12	2.53034459731606	1.77761866913099e-89	6.28950101141084e-89
ENSG00000226318.1	RP11-474D14.2	2.5298325462224	2.57542614088457e-81	8.29842563672996e-81
ENSG00000100253.8	MIOX	2.52953126430418	1.82527907200764e-87	6.31823792942909e-87
ENSG00000198042.6	MAK16	2.52824640838826	1.06400611055393e-170	1.10703906546565e-169
ENSG00000185532.10	PRKG1	2.52809658235592	2.50642731874973e-143	1.75398260023584e-142
ENSG00000113722.12	CDX1	2.5242586896787	1.25131567791874e-60	3.25045340469884e-60
ENSG00000134986.9	NREP	2.52420200615598	3.62233954471851e-113	1.69926568937702e-112
ENSG00000071539.9	TRIP13	2.52393031003472	4.24321575191842e-85	1.42733035062674e-84
ENSG00000225578.1	NCBP2-AS1	2.52390911651847	6.82128702334537e-237	2.40346411512581e-235
ENSG00000064199.2	SPA17	2.52346884474382	6.47436382323259e-120	3.31228940907602e-119
ENSG00000189320.4	FAM180A	2.52161464441274	9.28039963737099e-130	5.43460522847209e-129
ENSG00000162520.10	SYNC	2.51907428355956	1.06492502171246e-127	6.06875459195318e-127
ENSG00000172716.12	SLFN11	2.51803079613891	3.68727761374299e-154	2.99368151987274e-153
ENSG00000261220.2	RP11-629O1.2	2.51764792245845	7.72718260452908e-106	3.29229364232492e-105
ENSG00000174007.7	CEP19	2.51719669336398	1.89050037820981e-171	1.99213860645647e-170
ENSG00000231298.2	LINC00704	2.51657438356635	2.65531429905206e-63	7.08448912277042e-63
ENSG00000234740.1	RP11-272P10.2	2.5134114122146	2.84044311951631e-132	1.72124643731385e-131
ENSG00000197702.7	PARVA	2.50998094805575	2.79296224257253e-240	1.05380017057952e-238
ENSG00000228010.1	AC073343.13	2.50746959639304	1.17388512845846e-83	3.88283981489134e-83
ENSG00000142871.11	CYR61	2.50735314424386	1.91394035278683e-118	9.62853770811239e-118
ENSG00000234494.3	AC003665.1	2.50562208364835	3.71422625363771e-150	2.85271898236704e-149
ENSG00000105472.8	CLEC11A	2.50516131762059	3.76851992042203e-210	7.72646129495734e-209
ENSG00000107859.5	PITX3	2.50333576721725	1.97541420041299e-84	6.58455241330297e-84
ENSG00000103494.8	RPGRIP1L	2.50261031005789	1.52380159247127e-230	4.67218894594522e-229
ENSG00000169760.13	NLGN1	2.50128219782778	3.31374486967976e-101	1.33800822130975e-100
ENSG00000157064.6	NMNAT2	2.49751059566204	3.4863936756922e-108	1.53007060733206e-107
ENSG00000163491.12	NEK10	2.49739814542325	2.83884209930153e-105	1.20068479635101e-104
ENSG00000234810.1	RP11-466L17.1	2.49616146738035	2.87954026342182e-79	9.08754539917719e-79
ENSG00000181619.11	GPR135	2.49582507068053	1.46954998007383e-117	7.30900672989484e-117
ENSG00000198959.7	TGM2	2.49572558555582	4.69286271372812e-52	1.11663579295032e-51
ENSG00000234814.3	SVILP1	2.4954955862236	5.78475330747145e-108	2.53098096876742e-107
ENSG00000184139.8	RPL7AP28	2.49417881781636	5.52729739693744e-58	1.40017307986948e-57
ENSG00000138092.6	CENPO	2.49411080550923	2.76149273510203e-128	1.5853489357942e-127
ENSG00000232335.1	RP11-435D7.3	2.49291669110451	7.62439320115422e-59	1.94757184487593e-58
ENSG00000267765.1	CTD-3193K9.3	2.49242790271235	1.63194660963237e-149	1.2387108577053e-148
ENSG00000226808.1	LINC00840	2.492135855196	4.32671736818681e-74	1.2905094864313e-73
ENSG00000133657.10	ATP13A3	2.49032864891047	5.37747985037053e-216	1.24116072740158e-214
ENSG00000255680.1	RP11-732A19.9	2.48949827280682	4.11393431949037e-155	3.38458933141355e-154
ENSG00000260879.1	RP11-483I13.5	2.48947440825678	1.09916947197441e-206	2.111742424021e-205
ENSG00000259595.1	RP11-516C1.1	2.48919566872407	2.13864339759314e-213	4.68157828678607e-212
ENSG00000198440.5	ZNF583	2.48832813262823	1.159429190164e-165	1.11612520836269e-164
ENSG00000184232.4	OAF	2.48755141825204	3.31021817239474e-143	2.30992517008157e-142
ENSG00000147488.7	ST18	2.4872687965623	8.05892638519534e-58	2.03749459451109e-57
ENSG00000233817.1	RP11-168K11.3	2.4866489277565	1.07315143973146e-84	3.5933972650986e-84
ENSG00000111206.8	FOXM1	2.48557746763638	8.8174050562227e-59	2.24956447931392e-58
ENSG00000226937.5	CEP164P1	2.48371170337063	9.89430271081038e-181	1.21349267468115e-179
ENSG00000164741.10	DLC1	2.48370790188646	1.57712429383799e-182	1.98536415970356e-181
ENSG00000204956.4	PCDHGA1	2.48301420835311	4.23052443395716e-98	1.64934596401952e-97
ENSG00000253746.1	RP11-527N22.2	2.48154689309546	5.02575450059683e-67	1.39429786318641e-66
ENSG00000164111.10	ANXA5	2.48125568363912	3.02959268425629e-209	6.09192560033357e-208
ENSG00000171848.9	RRM2	2.48091620705002	5.6691340658471e-31	1.06860738296421e-30
ENSG00000176490.4	DIRAS1	2.48060589820283	2.74491584096549e-100	1.0988562295265e-99
ENSG00000149050.5	ZNF214	2.47922939047932	4.858703899572e-154	3.93652102999621e-153
ENSG00000013375.11	PGM3	2.47818936083548	2.59201026876517e-205	4.84614941233824e-204
ENSG00000167244.13	IGF2	2.47799622900492	3.71453417456883e-34	7.26853240555621e-34
ENSG00000168116.9	KIAA1586	2.47579282633876	2.61621805614786e-231	8.1504793249212e-230
ENSG00000212719.6	C17orf51	2.4756351020123	6.25075699381396e-217	1.47019969258831e-215
ENSG00000245651.2	RP11-620J15.2	2.47498518889167	2.33359521189271e-80	7.44940628980932e-80
ENSG00000104219.8	ZDHHC2	2.47433971814874	4.54486462363943e-175	5.06838228102581e-174
ENSG00000165480.11	SKA3	2.4734684689641	1.89964071635814e-46	4.24912636480734e-46
ENSG00000147650.7	LRP12	2.47042076531028	4.70986823989191e-229	1.40140504496061e-227
ENSG00000171055.10	FEZ2	2.46941077688666	3.58174488081189e-224	9.6433777435219e-223
ENSG00000259207.3	ITGB3	2.46756453633068	9.93336163712594e-106	4.22300003496343e-105
ENSG00000171872.4	KLF17	2.46753021306639	9.30418594992244e-77	2.85924791307232e-76
ENSG00000149571.6	KIRREL3	2.46738162033776	2.63499280311512e-79	8.32254557486633e-79
ENSG00000216895.4	AC009403.2	2.46557655983515	1.02591217155185e-180	1.25766832366324e-179
ENSG00000249249.1	AC010226.4	2.46317537432467	2.06698286881183e-247	9.28126555605658e-246
ENSG00000157551.13	KCNJ15	2.4631332400413	2.13279960629326e-87	7.37802548128902e-87
ENSG00000123975.4	CKS2	2.46185090604086	2.5077623851944e-89	8.85326484161029e-89
ENSG00000111716.8	LDHB	2.46080300948615	2.00911825789562e-200	3.41550103842255e-199
ENSG00000132274.11	TRIM22	2.45973127421557	3.05346042813307e-135	1.91703965774585e-134
ENSG00000160691.14	SHC1	2.45970042175743	2.47808291505343e-198	4.07257111133343e-197
ENSG00000116132.7	PRRX1	2.45828345896847	1.41975367729447e-125	7.87283698660577e-125
ENSG00000178996.8	SNX18	2.45435056267968	3.34752217978387e-169	3.39577249947754e-168
ENSG00000267379.1	CTC-548K16.5	2.45097838588272	4.14331435598022e-146	3.01762138859406e-145
ENSG00000166450.8	PRTG	2.45016229911862	3.72596002198981e-99	1.46971729283251e-98
ENSG00000259660.2	DNM1P47	2.44984344259997	3.12927842345388e-84	1.04051380234453e-83
ENSG00000050438.12	SLC4A8	2.44978778410852	6.89590785264278e-91	2.47894975155344e-90
ENSG00000186469.4	GNG2	2.44879655255295	3.45933955726009e-124	1.8761512959179e-123
ENSG00000231908.1	IDH1-AS1	2.44848257165702	4.50312892683886e-103	1.85576456957683e-102
ENSG00000217241.1	CBX3P9	2.44780711896204	4.23420404751834e-150	3.24658163011242e-149
ENSG00000163512.9	AZI2	2.44663099594588	1.97948780987464e-253	1.02233395138887e-251
ENSG00000243415.2	RP11-274H2.2	2.44561247398524	2.52678470997817e-113	1.18799988631476e-112
ENSG00000132763.10	MMACHC	2.4440078603882	9.04647286776348e-123	4.80556280652449e-122
ENSG00000164733.16	CTSB	2.44365424306874	9.14666559161745e-201	1.56079345139372e-199
ENSG00000169330.4	KIAA1024	2.44227678790934	2.67523312302711e-159	2.33833278700626e-158
ENSG00000069431.6	ABCC9	2.44130412783663	1.54468175538081e-122	8.16715153107727e-122
ENSG00000162706.8	CADM3	2.44067225244963	2.26429242320642e-51	5.34466660603229e-51
ENSG00000262003.1	RP11-676J12.7	2.43966278431572	3.13003782481039e-88	1.09350061148147e-87
ENSG00000187950.4	OVCH1	2.43932236942803	1.56694385802012e-81	5.06154540392087e-81
ENSG00000197646.6	PDCD1LG2	2.43924141755125	3.53159850325569e-117	1.74753014461647e-116
ENSG00000071282.7	LMCD1	2.43778457102316	2.77257328898609e-109	1.23637107630657e-108
ENSG00000168282.4	MGAT2	2.43708290980368	1.86303593267453e-298	3.61508815335973e-296
ENSG00000138395.10	CDK15	2.43628278543578	2.40951151368916e-110	1.09021968322585e-109
ENSG00000205639.5	MFSD2B	2.43579084168843	3.88454480564838e-99	1.53138215339202e-98
ENSG00000094804.5	CDC6	2.43442901821499	9.58606188700246e-87	3.2905604905523e-86
ENSG00000266289.1	RP11-1C8.6	2.43299748014821	2.91308625063126e-85	9.81725605813781e-85
ENSG00000173852.9	DPY19L1	2.43179553749395	1.47027027878337e-247	6.63477780621743e-246
ENSG00000153814.7	JAZF1	2.43164242081223	2.71095249726765e-184	3.51028291424084e-183
ENSG00000205060.6	SLC35B4	2.4310322551462	1.20887819876633e-249	5.73130630849668e-248
ENSG00000163888.3	CAMK2N2	2.43099303322714	9.3497628119444e-86	3.17375554853532e-85
ENSG00000075420.8	FNDC3B	2.43090806893188	2.23230535424105e-224	6.04012024435382e-223
ENSG00000181039.7	ANKRD34A	2.43024440676182	1.50188668653887e-163	1.3963125847541e-162
ENSG00000139410.10	SDSL	2.42998372405239	2.53121784565564e-128	1.4537645664922e-127
ENSG00000265962.1	RP11-674N23.1	2.42903899032733	2.56910707200162e-54	6.26333686780904e-54
ENSG00000134285.6	FKBP11	2.42843435573544	7.92270280273216e-167	7.74759338873369e-166
ENSG00000116157.5	GPX7	2.42771124727162	9.82414998357461e-181	1.20543296501259e-179
ENSG00000245293.2	RP11-286E11.1	2.42767918303349	1.90904079718617e-170	1.97641014848931e-169
ENSG00000161638.6	ITGA5	2.42407910942506	2.98377946669348e-114	1.42280767056688e-113
ENSG00000233237.2	LINC00472	2.42345586875399	4.73294792572436e-101	1.90821109157358e-100
ENSG00000143702.11	CEP170	2.42278781404338	3.93813428930635e-253	2.02236968059161e-251
ENSG00000172667.6	ZMAT3	2.42182740397715	2.24935230035902e-234	7.46103841166706e-233
ENSG00000256537.1	RP11-785H5.1	2.42109570029106	1.24519985129923e-185	1.65575619972564e-184
ENSG00000116761.7	CTH	2.42037690592614	3.96736409105807e-136	2.51522550519681e-135
ENSG00000185697.12	MYBL1	2.41945615383032	3.9930040862549e-99	1.57345443874674e-98
ENSG00000023909.5	GCLM	2.41610908981015	5.64406871561305e-164	5.28166623246104e-163
ENSG00000160207.4	HSF2BP	2.41562139862282	8.10848508793212e-102	3.29457232872815e-101
ENSG00000243701.1	LINC00883	2.41522084928854	3.9157329465301e-208	7.73072683324395e-207
ENSG00000240024.1	LINC00888	2.4141072781632	6.38702576201166e-137	4.09511309536957e-136
ENSG00000160326.9	SLC2A6	2.41250379139358	8.29428639685101e-132	4.99495864014308e-131
ENSG00000185483.7	ROR1	2.41143268082522	5.00376312947854e-138	3.2511894086442e-137
ENSG00000131459.8	GFPT2	2.41119901718556	8.7650021440068e-125	4.80545001501693e-124
ENSG00000230397.1	SPTLC1P1	2.41099746400427	6.04203462564695e-116	2.93627750698256e-115
ENSG00000078237.4	C12orf5	2.41073934928443	2.82763979715261e-159	2.47075145479086e-158
ENSG00000258377.1	RP11-649E7.5	2.4103514572573	4.15549661686109e-295	7.09988811909738e-293
ENSG00000157214.9	STEAP2	2.40951352164536	1.02037966532867e-143	7.18125232857998e-143
ENSG00000235590.3	GNAS-AS1	2.40860070273182	8.77582914048678e-93	3.22647414305676e-92
ENSG00000163577.3	EIF5A2	2.4081063783141	2.91990054691245e-232	9.28829253599807e-231
ENSG00000154175.12	ABI3BP	2.40715368029242	1.44111346135568e-101	5.84143364535784e-101
ENSG00000235489.3	DBF4P1	2.40630604053648	2.08668917940958e-95	7.90172821965998e-95
ENSG00000259174.1	RP11-1180F24.1	2.40548914927733	1.79388330752787e-66	4.94697329533063e-66
ENSG00000231632.1	RP11-82L18.4	2.40511856462681	2.26089188052972e-70	6.48567991831789e-70
ENSG00000181007.7	ZFP82	2.40461696974388	3.37796938383562e-184	4.36149792211399e-183
ENSG00000218418.2	RP11-296E7.1	2.40436315084314	3.68913869877302e-144	2.61805490832988e-143
ENSG00000236431.1	AC009237.11	2.40402159956809	1.24574533478961e-88	4.36782624740509e-88
ENSG00000247311.2	CTC-441N14.2	2.40313416881055	2.9848121036634e-62	7.8723694765165e-62
ENSG00000146143.13	PRIM2	2.40208886892406	1.00189410281148e-185	1.33418898024396e-184
ENSG00000235872.2	RP11-335O4.3	2.4015437055811	5.43543946647959e-144	3.84028994919075e-143
ENSG00000227107.1	AC096574.5	2.40029920775369	8.96343883841765e-77	2.75515704327284e-76
ENSG00000023608.4	SNAPC1	2.40020039653349	8.56750682868952e-186	1.14314779227986e-184
ENSG00000229124.2	VIM-AS1	2.39932635700633	3.10999306051646e-132	1.88290776648072e-131
ENSG00000238280.1	RP11-436D10.3	2.39819592888519	3.6953012320747e-139	2.44190107688011e-138
ENSG00000136378.10	ADAMTS7	2.39759269773854	4.08620944208595e-124	2.21171479784234e-123
ENSG00000242017.1	ALG1L15P	2.39742169574607	7.78582568698699e-91	2.79700794251109e-90
ENSG00000255629.1	RP11-196H14.3	2.3951220528443	8.24119599774402e-176	9.31282572690158e-175
ENSG00000128591.11	FLNC	2.39506480958287	1.49023495384408e-116	7.30225879439543e-116
ENSG00000182405.4	PGBD4	2.39271173471405	9.42779895225093e-157	7.93910683003251e-156
ENSG00000183808.7	RBM12B	2.39210996039531	5.95586677270733e-97	2.29206795222223e-96
ENSG00000178882.9	FAM101A	2.39019177397812	4.09661937481755e-64	1.10372668785375e-63
ENSG00000167123.14	CERCAM	2.38975122955325	6.7100346083157e-123	3.57281066580761e-122
ENSG00000260588.1	RP11-930P14.2	2.38908663391322	4.52097043318503e-101	1.82301740816245e-100
ENSG00000234327.3	AC012146.7	2.38606510779265	1.35819291967585e-126	7.64222635789438e-126
ENSG00000099957.12	P2RX6	2.38565474505819	1.66206733959488e-85	5.62077945318494e-85
ENSG00000131096.6	PYY	2.3855005134615	7.12712581055267e-71	2.05667622444735e-70
ENSG00000256072.1	RP11-335I12.2	2.38478929771765	2.49455318132599e-105	1.05638397075451e-104
ENSG00000066279.12	ASPM	2.38343855316131	1.96219863364605e-74	5.87707696600094e-74
ENSG00000006118.10	TMEM132A	2.3818748304175	5.45185243163676e-115	2.62086397377179e-114
ENSG00000185842.10	DNAH14	2.38031241650898	6.13730802477987e-145	4.40142845304039e-144
ENSG00000154229.7	PRKCA	2.38030499559967	4.66288076076858e-206	8.83962447641585e-205
ENSG00000223390.1	RP11-91A18.4	2.3802937244062	2.35138242478201e-151	1.83662032638378e-150
ENSG00000147536.7	GINS4	2.37997027081206	2.41434159614229e-82	7.86332619599585e-82
ENSG00000138356.9	AOX1	2.37931003498662	1.88708627921047e-88	6.60711249658869e-88
ENSG00000255364.1	RP11-94A24.1	2.37924266955007	2.59583122349766e-51	6.12138463693902e-51
ENSG00000258645.2	CTD-2302E22.3	2.37859127384758	2.51316674927461e-89	8.87119125660008e-89
ENSG00000127423.6	AUNIP	2.37743359307867	6.48193701349946e-98	2.52311650535501e-97
ENSG00000177640.11	CASC2	2.37742775591069	6.31812795979073e-177	7.27897642729749e-176
ENSG00000112218.7	GPR63	2.37697747806267	1.46008735678469e-114	6.99431019827417e-114
ENSG00000146197.7	SCUBE3	2.37650617556976	3.42212433863607e-42	7.32703576476888e-42
ENSG00000226314.3	ZNF192P1	2.37413744590703	1.20529708912847e-128	6.95773496031959e-128
ENSG00000244619.2	RP11-315I20.3	2.37362841122644	5.84684422907702e-77	1.80105874052734e-76
ENSG00000073008.10	PVR	2.37344866193721	3.7095490454015e-157	3.14132198776113e-156
ENSG00000221955.6	SLC12A8	2.37018088643912	2.85311212905788e-112	1.32446418485965e-111
ENSG00000254988.1	CTD-2547H18.1	2.36790485493913	1.02099698084923e-107	4.4463616514508e-107
ENSG00000177337.3	DLGAP1-AS1	2.36745586433836	4.22260448328014e-160	3.73044791521263e-159
ENSG00000246174.3	KCTD21-AS1	2.3666523412111	1.08280805558626e-195	1.7013050108766e-194
ENSG00000212232.1	SNORD17	2.36568963328408	9.49520721412883e-71	2.7353849329695e-70
ENSG00000166813.10	KIF7	2.3652937746485	2.27373533409579e-169	2.31602152553604e-168
ENSG00000083444.12	PLOD1	2.36361511350498	5.4311802064364e-195	8.42623880571394e-194
ENSG00000232445.1	RP11-132A1.4	2.36310671809606	6.6127003235335e-69	1.86950376718817e-68
ENSG00000213881.3	NPM1P6	2.36297559531137	1.69841901525677e-95	6.43593959666139e-95
ENSG00000272267.1	RP11-375N15.2	2.3629455132155	8.38748466000117e-130	4.91489232686781e-129
ENSG00000197410.8	DCHS2	2.3628402973498	1.9677532118792e-103	8.14381227207655e-103
ENSG00000144959.5	NCEH1	2.36268476178455	2.72561619141717e-144	1.93731264929458e-143
ENSG00000034510.4	TMSB10	2.36156673622958	3.82349189839252e-185	5.02754021838001e-184
ENSG00000260727.1	SLC7A5P1	2.36080485943772	6.50054586494669e-70	1.85517206604834e-69
ENSG00000169047.5	IRS1	2.36079041359977	6.63166428883671e-194	1.0149622088481e-192
ENSG00000254480.1	RP11-23F23.2	2.3605907883883	8.47548549370422e-78	2.63709814364871e-77
ENSG00000109084.9	TMEM97	2.36017682481645	3.56694259831554e-125	1.96510976730562e-124
ENSG00000223559.1	RP11-700P18.1	2.36015065296724	4.42895380792648e-120	2.26927497446494e-119
ENSG00000226647.2	RP11-336A10.2	2.36008864329102	8.71907677032736e-75	2.62219018645758e-74
ENSG00000221963.5	APOL6	2.35957875613527	5.99514139604618e-137	3.84475947037277e-136
ENSG00000003436.10	TFPI	2.35952280758468	8.37144214763991e-146	6.07259272050162e-145
ENSG00000160013.4	PTGIR	2.35915924801891	8.2193266717813e-102	3.33910914259923e-101
ENSG00000010270.9	STARD3NL	2.35861537889244	1.73537133569947e-235	5.88553030032607e-234
ENSG00000170624.9	SGCD	2.35778609172119	2.47210473187001e-96	9.45343428293646e-96
ENSG00000234753.1	RP11-328M4.2	2.35589722022319	6.86872754531463e-83	2.25139783417009e-82
ENSG00000170417.10	TMEM182	2.35545565044625	8.24940570380654e-163	7.57617834177175e-162
ENSG00000214548.10	MEG3	2.3547673997568	2.97297935167373e-113	1.39585131468318e-112
ENSG00000177144.5	NUDT4P1	2.35365145621302	3.9750876552047e-158	3.40438938339504e-157
ENSG00000246695.3	RASSF8-AS1	2.3529751413838	1.94988677302355e-186	2.62620843212482e-185
ENSG00000224116.2	INHBA-AS1	2.35203934842458	1.35272985639336e-72	3.97321432357897e-72
ENSG00000180398.7	MCFD2	2.35157187124747	7.67386463448272e-293	1.19809314172619e-290
ENSG00000185900.5	POMK	2.35156317098457	4.12322099871919e-116	2.00917348253283e-115
ENSG00000135905.14	DOCK10	2.3513704234116	3.95245484939541e-195	6.14258515095399e-194
ENSG00000238287.1	RP11-656D10.3	2.35025387034459	1.33867717231775e-74	4.01795426617876e-74
ENSG00000026025.9	VIM	2.34910698214284	1.21768897685445e-112	5.67600184372477e-112
ENSG00000259049.1	RP11-589M4.1	2.34803828484864	4.61113422494601e-208	9.08383410840342e-207
ENSG00000233589.1	RP4-694A7.2	2.34686991139499	8.84515196021287e-37	1.78320889165969e-36
ENSG00000006788.8	MYH13	2.34669949386583	1.46450191575871e-73	4.3475750238773e-73
ENSG00000140006.7	WDR89	2.34628751159092	2.57398488984964e-109	1.14838025156274e-108
ENSG00000260916.1	CCPG1	2.34484903586612	1.70920513777822e-153	1.37292332267543e-152
ENSG00000136869.13	TLR4	2.34351995817572	2.2393405144004e-90	7.99289507478666e-90
ENSG00000225511.2	LINC00475	2.3435167041224	9.19566482012735e-94	3.4131634171824e-93
ENSG00000204764.8	RANBP17	2.34164171891164	2.57916529475883e-111	1.18134554708175e-110
ENSG00000169136.4	ATF5	2.34133453117569	1.64901582371367e-125	9.13668445176536e-125
ENSG00000176125.3	UFSP1	2.3409504898449	2.97784794147953e-113	1.39789557937157e-112
ENSG00000105974.7	CAV1	2.33994386467613	1.86528061244319e-162	1.70326766781955e-161
ENSG00000168502.13	SOGA2	2.33838314570099	9.89158445420222e-120	5.05008049770452e-119
ENSG00000070961.10	ATP2B1	2.33833489776342	8.54363892627629e-188	1.1763633809996e-186
ENSG00000114850.2	SSR3	2.33825776644562	3.18567128749529e-204	5.83953753010101e-203
ENSG00000089199.5	CHGB	2.33722210588312	4.84324182614506e-59	1.24053844473936e-58
ENSG00000215221.2	UBA52P6	2.33667591925594	1.06033541760211e-114	5.08384609152468e-114
ENSG00000166741.3	NNMT	2.33572329628976	4.59526067119551e-88	1.60188440130498e-87
ENSG00000267248.1	CTD-2319I12.4	2.33334176517985	4.31716881725048e-119	2.18765543908649e-118
ENSG00000196345.8	ZKSCAN7	2.33282034721686	6.37246526703685e-181	7.84032569947116e-180
ENSG00000270246.2	SNORD109A	2.33236775830761	3.94346153079763e-81	1.26838830151135e-80
ENSG00000113407.9	TARS	2.33133108638984	1.10644571656339e-203	2.00518374490734e-202
ENSG00000139233.2	LLPH	2.32930401275563	1.21908835249575e-181	1.51430060283034e-180
ENSG00000227542.1	AC092614.2	2.32863438678545	1.09381457810074e-99	4.3423303856035e-99
ENSG00000149798.3	CDC42EP2	2.32823773297594	6.68673841621875e-125	3.67196150828782e-124
ENSG00000129317.10	PUS7L	2.32793937670647	7.62123877008084e-197	1.21715798017646e-195
ENSG00000166192.10	SENP8	2.32786660049082	4.171991460279e-191	6.08027467864482e-190
ENSG00000234336.2	JAZF1-AS1	2.32685214712877	2.93817734564433e-74	8.7789843567723e-74
ENSG00000197301.3	RP11-366L20.2	2.326630821821	9.61664976785416e-52	2.28003061261587e-51
ENSG00000271966.1	RP11-7F18.2	2.32629334505997	3.00426557048168e-98	1.17261319666243e-97
ENSG00000174804.3	FZD4	2.32538365035546	4.30884296063269e-83	1.41591905006106e-82
ENSG00000122884.8	P4HA1	2.32515606996259	2.01408774968307e-118	1.01267273381252e-117
ENSG00000164442.8	CITED2	2.32489772625296	1.51604081651876e-119	7.72117825675827e-119
ENSG00000257453.1	RP11-290L1.3	2.32487093464047	2.86996003181806e-81	9.24197892654924e-81
ENSG00000118113.7	MMP8	2.32368758855732	2.7753351212528e-46	6.19767808499414e-46
ENSG00000225411.2	RP11-764K9.1	2.32071206920323	7.26934344120666e-71	2.09727043249596e-70
ENSG00000236493.1	EIF2S2P3	2.32014755973043	3.97466794539457e-97	1.53244151865724e-96
ENSG00000235904.1	RBMS3-AS3	2.3200929233029	6.16421918026323e-86	2.0960968613222e-85
ENSG00000162643.8	WDR63	2.31882177823026	8.42850329899023e-100	3.35436156783429e-99
ENSG00000068885.10	IFT80	2.31851353270925	2.78740766124065e-148	2.08487655631232e-147
ENSG00000146733.9	PSPH	2.31791898664294	2.56761142026514e-164	2.41857600010134e-163
ENSG00000132693.8	CRP	2.31759744172432	1.30167547561801e-35	2.5860257401374e-35
ENSG00000230204.1	FTH1P5	2.31665874380067	1.26898004400875e-96	4.86908359824035e-96
ENSG00000123219.8	CENPK	2.31592322069278	6.43057810881884e-71	1.85685676981476e-70
ENSG00000225465.6	RFPL1S	2.31565299444524	3.73966276492555e-82	1.214920816455e-81
ENSG00000231123.1	SPATA20P1	2.31411918394455	6.07588152419887e-54	1.47517559644639e-53
ENSG00000143870.8	PDIA6	2.31222333743279	1.9749889131822e-203	3.56022221735286e-202
ENSG00000213866.3	YBX1P10	2.31195254397139	9.42341481194812e-152	7.40088137558204e-151
ENSG00000250486.2	FAM218A	2.31194733291254	4.90265285766317e-101	1.97545932262352e-100
ENSG00000121075.5	TBX4	2.31021963863207	4.26940607766777e-67	1.18531104247238e-66
ENSG00000111145.3	ELK3	2.31014594180969	1.35734951349397e-221	3.45259895913645e-220
ENSG00000250829.2	RP11-11N5.1	2.30960278419123	8.61332401611209e-73	2.53729733486989e-72
ENSG00000234456.3	MAGI2-AS3	2.30929500820959	2.22263147110976e-144	1.58228528679685e-143
ENSG00000231445.1	TIMM8AP1	2.30605038719997	9.01122710718582e-60	2.32301191491564e-59
ENSG00000253317.1	RP11-142A23.1	2.30567412973236	4.85093363051857e-93	1.78830863084092e-92
ENSG00000215237.5	RP11-54D18.2	2.30393347695058	5.27081566707361e-77	1.62490896971995e-76
ENSG00000123384.9	LRP1	2.30259565376622	8.91893085003639e-137	5.70366467683824e-136
ENSG00000240857.1	RDH14	2.30169233962491	7.52948032173632e-140	5.0182988817539e-139
ENSG00000214194.4	LINC00998	2.30138764897782	1.19167487769223e-226	3.37923170432015e-225
ENSG00000109805.5	NCAPG	2.30073083957266	2.00663555735685e-58	5.1031886866838e-58
ENSG00000128829.7	EIF2AK4	2.30066421674628	1.6016429385232e-309	4.67851957719583e-307
ENSG00000240859.1	AC093627.10	2.30003625447483	5.56946766256353e-135	3.49019973520648e-134
ENSG00000226441.2	PLCL2-AS1	2.29871821441318	1.94999254089851e-109	8.71131349548574e-109
ENSG00000152292.12	SH2D6	2.29838946409011	7.15202573211288e-76	2.17987132321977e-75
ENSG00000178342.4	KCNG2	2.29693241633223	3.96376932317733e-64	1.06814559501473e-63
ENSG00000120337.7	TNFSF18	2.29551562924722	4.35143862856794e-36	8.69199866056447e-36
ENSG00000132718.7	SYT11	2.29253074909358	2.67611125335307e-138	1.74673806604011e-137
ENSG00000225422.3	RBMS1P1	2.29154043087762	2.66740956652921e-162	2.42756610667781e-161
ENSG00000206052.6	DOK6	2.29125412809129	7.68291713658395e-56	1.90467354382588e-55
ENSG00000123453.12	SARDH	2.29110755665487	2.83599777639096e-65	7.73210714506591e-65
ENSG00000248161.1	RP11-499E18.1	2.2893506671845	7.83555334781483e-108	3.42054703915696e-107
ENSG00000138131.3	LOXL4	2.28888665374059	1.2380323635718e-87	4.29258292135182e-87
ENSG00000233966.1	UBE2SP1	2.28806333890821	7.35795606663783e-110	3.30117645757694e-109
ENSG00000271361.1	HTATSF1P2	2.28742997783103	2.00093348165371e-83	6.6023756786839e-83
ENSG00000225791.2	TRAM2-AS1	2.2872720263166	3.77816994464997e-191	5.5151942351618e-190
ENSG00000257045.1	RP11-486F17.1	2.28643144488973	3.1200390359832e-105	1.31900062949766e-104
ENSG00000117281.11	CD160	2.28443094975318	1.22490291626821e-87	4.2476018155913e-87
ENSG00000226564.1	FTH1P20	2.28432789830576	7.39113649181605e-150	5.65439633727611e-149
ENSG00000232110.3	RP11-149I23.3	2.28333242056136	3.4864135641552e-84	1.15898079887225e-83
ENSG00000152778.7	IFIT5	2.28137740571024	1.27839754000422e-190	1.84925173438523e-189
ENSG00000169684.9	CHRNA5	2.2812209906924	1.46458473318027e-78	4.59009100848815e-78
ENSG00000154736.5	ADAMTS5	2.28037505669232	7.20052425289709e-86	2.4475655887663e-85
ENSG00000129195.11	FAM64A	2.28033782722509	4.39883229967356e-32	8.40533714939382e-32
ENSG00000164574.11	GALNT10	2.27959639220418	1.63329994032934e-243	6.57336684133137e-242
ENSG00000256195.2	RP11-64D24.4	2.27956419799699	9.78734650401438e-62	2.56891840703434e-61
ENSG00000250474.1	WBP1LP2	2.27917479397391	1.07180029702549e-98	4.20576727849117e-98
ENSG00000234779.1	RP11-62F24.2	2.27867827572288	5.38433682144196e-104	2.24341862103209e-103
ENSG00000087586.13	AURKA	2.2777920140688	1.3231314323807e-65	3.61939265854941e-65
ENSG00000255121.2	RP11-110I1.12	2.27709971081173	1.2897344012535e-118	6.50156332240722e-118
ENSG00000251548.1	RP11-215G15.4	2.27685254031924	8.43538277931072e-125	4.62753652226888e-124
ENSG00000181690.3	PLAG1	2.27656645591532	7.47302382388726e-174	8.1958887848091e-173
ENSG00000131931.4	THAP1	2.27654934019512	3.58549700844219e-193	5.42638505467078e-192
ENSG00000179219.5	LINC00311	2.27427873268527	4.46813813892591e-75	1.34913238504014e-74
ENSG00000137691.8	C11orf70	2.27351302284491	2.56870224051612e-192	3.82573273387395e-191
ENSG00000181264.4	TMEM136	2.27248414780974	7.91577236271087e-226	2.20327737710454e-224
ENSG00000118193.7	KIF14	2.27245934546574	1.95400002332428e-55	4.82260058450327e-55
ENSG00000086289.7	EPDR1	2.27239915602011	3.83810084391417e-123	2.04925014791219e-122
ENSG00000143127.8	ITGA10	2.27220963078484	6.02198121254958e-80	1.91337007742833e-79
ENSG00000151746.9	BICD1	2.27079703498177	3.55394347781167e-163	3.28165970490251e-162
ENSG00000189195.5	BTBD8	2.2689838978547	5.56626189684539e-91	2.00255688901737e-90
ENSG00000151067.16	CACNA1C	2.26858835227688	6.6161741575744e-121	3.42026616869013e-120
ENSG00000259007.1	RP11-463J10.3	2.26813159552029	7.8788745035807e-129	4.557868500091e-128
ENSG00000133216.12	EPHB2	2.26794563958055	6.34911781915083e-92	2.31268617156143e-91
ENSG00000167034.9	NKX3-1	2.26602657767355	9.34358211641324e-102	3.79470401815641e-101
ENSG00000167601.7	AXL	2.26512626770497	2.21173568455378e-168	2.2171221995051e-167
ENSG00000164109.9	MAD2L1	2.26483719610375	2.03155895997416e-77	6.28866575964655e-77
ENSG00000115107.15	STEAP3	2.26427711836633	3.93749880895782e-183	4.98444047736012e-182
ENSG00000230555.2	RP11-517P14.2	2.26337785656231	5.77684398785279e-94	2.14918849320746e-93
ENSG00000258663.1	RP11-123M6.2	2.26275517243181	6.52300540186425e-108	2.85214815301858e-107
ENSG00000006534.11	ALDH3B1	2.26255057925883	6.153494746443e-77	1.8948746121273e-76
ENSG00000248890.1	HHIP-AS1	2.26187953547507	3.4249538695635e-79	1.08000344539248e-78
ENSG00000255299.1	RP11-655C2.3	2.26118353213871	1.43670222197274e-77	4.45796145769404e-77
ENSG00000181026.13	AEN	2.26055841604558	9.14315976477777e-123	4.85502498377547e-122
ENSG00000161149.7	TUBA3FP	2.26038181049173	2.63783781716886e-80	8.41370225915338e-80
ENSG00000233117.2	LINC00702	2.26006411391187	7.1340936510262e-74	2.12481951676108e-73
ENSG00000248223.1	CTD-2139B15.2	2.26003766727499	6.44954987815696e-160	5.68489526249228e-159
ENSG00000146376.6	ARHGAP18	2.25902821697699	5.4820549270603e-173	5.9238466248417e-172
ENSG00000145623.8	OSMR	2.25896485459606	2.11297703800305e-144	1.50461688635363e-143
ENSG00000222009.4	BTBD19	2.25842349939248	1.01988409812434e-99	4.05060985521139e-99
ENSG00000142621.15	FHAD1	2.25705113044581	4.49096880967223e-67	1.24631380818833e-66
ENSG00000254539.1	RP4-791M13.3	2.25634746324302	8.55288913739437e-157	7.20681719312827e-156
ENSG00000241679.2	RP11-80H8.4	2.25472778005732	9.74045403857308e-71	2.80573825057657e-70
ENSG00000001036.9	FUCA2	2.25364545176363	4.35215980901574e-214	9.61225799770093e-213
ENSG00000106397.7	PLOD3	2.25001095447173	3.98532279578547e-239	1.46899971601503e-237
ENSG00000149557.8	FEZ1	2.24999446922055	4.26112438657578e-160	3.76325439160331e-159
ENSG00000163513.13	TGFBR2	2.2480666072567	1.06071859077874e-157	9.04156926171802e-157
ENSG00000257038.1	RP11-800A3.7	2.24676756101744	2.31010391490614e-112	1.07349098447383e-111
ENSG00000121410.7	A1BG	2.2453007510135	2.78992092799685e-155	2.2973929048185e-154
ENSG00000213244.3	HIST2H3DP1	2.24430811692771	1.32753737617221e-72	3.89964104250587e-72
ENSG00000183840.5	GPR39	2.24195406717227	2.33665831180768e-65	6.37646004003692e-65
ENSG00000107798.13	LIPA	2.24124938862712	1.23624192135486e-186	1.67667239318653e-185
ENSG00000152749.7	GPR180	2.24116434648705	1.14939566875892e-222	2.98798877870858e-221
ENSG00000266456.1	RP11-806L2.2	2.24024454835155	1.34997859468984e-78	4.23286224646172e-78
ENSG00000057252.8	SOAT1	2.2396070799001	1.53650879441591e-130	9.09583741754251e-130
ENSG00000100528.7	CNIH1	2.23951182996684	2.21840469220356e-267	1.62003177065597e-265
ENSG00000169271.1	HSPB3	2.23820420583175	2.12291697413773e-50	4.96181386212042e-50
ENSG00000111817.12	DSE	2.23801174929963	1.12392530893453e-185	1.49522795996648e-184
ENSG00000253616.1	RP11-875O11.3	2.23741598175529	7.03848498829334e-93	2.59018535887262e-92
ENSG00000186297.7	GABRA5	2.23659597791266	1.22781518116508e-41	2.61380982771965e-41
ENSG00000268050.2	RP11-247A12.8	2.23604769398645	1.88030359250758e-89	6.65108429610166e-89
ENSG00000248925.1	CTD-2083E4.6	2.23585139020465	2.66046080697418e-76	8.13530822627876e-76
ENSG00000156535.9	CD109	2.23567636777106	1.01240466602607e-169	1.0370658053267e-168
ENSG00000151962.3	RBM46	2.23553351396905	1.06465615505216e-66	2.94316160660904e-66
ENSG00000154813.5	DPH3	2.23552341610125	2.39817833166656e-203	4.31449752040092e-202
ENSG00000267547.1	RP11-686D22.4	2.23415425633091	1.53272276575102e-81	4.9515931328805e-81
ENSG00000109674.3	NEIL3	2.23329384810243	3.51063619266883e-64	9.46599928635648e-64
ENSG00000154822.11	PLCL2	2.2331501820287	3.59994078183059e-144	2.55542177369244e-143
ENSG00000187123.10	LYPD6	2.23264732099002	5.77390103681589e-52	1.37169913044285e-51
ENSG00000261801.1	LOXL1-AS1	2.23147038299249	4.69891472211642e-161	4.21846389097867e-160
ENSG00000048342.11	CC2D2A	2.23099155373149	8.24632323821675e-171	8.59960142377721e-170
ENSG00000259901.1	RP5-991G20.4	2.22939853693028	8.35463681739256e-153	6.65577899651866e-152
ENSG00000258660.1	RP4-693M11.3	2.22813432027104	5.24822521777044e-114	2.49341179198936e-113
ENSG00000169902.9	TPST1	2.22666003075672	5.52420694572557e-188	7.64106954621083e-187
ENSG00000166342.14	NETO1	2.22649608026262	2.74384768740009e-33	5.30907167207342e-33
ENSG00000154839.5	SKA1	2.22616605044151	7.12322043394089e-37	1.43744916289138e-36
ENSG00000239713.3	APOBEC3G	2.22595629119404	2.73996468853674e-142	1.88535665473123e-141
ENSG00000260185.1	RP11-432I5.6	2.22576908226184	4.05159605022784e-96	1.54716978212665e-95
ENSG00000162377.4	SELRC1	2.22542728530918	4.23468750696004e-136	2.68345045052663e-135
ENSG00000154734.10	ADAMTS1	2.22454748014168	3.46785739106192e-102	1.4134705759278e-101
ENSG00000165118.10	C9orf64	2.22406836180586	1.17624454116278e-198	1.94012502763983e-197
ENSG00000176222.7	ZNF404	2.22303267086712	5.56583814464566e-162	5.04509706497978e-161
ENSG00000234177.1	AC068057.2	2.22250494749074	6.38120615721968e-52	1.51531334324327e-51
ENSG00000102466.11	FGF14	2.2223455838489	2.05324547650651e-74	6.14842004131127e-74
ENSG00000115355.11	CCDC88A	2.22234547094931	2.31635274241473e-204	4.2632817479972e-203
ENSG00000122420.5	PTGFR	2.22211559109371	9.74984846556797e-93	3.58263740586527e-92
ENSG00000132031.8	MATN3	2.22209065571149	1.121392014997e-107	4.88122664307137e-107
ENSG00000176971.2	FIBIN	2.22207387426327	4.78357399134778e-87	1.6482822304535e-86
ENSG00000164188.4	RANBP3L	2.2220207357064	1.10738198738568e-36	2.2297019766765e-36
ENSG00000074695.5	LMAN1	2.221930449585	9.8402165253452e-223	2.56544455016821e-221
ENSG00000156103.11	MMP16	2.22183297296509	3.20034913455636e-85	1.07813348945136e-84
ENSG00000122729.14	ACO1	2.22085232444556	5.66466211302302e-182	7.07522809022452e-181
ENSG00000257167.2	TMPO-AS1	2.22024813252093	3.81935998997865e-138	2.4869782715187e-137
ENSG00000175352.6	NRIP3	2.21771768000829	7.34379720341423e-110	3.29536826607121e-109
ENSG00000173068.13	BNC2	2.2175867448376	2.19101717137484e-124	1.19257007568762e-123
ENSG00000224821.5	COL4A2-AS2	2.21749579832726	2.3855551676415e-79	7.53821003654169e-79
ENSG00000200278.1	RNA5SP352	2.21633982929228	6.03986480995588e-139	3.9786364555592e-138
ENSG00000165572.6	KBTBD6	2.21604124842611	4.90017247001441e-208	9.64623806669649e-207
ENSG00000144229.7	THSD7B	2.21496402352837	1.86776152869713e-42	4.01071928611069e-42
ENSG00000258568.1	RHOQP1	2.21470256264405	3.85257865605027e-121	1.99921970907854e-120
ENSG00000113460.8	BRIX1	2.21417459951175	7.41267933922261e-192	1.09739971078649e-190
ENSG00000203668.1	CHML	2.21383378767668	5.5292514221154e-165	5.26490165205702e-164
ENSG00000270346.1	RP1-90J20.12	2.21342175293623	6.0424345888931e-93	2.22514271440789e-92
ENSG00000254244.1	PAICSP4	2.21337891185551	1.59693568744283e-72	4.68593161428732e-72
ENSG00000237135.1	DDX10P1	2.21326229781443	6.82351198943347e-62	1.79376356401151e-61
ENSG00000196096.3	AC079610.2	2.21284192604321	1.07385792841032e-77	3.33704237968367e-77
ENSG00000253541.1	SEPT10P1	2.21253603383181	1.14838446745143e-85	3.89281413061962e-85
ENSG00000230082.1	PRRT3-AS1	2.21188757480792	1.85149717816041e-123	9.92458017796086e-123
ENSG00000129028.4	THAP10	2.21076802384927	2.31384790916317e-159	2.02441199034868e-158
ENSG00000237484.5	AP000476.1	2.21040717125581	5.86581691800179e-63	1.55920530718627e-62
ENSG00000254941.1	RP11-677M14.5	2.21040305699251	1.75957823239509e-84	5.87160081823424e-84
ENSG00000182636.4	NDN	2.20887603914537	7.39776532164021e-165	7.02684240306566e-164
ENSG00000254373.1	RP11-34P1.2	2.20742235454328	2.08133484687637e-60	5.39570020519549e-60
ENSG00000091651.4	ORC6	2.20703498224715	1.59156767724003e-77	4.93398693596972e-77
ENSG00000128596.12	CCDC136	2.20531430154653	4.01507912941887e-137	2.58223578669018e-136
ENSG00000024526.12	DEPDC1	2.20453953368079	3.83650875592428e-32	7.33600315784043e-32
ENSG00000145736.10	GTF2H2	2.20378781654425	2.49340560955244e-155	2.05509274238779e-154
ENSG00000219201.3	RP11-181C21.4	2.20265475110069	5.67098832017318e-202	9.86287251637802e-201
ENSG00000254485.1	RP11-380O24.1	2.20243847332865	3.02740286270105e-170	3.12471224043073e-169
ENSG00000143067.4	ZNF697	2.20229563596818	2.63579870667957e-188	3.65513566440313e-187
ENSG00000103381.7	CPPED1	2.19997797212013	1.64139977005419e-215	3.75023264535679e-214
ENSG00000271075.1	RP11-589M4.4	2.19822102457015	1.38214375530627e-61	3.62285963495274e-61
ENSG00000136205.12	TNS3	2.19681366340844	7.18926832784657e-148	5.34346548274363e-147
ENSG00000155016.13	CYP2U1	2.19651713007613	5.27739291419575e-173	5.70950441684754e-172
ENSG00000233559.1	AC016831.7	2.19614399005801	4.74481287423092e-70	1.35610296203427e-69
ENSG00000112893.5	MAN2A1	2.19612599196319	1.28808436527908e-151	1.00899941946862e-150
ENSG00000213976.3	CTD-2561J22.2	2.19586244427487	2.17798009864497e-79	6.88629042828087e-79
ENSG00000122691.8	TWIST1	2.19572147143768	9.71559683127831e-121	5.00823346334927e-120
ENSG00000247844.1	CCAT1	2.19443879126635	4.93497601809519e-40	1.0295949505228e-39
ENSG00000221968.4	FADS3	2.19435748502	5.21787673874155e-145	3.74798623703471e-144
ENSG00000267534.1	S1PR2	2.19420558824057	4.47563838011191e-129	2.59686442191628e-128
ENSG00000163170.7	BOLA3	2.19305806677318	8.74122561184898e-165	8.29424152886795e-164
ENSG00000259955.1	CTD-2547G23.2	2.19297955268192	3.33625685254437e-109	1.48578284682328e-108
ENSG00000118596.7	SLC16A7	2.19225332654846	2.16476060637061e-136	1.37530137120356e-135
ENSG00000120675.4	DNAJC15	2.1916851268869	4.31272370165076e-214	9.53290903816473e-213
ENSG00000205208.4	C4orf46	2.19100357390889	3.76983113173726e-196	5.95760514978326e-195
ENSG00000183570.12	PCBP3	2.19076891726731	6.32985361831563e-64	1.70119512658451e-63
ENSG00000211574.1	MIR770	2.19035094142619	2.26693349061463e-109	1.01188818938608e-108
ENSG00000168078.5	PBK	2.18969380662193	1.63344409786274e-37	3.31868539096098e-37
ENSG00000064393.11	HIPK2	2.18784661131056	3.21580205685809e-200	5.44981152068664e-199
ENSG00000132970.8	WASF3	2.18778987045322	1.41334525469698e-149	1.07428475627023e-148
ENSG00000119681.7	LTBP2	2.18733086349715	6.27068109277228e-81	2.01263377323076e-80
ENSG00000214413.3	BBIP1	2.18722913224906	1.66695185114128e-183	2.12204376701519e-182
ENSG00000163462.13	TRIM46	2.18651585840784	1.62228266014599e-119	8.25916992982122e-119
ENSG00000104356.6	POP1	2.18646753696757	2.27778717733229e-182	2.86076590196065e-181
ENSG00000118432.11	CNR1	2.18550446888786	2.99574493023824e-33	5.79316676928047e-33
ENSG00000142892.10	PIGK	2.18514916314664	6.40442580972004e-270	5.05763463798996e-268
ENSG00000223963.2	PRKRIRP8	2.18462376727607	1.71939524558233e-61	4.50208108351706e-61
ENSG00000213225.6	AC018804.7	2.18446262524914	3.42391858578842e-53	8.24666834839332e-53
ENSG00000169213.6	RAB3B	2.18426644757971	4.74806282672619e-90	1.6896237195552e-89
ENSG00000139899.6	CBLN3	2.18406052507948	2.62245433969361e-114	1.25182910898114e-113
ENSG00000245248.3	USP2-AS1	2.18392363033648	4.12203643306038e-78	1.28608294177694e-77
ENSG00000235082.2	SUMO1P3	2.18381009240359	4.10689185866798e-166	3.97746253948571e-165
ENSG00000228384.3	AC007040.6	2.18380810923437	8.79964161161436e-167	8.59895913745021e-166
ENSG00000240429.1	LRRFIP1P1	2.18255067851345	1.10281482368794e-114	5.28565058227005e-114
ENSG00000164045.7	CDC25A	2.18247891509503	8.5031035368089e-81	2.72528681784982e-80
ENSG00000139200.9	PIANP	2.18047676960143	1.75596764699561e-74	5.26286596406473e-74
ENSG00000152133.10	GPATCH11	2.18018813758876	4.04758597070837e-166	3.92282270710894e-165
ENSG00000227212.3	PFN1P7	2.17939939138194	5.3356161882384e-77	1.64451269990565e-76
ENSG00000160951.3	PTGER1	2.17906430739185	7.46035355666682e-58	1.88703877765746e-57
ENSG00000237380.2	HOXD-AS2	2.17903694638086	1.57279330800101e-116	7.70402145783546e-116
ENSG00000171051.4	FPR1	2.17779818636879	5.76841718762401e-48	1.30969345022143e-47
ENSG00000143498.13	TAF1A	2.17696497064919	5.34999156266991e-193	8.0519596006366e-192
ENSG00000235912.1	RP1-159A19.3	2.17693442121302	1.29913975307284e-84	4.34208052804831e-84
ENSG00000221949.2	C12orf61	2.17570674307562	2.59099788338585e-94	9.68318179943045e-94
ENSG00000260920.1	RP1-228H13.5	2.1753069634179	4.2143643001395e-137	2.70847931340406e-136
ENSG00000111252.6	SH2B3	2.17455398019184	1.52955588012717e-164	1.44679369914815e-163
ENSG00000253133.1	RP11-360L9.4	2.17451572661663	1.09878154438934e-62	2.91243042588359e-62
ENSG00000236098.1	RP11-148B18.4	2.17261262577337	7.16875535658611e-42	1.52982252959166e-41
ENSG00000019549.4	SNAI2	2.17244004859733	1.04391613246746e-144	7.4648659264572e-144
ENSG00000180875.4	GREM2	2.17165085944403	2.19206014452255e-70	6.28889068392645e-70
ENSG00000166326.5	TRIM44	2.17028670907178	1.91351015208139e-196	3.04168617855138e-195
ENSG00000152049.5	KCNE4	2.17020229624701	5.98883307462112e-82	1.94097636966306e-81
ENSG00000102743.10	SLC25A15	2.16800145723027	3.22277099040031e-192	4.78937618846908e-191
ENSG00000134780.5	DAGLA	2.16782293405186	1.16991789233352e-84	3.91307429981932e-84
ENSG00000143476.13	DTL	2.16683772406287	2.64300202989561e-46	5.90313188721074e-46
ENSG00000246859.2	STARD4-AS1	2.16646352304612	2.50450676394996e-105	1.06026851721154e-104
ENSG00000176014.8	TUBB6	2.16603589108446	1.15105352295298e-172	1.2359494072941e-171
ENSG00000257135.1	RP11-320M2.1	2.16512461442904	1.71661834104211e-119	8.73452965962724e-119
ENSG00000083099.6	LYRM2	2.16509136831456	2.53556304352768e-188	3.51972946553261e-187
ENSG00000113328.14	CCNG1	2.16480967271211	3.90681950622465e-216	9.05568760290946e-215
ENSG00000071794.11	HLTF	2.16467453201025	7.62050453399314e-210	1.54954061504834e-208
ENSG00000140092.10	FBLN5	2.16466034215514	1.48503175067278e-113	7.00631687022868e-113
ENSG00000117385.11	LEPRE1	2.16215609531578	1.64854383701499e-201	2.84887670969143e-200
ENSG00000249755.2	RP11-466G12.2	2.16208523570076	2.00437909045652e-64	5.41800620610368e-64
ENSG00000108106.9	UBE2S	2.16175900241468	1.00446766776187e-112	4.68774586195136e-112
ENSG00000167100.10	SAMD14	2.16082460557359	2.17325336635564e-84	7.24044652322999e-84
ENSG00000214973.3	CHCHD3P3	2.15951339532833	4.87248909266943e-77	1.50262275731023e-76
ENSG00000260898.1	ADPGK-AS1	2.15951132927305	7.94653347049997e-153	6.33623505311424e-152
ENSG00000154040.16	CABYR	2.15655170421508	2.80381187431227e-129	1.63136331928822e-128
ENSG00000228791.3	THRB-AS1	2.15503759537205	3.79769478473439e-80	1.20890762271027e-79
ENSG00000182481.4	KPNA2	2.15499799927281	8.77414614720377e-111	3.99461126587796e-110
ENSG00000254602.1	AP000662.4	2.15307973083526	8.04536152878463e-117	3.95727487399897e-116
ENSG00000135338.9	LCA5	2.15252151560798	7.37200790223285e-154	5.9639060950583e-153
ENSG00000142227.6	EMP3	2.15236602361964	1.25930258592458e-149	9.58537799081739e-149
ENSG00000135074.11	ADAM19	2.15229140376911	3.02465031990344e-94	1.12883157838298e-93
ENSG00000138639.13	ARHGAP24	2.15047090104979	5.09770348973146e-207	9.89172950014607e-206
ENSG00000227344.2	HAUS6P1	2.15011246600652	1.18973826007117e-131	7.14421520183321e-131
ENSG00000109814.7	UGDH	2.14998930683351	1.03639932016032e-173	1.13299090267506e-172
ENSG00000106868.12	SUSD1	2.14982462998799	2.83244279139741e-198	4.64650609125013e-197
ENSG00000232024.2	LSM12P1	2.14839619906164	6.28351641134869e-224	1.68341229616074e-222
ENSG00000172399.5	MYOZ2	2.14779712352578	2.09905126695517e-68	5.90237312059872e-68
ENSG00000185480.7	PARPBP	2.14774601657519	8.21201639948054e-114	3.89264766198374e-113
ENSG00000198826.6	ARHGAP11A	2.14612850314018	3.04168253510583e-90	1.08424547629819e-89
ENSG00000235363.1	SNRPGP10	2.14607616874328	2.43733271327734e-72	7.14344378993334e-72
ENSG00000178104.15	PDE4DIP	2.14476801060563	3.11286147794893e-203	5.57442286815825e-202
ENSG00000142173.10	COL6A2	2.14474755182255	3.55124104697585e-127	2.01363002049981e-126
ENSG00000152760.5	TCTEX1D1	2.14439885887551	8.55334638983667e-67	2.36667557574153e-66
ENSG00000139974.11	SLC38A6	2.14413205273294	4.25179934912352e-208	8.38203056010809e-207
ENSG00000227496.1	RP11-145A3.1	2.1439579390342	2.70666375968637e-55	6.66750341817555e-55
ENSG00000170629.10	DPY19L2P2	2.14199642042272	6.81551206296151e-105	2.87010077046058e-104
ENSG00000130766.4	SESN2	2.13935197359067	3.44367413948666e-112	1.59752137420243e-111
ENSG00000128340.10	RAC2	2.13761225504941	4.09204136563552e-99	1.61201269922933e-98
ENSG00000241218.1	RP11-446H18.1	2.13679120830273	7.18535675798905e-51	1.68739109342609e-50
ENSG00000128692.7	EIF2S2P4	2.13592734044032	1.96050862768373e-242	7.76372848099945e-241
ENSG00000033170.12	FUT8	2.13584491169821	1.73104054082296e-170	1.79417960061032e-169
ENSG00000105376.4	ICAM5	2.13559478454283	4.88176657387469e-63	1.29826794660675e-62
ENSG00000218823.1	PAPOLB	2.13467860386635	2.3229152745609e-54	5.66567753175808e-54
ENSG00000151023.12	ENKUR	2.13466354387976	3.87319884289353e-75	1.17027382678285e-74
ENSG00000205592.9	MUC19	2.13459556154113	6.15881778682646e-39	1.27203257049287e-38
ENSG00000227376.1	FTH1P16	2.13451862594589	6.69408291294819e-148	4.9767776796155e-147
ENSG00000173638.14	SLC19A1	2.13441372580339	2.40036897471245e-155	1.97961213014688e-154
ENSG00000004700.11	RECQL	2.13433988330747	3.80332992154073e-214	8.42750902516928e-213
ENSG00000241360.1	PDXP	2.13415357825807	5.88440366571395e-87	2.0255411807246e-86
ENSG00000138379.4	MSTN	2.13403271063175	1.10986907364428e-55	2.74621579876315e-55
ENSG00000138061.7	CYP1B1	2.13357991514834	2.34862959701047e-59	6.03279799852368e-59
ENSG00000136573.8	BLK	2.13121382627514	8.64984689214171e-55	2.11943483964933e-54
ENSG00000256364.1	RP11-173P15.3	2.13073740452159	1.30269734679406e-161	1.17610754812255e-160
ENSG00000260630.2	SNAI3-AS1	2.13019947991822	3.43408324733349e-124	1.86282558899883e-123
ENSG00000214077.4	GNAQP1	2.12839977720925	2.40746759462512e-80	7.68341925230099e-80
ENSG00000257221.1	RP11-689B22.2	2.12789186211434	7.4192060095522e-106	3.16157098753718e-105
ENSG00000093217.5	XYLB	2.12765695580111	2.90560257079528e-143	2.02966313803612e-142
ENSG00000231871.1	IPO9-AS1	2.1272369211089	3.89317526814529e-233	1.26057210172151e-231
ENSG00000146476.6	C6orf211	2.12525469145232	4.27081075174991e-258	2.57252427676359e-256
ENSG00000144724.14	PTPRG	2.12471033881325	1.99673870560932e-130	1.17971734833803e-129
ENSG00000164122.4	ASB5	2.12395801062332	3.28670064115246e-37	6.65870009825847e-37
ENSG00000251348.1	HSPD1P11	2.1235351859317	2.24481293128239e-61	5.87387671847597e-61
ENSG00000164400.4	CSF2	2.12346827935352	2.0181895559918e-45	4.47012943155918e-45
ENSG00000118922.12	KLF12	2.12167114667842	2.36530758935116e-203	4.25818064760197e-202
ENSG00000138385.11	SSB	2.12135847438518	1.65743156623756e-231	5.21735642275893e-230
ENSG00000260266.1	CTD-2311M21.2	2.12115197333261	1.04999175907474e-59	2.70498588212654e-59
ENSG00000166035.6	LIPC	2.12062138659187	3.73626849316914e-59	9.57542168730499e-59
ENSG00000132464.7	ENAM	2.1199934411733	4.51092359568019e-56	1.11993922866248e-55
ENSG00000234817.2	RP3-400B16.1	2.11977409309344	1.22752804084972e-78	3.84936243307439e-78
ENSG00000244509.3	APOBEC3C	2.11962752003032	4.70513044226868e-169	4.76050553425218e-168
ENSG00000085662.9	AKR1B1	2.11907900234622	1.30260589668228e-151	1.02008047821478e-150
ENSG00000001630.11	CYP51A1	2.1190485943998	4.62971464696288e-112	2.14296861644903e-111
ENSG00000115009.7	CCL20	2.11811844997016	3.71372822487482e-23	6.3982205071632e-23
ENSG00000267698.1	AC002116.7	2.11688796162457	1.34542878754085e-134	8.36382573051135e-134
ENSG00000262001.1	DLGAP1-AS2	2.11633426010161	5.57724917571671e-125	3.06455402725566e-124
ENSG00000128928.4	IVD	2.11532067450182	2.99151293729598e-185	3.94502138129042e-184
ENSG00000226853.2	AC010894.3	2.11479411167992	1.70665550875556e-79	5.40172475251703e-79
ENSG00000110427.10	KIAA1549L	2.1130925695845	3.78072109652165e-103	1.5597125179667e-102
ENSG00000248587.2	GDNF-AS1	2.11308840303271	9.23357622073642e-80	2.92899733316821e-79
ENSG00000175426.6	PCSK1	2.11274252734386	5.58106247429058e-41	1.1765881047383e-40
ENSG00000229036.3	RP1-20N2.6	2.11194992762801	3.00337881149919e-239	1.1100651536488e-237
ENSG00000197713.10	RPE	2.11116737409169	1.47134039115322e-215	3.36451456785086e-214
ENSG00000230359.3	TPI1P2	2.11104133531096	3.42374929731857e-74	1.02219555347792e-73
ENSG00000188766.8	SPRED3	2.11054375060241	1.95230421492906e-97	7.5528761467905e-97
ENSG00000257576.1	RP11-153M3.1	2.11018562977335	2.05430243721138e-70	5.89429446654884e-70
ENSG00000164951.11	PDP1	2.10920664664321	1.61569954598413e-191	2.37511330444832e-190
ENSG00000237424.1	FOXD2-AS1	2.10889715271561	5.11216101412007e-132	3.08684076705014e-131
ENSG00000166503.4	HDGFRP3	2.10728330306954	1.38478126587416e-187	1.89898878691254e-186
ENSG00000140157.10	NIPA2	2.10710220771374	1.41645500006323e-203	2.5618785973181e-202
ENSG00000267508.1	ZNF285	2.1065440644665	3.03663304411754e-107	1.31463224345015e-106
ENSG00000105270.10	CLIP3	2.105351033628	1.16694372146433e-126	6.57155744968908e-126
ENSG00000136371.5	MTHFS	2.10428686415049	8.58989186702655e-156	7.14054475090707e-155
ENSG00000182218.5	HHIPL1	2.10423647170909	5.68297464616574e-140	3.79321103778227e-139
ENSG00000261335.1	RP11-318A15.2	2.10375663760066	6.01368388736365e-69	1.70050730180203e-68
ENSG00000178636.4	RP11-455G16.1	2.10363075837955	1.24378095021896e-57	3.13611966712903e-57
ENSG00000138378.13	STAT4	2.10356106610117	6.12936462499451e-89	2.15603158620485e-88
ENSG00000169715.10	MT1E	2.10212685615306	6.14004639740383e-83	2.01401232108032e-82
ENSG00000162576.12	MXRA8	2.1019521530108	1.84011196024276e-106	7.89832224868935e-106
ENSG00000272321.1	KB-1517D11.4	2.10074820359738	2.85939084630136e-50	6.67338588751056e-50
ENSG00000256747.1	RP11-860B13.1	2.09979561791518	4.69560383613704e-128	2.68662118391952e-127
ENSG00000039560.9	RAI14	2.0996727953084	8.99254138367657e-234	2.95037897619514e-232
ENSG00000226067.2	RP11-403I13.7	2.09823791273035	8.23519804523002e-110	3.69170610720658e-109
ENSG00000155380.7	SLC16A1	2.09772149301716	5.91202294883565e-166	5.7134832951999e-165
ENSG00000118508.4	RAB32	2.09768250701818	5.06585224230295e-176	5.75811472863606e-175
ENSG00000085491.11	SLC25A24	2.09751452313545	6.12041647874175e-245	2.55011095186347e-243
ENSG00000197043.9	ANXA6	2.0974541991904	1.01902960913225e-134	6.35513277357362e-134
ENSG00000140030.4	GPR65	2.0967698847822	5.05540266303009e-71	1.46225584267329e-70
ENSG00000122862.4	SRGN	2.09471850401648	1.63418568383253e-75	4.96191888755946e-75
ENSG00000174405.9	LIG4	2.09470301564166	1.77493377612737e-155	1.4673722143115e-154
ENSG00000248458.2	AL139147.1	2.09424335910269	7.4049866979501e-62	1.94605657963154e-61
ENSG00000130045.11	NXNL2	2.09377577269728	1.72920071820524e-70	4.96674420710123e-70
ENSG00000256616.2	RP11-815J4.6	2.09310476846086	8.05397439150511e-74	2.39616984251043e-73
ENSG00000256238.1	RP11-473N11.2	2.09257755938436	1.240658353074e-103	5.14796468911078e-103
ENSG00000187608.5	ISG15	2.09232690626866	1.37141995542408e-103	5.6879380929848e-103
ENSG00000260757.1	RP11-120K18.2	2.09204342148092	2.5433308775156e-87	8.78922867556148e-87
ENSG00000261061.1	RP11-303E16.2	2.09165429644613	3.15532511579808e-81	1.01585164844478e-80
ENSG00000228716.2	DHFR	2.09153687271747	4.90011638897221e-91	1.76430168088561e-90
ENSG00000164163.6	ABCE1	2.09153560793056	3.38476103754952e-169	3.43226645562039e-168
ENSG00000149260.10	CAPN5	2.09138195223359	2.82933018201041e-134	1.75203062968987e-133
ENSG00000108511.8	HOXB6	2.09044778369176	2.04967817212086e-95	7.7626595878761e-95
ENSG00000272159.1	RP11-350N15.6	2.09006859073011	1.73424433071067e-97	6.71500591335319e-97
ENSG00000173237.4	C11orf86	2.08851380193767	9.90116993706715e-71	2.85173009446953e-70
ENSG00000250365.2	CTD-2213F21.2	2.08838613330298	5.18487213629736e-140	3.46414747797969e-139
ENSG00000261730.1	RP4-668J24.2	2.08786581966135	3.52982969944474e-57	8.86487506842155e-57
ENSG00000258808.1	RP11-255G12.3	2.0868958799714	1.68075035031125e-40	3.52608417766279e-40
ENSG00000260852.1	FBXL19-AS1	2.08661166114458	1.76539795979908e-100	7.08297164021587e-100
ENSG00000169122.7	FAM110B	2.08655555704325	1.61805450329293e-125	8.96696626610685e-125
ENSG00000181374.3	CCL13	2.08647484138709	2.77152959692768e-31	5.24130685904193e-31
ENSG00000138028.10	CGREF1	2.08542811191433	7.75606365023914e-76	2.36344615953333e-75
ENSG00000197653.10	DNAH10	2.08382624940776	3.16701150182005e-89	1.11661303644962e-88
ENSG00000101577.5	LPIN2	2.08360002086083	3.30789620685103e-221	8.35151564640475e-220
ENSG00000183340.5	JRKL	2.08220867222844	3.36397617823575e-215	7.64095124230371e-214
ENSG00000271576.1	RP11-486G15.2	2.08009380068959	1.22659986826678e-124	6.70593922747742e-124
ENSG00000228672.2	PROB1	2.07963418043816	1.88506846523239e-124	1.02748334523481e-123
ENSG00000172260.9	NEGR1	2.07806929928354	2.80820633979426e-99	1.10980118456286e-98
ENSG00000250588.2	IQCJ-SCHIP1	2.07723617846642	2.933283392821e-103	1.21139520598016e-102
ENSG00000242516.1	LINC00960	2.07709223917318	1.47246939548521e-50	3.44629134123815e-50
ENSG00000125257.9	ABCC4	2.07693934800518	8.22752094006232e-146	5.96978722910612e-145
ENSG00000224687.1	RASAL2-AS1	2.07691826143178	6.34467815260549e-116	3.08225190796997e-115
ENSG00000165323.11	FAT3	2.07585760480292	1.29751286501201e-49	3.00317240273632e-49
ENSG00000139926.11	FRMD6	2.07573517978342	1.19767430367286e-170	1.2437316564823e-169
ENSG00000117501.10	MROH9	2.07558577489513	2.5830917052086e-69	7.32869652884561e-69
ENSG00000229729.3	RP11-159G9.5	2.07437474577297	3.16674160526225e-117	1.56898964888846e-116
ENSG00000038427.11	VCAN	2.07381341851465	1.87724890311532e-92	6.87944741697433e-92
ENSG00000182993.3	C12orf60	2.073293174625	5.39740093250995e-123	2.87670774440976e-122
ENSG00000203441.2	LINC00449	2.07316853580821	5.71243322383455e-63	1.5185826495615e-62
ENSG00000165084.11	C8orf34	2.07272868842591	3.04600725656648e-57	7.65474867084968e-57
ENSG00000134183.7	GNAT2	2.07272436019348	5.56271752730294e-77	1.71392519390622e-76
ENSG00000258741.2	RP11-386M24.4	2.07163081050732	9.05403012398787e-108	3.94929001843697e-107
ENSG00000077152.5	UBE2T	2.07150074448542	8.29724173819077e-76	2.52693799394272e-75
ENSG00000231638.1	AC011738.4	2.07103999942875	6.60703785870456e-62	1.73719309397569e-61
ENSG00000204963.4	PCDHA7	2.07092209092024	2.05760391697002e-59	5.28625572237636e-59
ENSG00000254473.1	RP11-522I20.3	2.07029271129869	2.61074899079316e-174	2.87956179796536e-173
ENSG00000269388.1	AC018755.16	2.06962977823212	1.08668746131021e-76	3.33570074281956e-76
ENSG00000234136.1	AC055764.1	2.0669675395548	2.47532341984434e-124	1.34570014055416e-123
ENSG00000256564.1	RP11-424M22.3	2.06580230130523	2.47891940948762e-82	8.07268337067138e-82
ENSG00000138792.5	ENPEP	2.06521592790639	4.07636403467077e-81	1.31098029319127e-80
ENSG00000075213.6	SEMA3A	2.06486690222433	1.52567064357414e-74	4.57667498932586e-74
ENSG00000162631.14	NTNG1	2.06483827687799	5.08665593205344e-47	1.14409749172184e-46
ENSG00000169548.3	ZNF280A	2.06469518374814	2.4206657963992e-55	5.9662318113755e-55
ENSG00000171757.11	LRRC34	2.06435171465425	2.98373335314221e-136	1.89383411849209e-135
ENSG00000131747.10	TOP2A	2.06374939781252	5.4356812372768e-40	1.13362288109828e-39
ENSG00000150540.9	HNMT	2.06356636456428	9.76624748371825e-108	4.2544881196711e-107
ENSG00000233270.1	SNRPEP4	2.06316185766104	8.63485305373307e-144	6.0865183720216e-143
ENSG00000165899.6	OTOGL	2.06302600749853	7.62650925888681e-64	2.04765517421347e-63
ENSG00000176697.14	BDNF	2.06265561926736	1.37220769472747e-101	5.56379018432336e-101
ENSG00000255644.1	RP11-59N23.1	2.0624914624931	2.95893227167701e-97	1.14276875309038e-96
ENSG00000109436.7	TBC1D9	2.06188161939671	3.59866938827332e-165	3.43746317165376e-164
ENSG00000213025.2	COX20P1	2.06157780415688	2.06443030016797e-87	7.14333378351331e-87
ENSG00000087088.15	BAX	2.061570371296	3.05847486886895e-254	1.62278375561902e-252
ENSG00000253508.1	RP1-170O19.14	2.05985479036831	1.18377832958085e-78	3.71259779512739e-78
ENSG00000069869.11	NEDD4	2.05913212116008	7.18415488768724e-163	6.61127207584388e-162
ENSG00000116793.11	PHTF1	2.05893243678777	7.22302843579325e-159	6.26103351904146e-158
ENSG00000182397.10	DNM1P46	2.05873234996485	1.56596485891362e-54	3.82494167930655e-54
ENSG00000116237.11	ICMT	2.05869391407416	2.48884214257074e-158	2.13758727932585e-157
ENSG00000166352.11	C11orf74	2.05838853589209	5.3521875472737e-173	5.78811810944417e-172
ENSG00000135740.12	SLC9A5	2.05804969876323	3.57124105396159e-170	3.68323213636752e-169
ENSG00000183850.9	ZNF730	2.05757134282946	7.67713013175525e-48	1.74087576927599e-47
ENSG00000176018.8	LYSMD3	2.05749910681879	4.39653709147621e-240	1.64739760864886e-238
ENSG00000236152.1	MRPS36P1	2.05718578545148	1.05201101658815e-70	3.02903352163578e-70
ENSG00000138134.7	STAMBPL1	2.05589174602223	1.7841616164315e-145	1.28734487309371e-144
ENSG00000131016.12	AKAP12	2.05584619451808	8.7199469713407e-109	3.85305919686795e-108
ENSG00000237476.1	XXbac-B135H6.15	2.05555903472911	4.23088492756704e-94	1.57619610452943e-93
ENSG00000213222.3	AC093724.2	2.05532928677469	1.04035409579244e-158	8.99212833798838e-158
ENSG00000115526.6	CHST10	2.05488818615776	1.64880038711749e-192	2.4583595673125e-191
ENSG00000134369.11	NAV1	2.05453855664372	6.19798163570615e-207	1.19839408623198e-205
ENSG00000258780.1	BMS1P15	2.05379570036765	1.31997162698815e-81	4.26732705209568e-81
ENSG00000249715.5	FER1L5	2.05350205593152	6.1345873490722e-65	1.66635536371258e-64
ENSG00000258892.1	RP11-193F5.1	2.05347704420505	1.85710384636903e-203	3.3521649893994e-202
ENSG00000233101.6	HOXB-AS3	2.05336986869992	6.70445393367486e-72	1.95694848567972e-71
ENSG00000244026.2	FAM86DP	2.05318681760899	2.048814418566e-127	1.16390824957683e-126
ENSG00000226686.3	AC012309.5	2.05265233137127	2.70660753146251e-54	6.5973710363132e-54
ENSG00000196420.3	S100A5	2.05263455208797	1.00431476127077e-68	2.83491425651307e-68
ENSG00000239467.1	AC007405.6	2.05157649527784	1.8762090798886e-81	6.05261796274241e-81
ENSG00000143147.10	GPR161	2.0514148513318	2.43328420524055e-169	2.47668035667159e-168
ENSG00000163376.7	KBTBD8	2.05133675617352	5.07395334587355e-70	1.44971620313421e-69
ENSG00000145757.11	SPATA9	2.05066815820237	7.24110415270666e-83	2.37288100618129e-82
ENSG00000232952.1	RP11-90H3.1	2.04945859998306	1.66669178222437e-133	1.0253022861392e-132
ENSG00000128394.12	APOBEC3F	2.04942154597137	3.67699235840466e-173	3.98759179275134e-172
ENSG00000137825.6	ITPKA	2.04899337444028	2.80285313616216e-79	8.84655609352633e-79
ENSG00000237624.1	OXCT2P1	2.04837618872359	1.39459672495412e-36	2.8040570372366e-36
ENSG00000109743.6	BST1	2.04827729682873	4.00211531090287e-134	2.47487968440672e-133
ENSG00000189057.6	FAM111B	2.04799750357286	1.83571628063581e-30	3.44090722968002e-30
ENSG00000261762.1	RP11-650L12.2	2.04591358812425	1.75412741343792e-68	4.93656120516467e-68
ENSG00000266049.1	RP11-703M24.5	2.04567212171693	2.95128158451437e-74	8.81619920001292e-74
ENSG00000272540.1	XXbac-BPG252P9.9	2.04529549201949	2.29759328240554e-144	1.63522187869607e-143
ENSG00000186191.7	BPIFB4	2.04493249297071	2.41671149135671e-38	4.95826481188704e-38
ENSG00000083312.13	TNPO1	2.04450990073093	7.84639659924281e-273	6.66110031296969e-271
ENSG00000154511.7	FAM69A	2.04306595928394	6.99773456413028e-178	8.18340323586582e-177
ENSG00000244558.1	RP11-445H22.4	2.04302379066739	1.64021999007804e-73	4.86602776569402e-73
ENSG00000234498.2	RPL13AP20	2.04191449175199	4.10112653669992e-64	1.1048314507734e-63
ENSG00000144136.6	SLC20A1	2.04041621736269	1.77576345832101e-113	8.37070798347189e-113
ENSG00000237870.2	AC073130.1	2.04039300379454	2.32139009840799e-48	5.29895667703145e-48
ENSG00000261136.1	RP11-37C7.3	2.04013184889904	2.04954380694672e-77	6.34361479543291e-77
ENSG00000187840.4	EIF4EBP1	2.04010367625009	5.57146167639243e-118	2.78224867464847e-117
ENSG00000197045.8	GMFB	2.03914577038592	6.28172399467458e-281	7.0226055160218e-279
ENSG00000259806.2	CTD-2196E14.4	2.03849083523627	1.32295396496694e-115	6.40516261135127e-115
ENSG00000109738.6	GLRB	2.03814130487749	1.06050899822338e-97	4.11450834700604e-97
ENSG00000198856.8	OSTC	2.03682990324927	1.86398645123771e-163	1.72999849451054e-162
ENSG00000242779.2	ZNF702P	2.0364455089461	6.01975378451983e-97	2.31632622252501e-96
ENSG00000162746.10	FCRLB	2.03641954976339	1.56276691639992e-83	5.16536391908021e-83
ENSG00000197140.10	ADAM32	2.0362716610128	6.70682812824845e-110	3.01103442293832e-109
ENSG00000118257.12	NRP2	2.03415674088372	1.19091598113792e-83	3.93821345631075e-83
ENSG00000268230.1	CTD-2619J13.8	2.03410596652636	3.68694619127077e-145	2.6525312561457e-144
ENSG00000140323.4	DISP2	2.0338099076673	1.05161591920731e-45	2.33552959950831e-45
ENSG00000172840.2	PDP2	2.03075283995032	1.75515312673077e-173	1.91257480307935e-172
ENSG00000112029.5	FBXO5	2.03056752563085	4.06366485482469e-118	2.03377891389402e-117
ENSG00000259388.1	CTD-2647E9.1	2.02993787320713	1.22170548724962e-68	3.44640200068777e-68
ENSG00000224911.1	AC015936.3	2.02827255280905	2.14425466655155e-72	6.28786941618516e-72
ENSG00000241809.1	CTD-2207L17.1	2.02793599421167	1.05037862861908e-52	2.51827604139669e-52
ENSG00000230928.1	RP11-34A14.3	2.02754221679258	1.15530352008609e-57	2.91411099597574e-57
ENSG00000241697.3	TMEFF1	2.02720159808714	2.65327926889534e-80	8.46096779185478e-80
ENSG00000259238.1	RP11-361D15.2	2.02679053334111	3.87668133751776e-152	3.06145131438975e-151
ENSG00000107562.12	CXCL12	2.02576991264207	3.49789105351073e-56	8.69941484570836e-56
ENSG00000119042.12	SATB2	2.02567246395576	3.22728515285102e-181	3.98873650875117e-180
ENSG00000048052.17	HDAC9	2.02551272801876	3.66814744805981e-99	1.4471230550972e-98
ENSG00000127774.6	EMC6	2.02449576924383	3.78731917714204e-117	1.87304410643074e-116
ENSG00000155660.6	PDIA4	2.02410895181198	4.22381287973801e-157	3.57458257604246e-156
ENSG00000236264.3	RPL26P30	2.02390390920317	8.20738446061744e-137	5.25357696176092e-136
ENSG00000178033.5	FAM26E	2.02376170910299	1.66281020512578e-105	7.05810969256983e-105
ENSG00000126787.8	DLGAP5	2.02326457103621	5.83237646827424e-22	9.91441956930968e-22
ENSG00000272269.1	RP11-500C11.3	2.02300442642394	2.58464894425925e-168	2.58617212595752e-167
ENSG00000138587.5	MNS1	2.02299171528126	1.48912829621529e-137	9.61579731280833e-137
ENSG00000254821.1	RP3-400B16.4	2.02284425587505	2.30112998302939e-149	1.74421029907858e-148
ENSG00000121903.10	ZSCAN20	2.02281512536889	1.64589079585296e-180	2.01315935885374e-179
ENSG00000267668.1	RP11-697E22.2	2.02225034502958	2.57540147741704e-121	1.33849926411921e-120
ENSG00000132541.6	HRSP12	2.02216891998494	1.03806419036086e-149	7.9058177166647e-149
ENSG00000117906.9	RCN2	2.02210169169397	3.85410416572058e-218	9.18426261104959e-217
ENSG00000259363.1	CTD-2054N24.2	2.02148670026075	2.29373123149433e-95	8.67848226111074e-95
ENSG00000164616.10	FBXL21	2.01954120096469	6.17985736409298e-83	2.02682609142762e-82
ENSG00000159374.13	M1AP	2.01935753332948	2.61900015102779e-71	7.60125620756635e-71
ENSG00000172469.10	MANEA	2.01919124458291	6.06908253825761e-194	9.29908044186724e-193
ENSG00000165512.4	ZNF22	2.01891538912322	3.10239735580781e-164	2.92029544587231e-163
ENSG00000090971.4	NAT14	2.01887884800341	1.06331625175484e-204	1.97174397919262e-203
ENSG00000167460.10	TPM4	2.01807210439544	3.84457058211666e-259	2.37367282804048e-257
ENSG00000173210.15	ABLIM3	2.01757774871717	1.09319257976972e-126	6.15750977027248e-126
ENSG00000169169.10	CPT1C	2.01712388953071	2.07604382789777e-118	1.04343768045645e-117
ENSG00000157036.8	EXOG	2.01616001187254	1.47596020886601e-205	2.76905628688218e-204
ENSG00000117724.8	CENPF	2.0158684078352	2.66506070761461e-49	6.14853835949542e-49
ENSG00000197894.6	ADH5	2.01544817231624	4.60124235778929e-204	8.41166553779972e-203
ENSG00000235237.1	RP1-151B14.6	2.01496399674177	8.43032100511594e-103	3.46157951065568e-102
ENSG00000065485.13	PDIA5	2.01442078578375	3.66030644905568e-151	2.85079945513322e-150
ENSG00000198824.4	CHAMP1	2.01378913951552	6.93446235682405e-209	1.38924487009943e-207
ENSG00000077942.13	FBLN1	2.01342415204586	2.43046868798324e-60	6.29960045584895e-60
ENSG00000113810.11	SMC4	2.01273147281214	5.804437044052e-135	3.6340939557206e-134
ENSG00000224786.1	CETN4P	2.01246016340588	1.30990319641986e-98	5.13637849797084e-98
ENSG00000185201.12	IFITM2	2.01223946202632	1.1474227417139e-110	5.21426667805281e-110
ENSG00000136866.9	ZFP37	2.01170243077513	6.20029846926365e-136	3.91896947920001e-135
ENSG00000214654.5	RP11-27I1.4	2.01161699482785	1.86775234928617e-140	1.25685807086223e-139
ENSG00000144369.8	FAM171B	2.01089643718191	6.4630417379816e-153	5.16093450482093e-152
ENSG00000176619.6	LMNB2	2.01087504222034	1.48427619132952e-151	1.16134351997862e-150
ENSG00000226259.6	GTF2H2B	2.00955856612144	3.28145352589633e-130	1.93454788377821e-129
ENSG00000254656.1	RTL1	2.0092297648168	1.85176911906502e-54	4.52018688907543e-54
ENSG00000112290.8	WASF1	2.00922903100988	2.69303737461157e-223	7.11663942788889e-222
ENSG00000198467.9	TPM2	2.00877210313771	3.88824364913926e-111	1.77675402813317e-110
ENSG00000214391.3	RP11-121L10.3	2.00806438287835	3.85282898771447e-63	1.02583507086397e-62
ENSG00000173077.10	DEC1	2.00803660924629	2.03355487121752e-44	4.45980072911078e-44
ENSG00000197927.8	C2orf27A	2.00627774945418	6.38106683774645e-132	3.84704974953884e-131
ENSG00000263884.1	RP11-705O1.8	2.00623820911146	1.34374010631528e-67	3.75170028038654e-67
ENSG00000246323.2	RP11-325L7.1	2.00622867396724	1.34604856290438e-89	4.76688244816325e-89
ENSG00000042286.10	AIFM2	2.00579760342739	4.20321289550976e-153	3.36232277736803e-152
ENSG00000184575.7	XPOT	2.00570570431535	1.34435004756421e-219	3.29311211831643e-218
ENSG00000176826.11	FKBP9L	2.0056385272854	2.23560293329963e-129	1.30215242894549e-128
ENSG00000153956.11	CACNA2D1	2.00554325538089	7.4258595597625e-189	1.04146051006974e-187
ENSG00000233639.1	AC018730.1	2.00469064486714	3.70269937242886e-46	8.25909607943201e-46
ENSG00000197557.6	TTC30A	2.00258963006932	7.51722850406436e-206	1.4171618982749e-204
ENSG00000162694.9	EXTL2	2.00254657605402	4.23389078784235e-202	7.39189441790008e-201
ENSG00000250893.1	RP11-588L15.2	-2.00016167552577	1.51086167668042e-92	5.54125399064403e-92
ENSG00000171970.8	ZNF57	-2.00159650589417	5.23531834195586e-139	3.45452169243558e-138
ENSG00000154864.7	PIEZO2	-2.00332232576107	8.25780235368287e-31	1.55386478312772e-30
ENSG00000169245.4	CXCL10	-2.00335647873895	9.84554690544352e-29	1.81208758288129e-28
ENSG00000146083.7	RNF44	-2.00338376844834	1.47192277574093e-261	9.52053669661381e-260
ENSG00000175634.10	RPS6KB2	-2.00374126640794	5.00531014454964e-193	7.54993089321685e-192
ENSG00000204584.1	RP11-304F15.3	-2.00385152878582	1.08647429683116e-86	3.72572087196609e-86
ENSG00000171729.9	TMEM51	-2.00463626612812	1.91328004889615e-93	7.08218637529809e-93
ENSG00000121005.4	CRISPLD1	-2.00476730445248	3.49167355978537e-51	8.22036605642858e-51
ENSG00000120129.5	DUSP1	-2.00482441089724	1.14206278247724e-84	3.8208469887656e-84
ENSG00000234338.1	RP11-797H7.1	-2.00497333277339	1.02117979734711e-67	2.85463782411315e-67
ENSG00000230847.4	RP11-195E2.1	-2.0058439471749	1.78255171109027e-36	3.57959785507675e-36
ENSG00000196843.11	ARID5A	-2.00721487060176	1.54907258786682e-118	7.79731441949045e-118
ENSG00000236047.1	AC073410.1	-2.00747970450723	6.08087438522346e-50	1.412026955714e-49
ENSG00000255367.1	RP13-726E6.2	-2.00881329648673	7.76829596843266e-88	2.70140205169536e-87
ENSG00000236703.1	MYB-AS1	-2.00995203069157	1.70668143228174e-115	8.24830239981599e-115
ENSG00000181284.2	TMEM102	-2.0124663953171	3.89384452779966e-130	2.29209491749091e-129
ENSG00000227676.2	LINC01068	-2.01297788444051	2.92077366574084e-76	8.92929747957637e-76
ENSG00000089723.5	OTUB2	-2.01304400759026	2.84763458602624e-92	1.04088860554345e-91
ENSG00000143595.8	AQP10	-2.013343340791	1.35539697285148e-75	4.1200306774626e-75
ENSG00000258875.1	CTD-2547L24.3	-2.01380231857308	1.1346047267805e-71	3.30396312656437e-71
ENSG00000106536.15	POU6F2	-2.01381135381322	1.36360992763268e-72	4.00473808584533e-72
ENSG00000159251.6	ACTC1	-2.01425441124214	1.80872909242867e-25	3.20416918975658e-25
ENSG00000205795.4	CYS1	-2.01537735189326	3.62139159661606e-41	7.65831574915708e-41
ENSG00000203711.7	C6orf99	-2.0155834958545	2.48198696084607e-59	6.37233321787584e-59
ENSG00000186704.8	DTX2P1	-2.01570098643724	4.18326286605579e-120	2.14419847206173e-119
ENSG00000145794.12	MEGF10	-2.01646219922106	1.11133803953868e-31	2.11256099517932e-31
ENSG00000226125.1	AC098823.3	-2.01711024315398	2.54534889495986e-64	6.8755044327811e-64
ENSG00000258752.1	RP11-356K23.1	-2.01721013979415	9.67952434873359e-81	3.10087215162378e-80
ENSG00000124575.5	HIST1H1D	-2.01767912055543	4.18391212909223e-29	7.7309316350782e-29
ENSG00000165092.8	ALDH1A1	-2.01839969268743	5.14846879374993e-49	1.18397784856523e-48
ENSG00000154429.6	CCSAP	-2.01886310066156	1.41203219070281e-164	1.33655980810567e-163
ENSG00000113248.3	PCDHB15	-2.01893115676662	8.38677975536892e-75	2.5228131860741e-74
ENSG00000172508.6	CARNS1	-2.01906251374763	5.96265521577178e-135	3.7297142894694e-134
ENSG00000117971.7	CHRNB4	-2.02085759172386	1.28741066929202e-63	3.44671314102561e-63
ENSG00000163814.3	CDCP1	-2.02144352703441	4.02674981694255e-58	1.02138828690067e-57
ENSG00000177398.14	UMODL1	-2.02310476830164	3.31448623122416e-56	8.24554331112048e-56
ENSG00000118492.12	ADGB	-2.02337754737886	8.74607793249311e-63	2.32117969044654e-62
ENSG00000225731.1	AP001627.1	-2.02401102349484	1.83059510371588e-58	4.6572341812648e-58
ENSG00000113073.10	SLC4A9	-2.02420594416517	2.39106140128588e-82	7.78937211024491e-82
ENSG00000184163.3	FAM132A	-2.02458355390336	1.80144594979565e-83	5.95064210507643e-83
ENSG00000198216.6	CACNA1E	-2.02499986639045	3.65758572123332e-55	8.99936361769988e-55
ENSG00000171094.11	ALK	-2.02568986137639	3.52374655837468e-70	1.00881124464966e-69
ENSG00000136999.4	NOV	-2.0259830087147	3.74794305933309e-86	1.27701769910752e-85
ENSG00000107262.12	BAG1	-2.02645304353978	3.44988087863867e-208	6.82092168479609e-207
ENSG00000171044.6	XKR6	-2.02689458580852	1.4027688478293e-88	4.91711206711366e-88
ENSG00000176227.9	CTAGE15	-2.02719262987785	5.54671982924133e-34	1.08357680771732e-33
ENSG00000198083.7	KRTAP9-9	-2.02747406327555	4.28349894533492e-18	6.90555648620072e-18
ENSG00000105737.5	GRIK5	-2.02827658732874	3.06611638646568e-71	8.88944693220134e-71
ENSG00000172794.15	RAB37	-2.02829491585018	2.22686011489537e-74	6.66169825803849e-74
ENSG00000085465.11	OVGP1	-2.02910984073173	1.01244879216646e-81	3.27547741907755e-81
ENSG00000101746.11	NOL4	-2.02964307325868	4.76089019694826e-68	1.33513309683386e-67
ENSG00000225472.1	RP11-120J1.1	-2.02969369487421	5.70230434179581e-54	1.38521684475744e-53
ENSG00000162670.8	BRINP3	-2.03145601873801	7.09601070325088e-47	1.59366920274895e-46
ENSG00000126705.9	AHDC1	-2.03160042237059	2.6586922397242e-189	3.76177257210144e-188
ENSG00000196660.6	SLC30A10	-2.03188063563199	8.68355395201052e-57	2.17196783592964e-56
ENSG00000182500.7	ORAI1	-2.03233128497271	4.91703003738072e-147	3.613092723708e-146
ENSG00000102683.6	SGCG	-2.03326093361649	5.41144315964813e-45	1.19401612146687e-44
ENSG00000229344.1	RP5-857K21.7	-2.03389759392891	2.40999703805084e-31	4.56077879036497e-31
ENSG00000170482.12	SLC23A1	-2.03405159606741	4.48531632145337e-103	1.848704342112e-102
ENSG00000178821.8	TMEM52	-2.03414943329681	1.02793690996011e-87	3.56913779345301e-87
ENSG00000253649.1	PRSS51	-2.03487826227002	6.93763525618134e-69	1.96095931088776e-68
ENSG00000197768.6	C9orf173	-2.03514681454461	4.70257927467232e-65	1.27903753079444e-64
ENSG00000135205.10	CCDC146	-2.03517862803262	5.57185974012907e-138	3.61771371176736e-137
ENSG00000270035.1	RP11-338N10.2	-2.03605719396765	3.91573334595468e-109	1.74014088133821e-108
ENSG00000135638.9	EMX1	-2.03620233507184	1.8964182237709e-81	6.11708590203755e-81
ENSG00000165695.5	AK8	-2.03623876388502	2.18647925694741e-76	6.69196659466353e-76
ENSG00000166669.9	ATF7IP2	-2.03665477365651	4.26432263266716e-110	1.9214561061376e-109
ENSG00000233355.2	CHRM3-AS2	-2.03680164621112	1.50012010298106e-85	5.07626590901638e-85
ENSG00000225808.1	DNAJC19P5	-2.03699450208199	1.244495473299e-75	3.78503851630548e-75
ENSG00000232680.2	AC002511.3	-2.03711857650606	2.78354017351993e-102	1.13625322845744e-101
ENSG00000270168.1	LA16c-380H5.4	-2.03782803734142	9.714225402635e-51	2.27791667922298e-50
ENSG00000259644.1	RP11-680F8.4	-2.03791755724941	3.58382026201812e-69	1.01541574090513e-68
ENSG00000187492.4	CDHR4	-2.03799889415365	3.38325149565492e-58	8.58966449822071e-58
ENSG00000232721.1	RP11-403I13.5	-2.03806957511306	5.92542371879344e-64	1.59360519497815e-63
ENSG00000229246.1	RP11-521J24.1	-2.03847241129593	2.41209301688563e-55	5.94564185615778e-55
ENSG00000165566.11	AMER2	-2.03916379084564	9.08003988195308e-45	1.99990565455762e-44
ENSG00000198443.5	KRTAP4-1	-2.03920068190376	1.17672417459453e-18	1.91178092979098e-18
ENSG00000182021.5	RP11-381O7.3	-2.03981774999336	1.07889111884891e-44	2.37494174982979e-44
ENSG00000166592.7	RRAD	-2.03999480220525	1.80315320099139e-68	5.07400661468119e-68
ENSG00000182376.2	RP5-1142A6.8	-2.04011680623985	7.94424155174766e-62	2.08696708243668e-61
ENSG00000164076.12	CAMKV	-2.04039878149723	5.81616000226298e-45	1.28300286334938e-44
ENSG00000263089.1	RP11-166P13.4	-2.04151058568676	5.23582914424304e-63	1.39215556946762e-62
ENSG00000198771.6	RCSD1	-2.04220164950916	2.82422110347562e-89	9.96141138626572e-89
ENSG00000153404.9	PLEKHG4B	-2.04256145341971	1.36643730080082e-33	2.65621722458354e-33
ENSG00000265039.1	AC107016.2	-2.04288965873871	2.29708338889538e-47	5.18595257564464e-47
ENSG00000162771.6	FAM71A	-2.04357306236341	1.5767167437419e-40	3.30808519157341e-40
ENSG00000135253.9	KCP	-2.04379202753166	2.84266509512855e-65	7.7495072728813e-65
ENSG00000225986.1	RP3-340N1.5	-2.04381214550049	1.12223570047982e-78	3.51999249962301e-78
ENSG00000205414.1	RP11-401P9.6	-2.04423922133343	3.02055440163604e-56	7.5170740999308e-56
ENSG00000167074.10	TEF	-2.04450257950905	2.14058840471947e-165	2.05046631179863e-164
ENSG00000143845.10	ETNK2	-2.04517397012621	1.25531503595837e-75	3.81709069474424e-75
ENSG00000213416.3	KRTAP4-12	-2.04521442491284	5.41992297051075e-16	8.47849979367126e-16
ENSG00000187848.8	P2RX2	-2.04576067141278	9.10625922808437e-53	2.18514829246657e-52
ENSG00000265179.2	RP11-672L10.2	-2.04636199319008	1.06207383495475e-45	2.35836993627438e-45
ENSG00000109819.4	PPARGC1A	-2.04645466844661	2.66732885848637e-41	5.65127560206214e-41
ENSG00000180251.4	SLC9A4	-2.04751621991609	2.87312835613999e-34	5.63100821895238e-34
ENSG00000134827.3	TCN1	-2.04781773172959	1.82183176679605e-38	3.74201434876617e-38
ENSG00000259143.1	CTD-2240H23.2	-2.04793338641896	8.62445524610102e-75	2.59402071762157e-74
ENSG00000163833.6	FBXO40	-2.04818278362881	4.60572165388201e-48	1.04737179348199e-47
ENSG00000224511.1	LINC00365	-2.04975237398591	9.07320914275794e-44	1.97438961528486e-43
ENSG00000244479.2	OR2A1-AS1	-2.0498286829065	2.41981200428626e-102	9.88817883700971e-102
ENSG00000105697.3	HAMP	-2.05170667817132	7.16497183216785e-57	1.79395045891863e-56
ENSG00000038945.10	MSR1	-2.05252487633598	1.53824907858777e-63	4.11380926057445e-63
ENSG00000123364.3	HOXC13	-2.05359853776672	2.30449483005611e-51	5.4386158069068e-51
ENSG00000260285.1	RP11-600F24.7	-2.05365235619443	9.5067415719002e-97	3.64980414842059e-96
ENSG00000262097.1	CTD-2135D7.5	-2.05433350239463	2.69139204741993e-50	6.28454154720731e-50
ENSG00000213853.5	EMP2	-2.0544798920418	1.94771277990997e-146	1.42235390803855e-145
ENSG00000114854.3	TNNC1	-2.05553130666525	7.16635743587398e-77	2.20452118789438e-76
ENSG00000117400.10	MPL	-2.05644976933751	8.26898247696829e-82	2.67677762117875e-81
ENSG00000269928.1	RP11-849F2.8	-2.05940197493825	5.23156312362521e-115	2.51630035085698e-114
ENSG00000172345.9	STARD5	-2.06006714209929	5.13066436985445e-124	2.77096676484028e-123
ENSG00000267653.1	RP1-193H18.3	-2.0622123737979	4.68667086507543e-26	8.35639936470459e-26
ENSG00000268947.1	AD000684.2	-2.06283634707083	3.72215731409617e-88	1.29869156941609e-87
ENSG00000133454.11	MYO18B	-2.06430170158802	7.70148335347026e-46	1.71308029788236e-45
ENSG00000260193.1	RP11-83N9.5	-2.06472768370567	9.80918205156353e-76	2.98539367704207e-75
ENSG00000228261.1	RP11-127L20.3	-2.06523120332001	6.94341007904216e-55	1.70284985291378e-54
ENSG00000180432.4	CYP8B1	-2.06704265602569	1.94575087050629e-56	4.85071745876608e-56
ENSG00000186198.3	SLC51B	-2.06857589182684	4.95600747891018e-78	1.54539599600636e-77
ENSG00000256185.1	RP11-612B6.2	-2.07015814141928	3.62480017166393e-109	1.61243362474902e-108
ENSG00000111215.7	PRR4	-2.07095609394938	1.96855253123258e-67	5.48658028762331e-67
ENSG00000261115.1	TMEM178B	-2.07103280473518	3.05677437987454e-57	7.68109636515324e-57
ENSG00000268913.1	AC026806.2	-2.07131641767515	5.80206928758969e-81	1.86310891568158e-80
ENSG00000214595.7	EML6	-2.07192336475086	5.40934208084313e-106	2.30872249753628e-105
ENSG00000177508.11	IRX3	-2.07335020012614	2.10758919088652e-115	1.01768162032747e-114
ENSG00000156427.7	FGF18	-2.07361722311688	8.6036062199521e-45	1.89573823157773e-44
ENSG00000126542.10	PTPN20CP	-2.07362153384771	2.47459866458721e-52	5.90573199702856e-52
ENSG00000164070.7	HSPA4L	-2.07437398462539	3.34739429272924e-133	2.05040165403118e-132
ENSG00000251249.1	RP11-73G16.1	-2.07445382308931	1.96223700166871e-75	5.95266670991986e-75
ENSG00000205116.3	TMEM88B	-2.07496980510465	6.31165537263571e-73	1.86230509235388e-72
ENSG00000167874.6	TMEM88	-2.07501935097118	3.872852391841e-97	1.49339826936484e-96
ENSG00000186393.5	KRT26	-2.07518665474856	5.56477080744893e-22	9.46307128357794e-22
ENSG00000212935.1	KRTAP10-3	-2.07521016091893	3.03387885823986e-21	5.11502222199118e-21
ENSG00000183091.15	NEB	-2.07679092265645	3.48270927272771e-76	1.06376523614708e-75
ENSG00000167106.7	FAM102A	-2.07724136492031	1.26564861182222e-198	2.08632343378412e-197
ENSG00000233929.1	MT1XP1	-2.0781401710931	9.50968313075224e-64	2.55024730434369e-63
ENSG00000165702.8	GFI1B	-2.07894020049827	5.79871675021461e-93	2.13597205744176e-92
ENSG00000269072.1	CTD-3187F8.14	-2.07914236348441	1.86842177706988e-78	5.84360419017735e-78
ENSG00000214290.3	COLCA2	-2.08014022263111	8.24594103828457e-49	1.89196988383479e-48
ENSG00000082074.11	FYB	-2.08047200538888	9.84104238777501e-50	2.28029475866851e-49
ENSG00000233670.6	PIRT	-2.08098424616743	4.85939285256188e-37	9.8243853711912e-37
ENSG00000267149.2	CTC-550B14.6	-2.08107760950073	2.9166108042326e-160	2.58339253693456e-159
ENSG00000236279.2	CLEC2L	-2.08111649502507	2.60985842560591e-61	6.82709812132983e-61
ENSG00000091181.15	IL5RA	-2.08122062525303	2.66219588600173e-89	9.3911457523858e-89
ENSG00000113504.15	SLC12A7	-2.08145225610336	3.46729374855271e-149	2.61791278413516e-148
ENSG00000227091.1	RP5-1028L10.1	-2.08192317264339	6.89271138278555e-50	1.59944817139107e-49
ENSG00000176771.11	NCKAP5	-2.08325032822654	3.28005918830826e-55	8.07486070771021e-55
ENSG00000272520.1	CTD-2044J15.2	-2.08328207550836	4.72776744930111e-151	3.67165610427999e-150
ENSG00000131885.12	KRT17P1	-2.08355133292874	1.10976482940514e-60	2.8844117255664e-60
ENSG00000133874.1	RNF122	-2.08367256326056	9.82300777305894e-109	4.33834871017589e-108
ENSG00000265933.1	LINC00668	-2.08463594638521	1.28330980794205e-38	2.64149069878419e-38
ENSG00000267203.1	SNRPGP4	-2.08477296730891	3.53798967967768e-72	1.03558913520228e-71
ENSG00000239775.1	AC017116.11	-2.08530447546441	6.09297043426881e-130	3.57729921801052e-129
ENSG00000244242.1	IFITM10	-2.08602088840265	2.06250088535823e-121	1.07378112402533e-120
ENSG00000111339.6	ART4	-2.08664144661627	3.30147156119335e-45	7.29880993093901e-45
ENSG00000182676.4	PPP1R27	-2.08691926641434	7.36001596316632e-60	1.89878626453349e-59
ENSG00000188163.6	FAM166A	-2.08711639344441	1.68628685209582e-67	4.7047004851633e-67
ENSG00000184414.2	RP11-44M6.3	-2.08713658025602	6.7474862347884e-65	1.83173989261778e-64
ENSG00000259517.1	RP11-324D17.1	-2.08781091290489	1.25155097983977e-60	3.2507537927457e-60
ENSG00000170011.9	MYRIP	-2.08820530232652	1.39842404177597e-63	3.74244779025573e-63
ENSG00000145113.17	MUC4	-2.08839660644432	5.06630753697379e-54	1.23148989396412e-53
ENSG00000073670.9	ADAM11	-2.08846764536535	1.57931462996139e-109	7.06349378293234e-109
ENSG00000247765.1	RP11-32B5.7	-2.08886096746782	1.55177605886004e-41	3.29958894920098e-41
ENSG00000267339.1	LINC00906	-2.08890412164221	1.99621342641579e-55	4.92633847583679e-55
ENSG00000196517.7	SLC6A9	-2.08967173332433	1.84083744233229e-65	5.0289812910699e-65
ENSG00000231794.3	AC009542.2	-2.09136357083081	4.09845496353565e-72	1.19899448136344e-71
ENSG00000168427.7	KLHL30	-2.09382410731234	3.50446646617377e-60	9.06861650029307e-60
ENSG00000254936.3	AF131215.3	-2.09386512651629	1.28130746955598e-66	3.53775777192376e-66
ENSG00000173467.4	AGR3	-2.09443115234111	5.54444721356327e-50	1.28812497223689e-49
ENSG00000234771.2	RP11-395P17.3	-2.09647315063131	2.59349573190829e-163	2.40132600726042e-162
ENSG00000128052.8	KDR	-2.09674989811026	4.48304039085831e-57	1.12452701069305e-56
ENSG00000164542.8	KIAA0895	-2.09774490286886	4.70686226022396e-126	2.63045916809801e-125
ENSG00000186350.8	RXRA	-2.0988609913253	7.71042247204617e-171	8.04692035634292e-170
ENSG00000223849.1	RP11-80I15.1	-2.09916367015655	2.70399063599762e-67	7.52320868675864e-67
ENSG00000198915.7	RASGEF1A	-2.10012209031278	1.8321826543504e-78	5.73290416817357e-78
ENSG00000257761.1	RP11-186F10.2	-2.10113125197782	2.99508349837834e-45	6.62253282736008e-45
ENSG00000055118.10	KCNH2	-2.10191720813312	7.35857890819394e-61	1.91643327216946e-60
ENSG00000078328.15	RBFOX1	-2.10261326678865	9.14422096057727e-51	2.14481010719256e-50
ENSG00000130734.5	ATG4D	-2.10263065895759	1.54984562098224e-208	3.08447664026399e-207
ENSG00000212864.2	RNF208	-2.10285543337541	2.36938494446184e-149	1.795445227371e-148
ENSG00000114737.11	CISH	-2.10415862766665	8.69091661435817e-103	3.56642659736637e-102
ENSG00000176435.6	CLEC14A	-2.10508934900126	3.65979348151935e-59	9.38119925636486e-59
ENSG00000186842.4	LINC00846	-2.10522829557513	4.25945671513688e-63	1.13321321245136e-62
ENSG00000095397.9	DFNB31	-2.10627086906799	4.17120291044051e-146	3.03711868842206e-145
ENSG00000198879.7	SFMBT2	-2.10656736678302	4.59521723055458e-91	1.65517994279032e-90
ENSG00000006459.6	JHDM1D	-2.1098747925798	2.50869771771477e-163	2.32439570939425e-162
ENSG00000148356.9	LRSAM1	-2.10989281606704	1.10993489236201e-206	2.13091811207818e-205
ENSG00000237973.1	hsa-mir-6723	-2.11022308694941	5.37219210174755e-43	1.15973435025488e-42
ENSG00000072952.14	MRVI1	-2.11045053437127	2.70814379965121e-62	7.148910160463e-62
ENSG00000182319.5	SGK223	-2.1105339117397	4.1742272144537e-99	1.64391209782327e-98
ENSG00000187116.9	LILRA5	-2.11079618587394	8.11294505573059e-40	1.68937808818011e-39
ENSG00000154265.11	ABCA5	-2.11252453593599	1.60431369634419e-166	1.56154732622309e-165
ENSG00000255318.1	RP11-655M14.13	-2.11349420545095	1.53505699116316e-59	3.94899225586538e-59
ENSG00000196156.3	KRTAP4-3	-2.11543759840385	1.93179260064954e-20	3.22135398620376e-20
ENSG00000152315.4	KCNK13	-2.11569875447314	5.22174879137324e-81	1.67795159293169e-80
ENSG00000230461.4	PROX1-AS1	-2.11597090924674	7.14442630417378e-74	2.12766372483211e-73
ENSG00000162009.7	SSTR5	-2.11650582631731	7.82654947789777e-72	2.28275760271173e-71
ENSG00000258227.2	CLEC5A	-2.11675146512324	1.85264365527683e-94	6.93809174789777e-94
ENSG00000247095.2	MIR210HG	-2.11737828024435	1.4944194776141e-45	3.31488523955783e-45
ENSG00000152969.12	JAKMIP1	-2.11763975130826	7.83319981863809e-59	2.00053310400604e-58
ENSG00000205089.3	CCNI2	-2.11889276789635	5.97106129039535e-73	1.76276734421734e-72
ENSG00000148180.12	GSN	-2.1191626146519	1.0557505372369e-120	5.43912745962025e-120
ENSG00000261609.3	GAN	-2.1214052192322	1.21920303163841e-93	4.51915262075169e-93
[truncated: 3,656 more rows]

## Sheet: Blood-vs-Skin
	gene	logFC	p	FDR
ENSG00000163464.7	CXCR1	11.6404406653681	1.27720036613708e-116	1.77701144275205e-114
ENSG00000188404.4	SELL	11.5531231087913	4.40990569355545e-128	1.8694554901852e-125
ENSG00000163221.7	S100A12	11.5291684486273	5.35748137343375e-91	1.0782924862213e-89
ENSG00000223609.3	HBD	11.3843280280705	9.55244631041022e-93	2.10022221108379e-91
ENSG00000112303.9	VNN2	11.3074444687676	1.70200114158742e-114	1.97337576805164e-112
ENSG00000244734.2	HBB	11.2911390822934	1.40502624976526e-104	6.90575492434442e-103
ENSG00000119535.13	CSF3R	11.1488357410678	1.85663657296189e-130	9.50422770962813e-128
ENSG00000187116.9	LILRA5	11.0684683264068	2.97994520454639e-107	1.76525968001197e-105
ENSG00000183019.3	C19orf59	10.8622276611752	1.17196047787992e-92	2.57044945233307e-91
ENSG00000112195.8	TREML2	10.8576056247324	2.6821931166739e-105	1.3914069110608e-103
ENSG00000131355.10	EMR3	10.8264874405107	1.4956013578426e-119	2.70514402930851e-117
ENSG00000171049.8	FPR2	10.7938408366169	2.7304381266494e-100	9.64577041850585e-99
ENSG00000206177.2	HBM	10.7714819639557	3.65666672284172e-111	3.24212499534048e-109
ENSG00000163421.4	PROK2	10.7097168471786	4.03317248412685e-104	1.91300703963017e-102
ENSG00000171051.4	FPR1	10.7077793416674	1.22441823067773e-113	1.35039394376087e-111
ENSG00000170956.12	CEACAM3	10.6844834168852	3.49219844401204e-111	3.10645363883576e-109
ENSG00000159339.9	PADI4	10.5402343172329	5.45828597431425e-104	2.5603592061682e-102
ENSG00000170866.7	LILRA3	10.521089198818	1.40066555541383e-90	2.75772548504592e-89
ENSG00000128383.8	APOBEC3A	10.5026120877263	5.88960153517996e-111	5.024867272043e-109
ENSG00000163737.3	PF4	10.4746151637168	2.97143071947618e-119	5.20115399032957e-117
ENSG00000239839.1	DEFA3	10.4481447960732	2.34496360646461e-70	1.8260966592133e-69
ENSG00000118113.7	MMP8	10.4065065112001	5.489337507169e-83	7.38746110649812e-82
ENSG00000163736.3	PPBP	10.3199858740968	1.35930285756415e-97	3.97834367082773e-96
ENSG00000268734.1	CTB-61M7.2	10.3087367607517	3.24983309275382e-92	6.9262546456798e-91
ENSG00000186431.14	FCAR	10.2472767851573	2.63188436610538e-92	5.64471578947076e-91
ENSG00000008438.4	PGLYRP1	10.2123572333382	1.09711448938072e-122	2.73080855150353e-120
ENSG00000204936.5	CD177	10.2107598282143	9.91756784239683e-81	1.20175762899539e-79
ENSG00000174837.10	EMR1	10.1830669159873	2.94092799335418e-103	1.29951656983212e-101
ENSG00000188536.8	HBA2	10.0596175824966	2.93180503689069e-128	1.26258416596637e-125
ENSG00000206172.4	HBA1	10.00974345478	2.93585131738655e-113	3.08730938341142e-111
ENSG00000173535.9	TNFRSF10C	9.98238593493976	1.93442476355804e-125	6.17445626589332e-123
ENSG00000124731.8	TREM1	9.97780701805262	5.64558351647221e-102	2.26349802880804e-100
ENSG00000257335.4	MGAM	9.87788491766414	5.07239897661587e-105	2.57713963735141e-103
ENSG00000162747.5	FCGR3B	9.77154006214758	2.98265376772768e-88	5.17737551965578e-87
ENSG00000004939.9	SLC4A1	9.76577840658348	1.11407853817367e-85	1.6867223671423e-84
ENSG00000093134.9	VNN3	9.75906559886154	6.62449479428376e-93	1.47077879102875e-91
ENSG00000189068.5	VSTM1	9.74538464375445	1.74149772434999e-113	1.88994299037358e-111
ENSG00000142405.17	NLRP12	9.66701658642304	4.91152938074463e-105	2.50008824819855e-103
ENSG00000166527.3	CLEC4D	9.61326019413196	9.98466251781347e-81	1.20934767308392e-79
ENSG00000184106.4	TREML3P	9.43581550224846	1.47313094984548e-109	1.10103349312005e-107
ENSG00000085265.6	FCN1	9.43532721707592	1.73624638261434e-113	1.88994299037358e-111
ENSG00000248166.1	AC008984.2	9.43195716984243	3.47008710306619e-101	1.28968401634642e-99
ENSG00000186074.14	CD300LF	9.38508581264908	4.44530651981711e-103	1.93899696445592e-101
ENSG00000169877.5	AHSP	9.35396589460752	3.46086403244661e-86	5.3994653285974e-85
ENSG00000173868.7	PHOSPHO1	9.33302205521847	1.2099103069452e-108	8.18605399943397e-107
ENSG00000101425.8	BPI	9.29873751652203	1.22313850223974e-82	1.62122198143341e-81
ENSG00000104974.6	LILRA1	9.2331813846145	1.47281951979823e-103	6.67096266972385e-102
ENSG00000206047.2	DEFA1	9.21029938134199	5.54716430432601e-74	4.99005685479672e-73
ENSG00000204577.7	LILRB3	9.20682483604966	1.00678498538453e-93	2.34263151273309e-92
ENSG00000163220.10	S100A9	9.20182345980082	3.60720212078359e-87	5.95298058022991e-86
ENSG00000197249.8	SERPINA1	9.12929751867523	8.0535359249046e-107	4.63907607597849e-105
ENSG00000163563.7	MNDA	9.10549790160269	8.3703174155618e-117	1.21441220214763e-114
ENSG00000169704.4	GP9	8.98615083421717	1.14559291119502e-109	8.7061852307093e-108
ENSG00000100721.6	TCL1A	8.98319493452667	7.27674330836005e-107	4.20949515349929e-105
ENSG00000105205.6	CLC	8.96971408353736	2.41245327130736e-88	4.22272707766709e-87
ENSG00000086506.2	HBQ1	8.94753316646509	2.22886101040479e-89	4.0941928282527e-88
ENSG00000214212.4	C19orf38	8.93703033761037	2.35883650193822e-122	5.71407081554339e-120
ENSG00000169385.2	RNASE2	8.91061391138395	5.16425762876782e-100	1.77356295855822e-98
ENSG00000158517.9	NCF1	8.88203567412018	1.28945273746856e-129	6.03174865866546e-127
ENSG00000140932.5	CMTM2	8.87120826086161	1.04521564552806e-100	3.78103275717623e-99
ENSG00000008516.12	MMP25	8.87026420062714	5.22235914937277e-123	1.34940786744412e-120
ENSG00000104918.4	RETN	8.84362449559107	1.7329935518718e-77	1.80768350849035e-76
ENSG00000239998.1	LILRA2	8.84066534863652	9.64279986135133e-108	6.0700418338358e-106
ENSG00000163958.9	ZDHHC19	8.83903360342953	5.77882755105121e-74	5.19500895585057e-73
ENSG00000164821.4	DEFA4	8.83814551759964	4.44531651054932e-74	4.01083745419732e-73
ENSG00000161911.7	TREML1	8.83216738887559	2.41023514896338e-97	6.9566053006942e-96
ENSG00000160883.6	HK3	8.80502963601226	1.1225113511374e-107	7.0011161994733e-106
ENSG00000105610.4	KLF1	8.79405292986233	2.78121688210388e-99	9.05848682213211e-98
ENSG00000225873.1	LINC00694	8.76279191640455	4.26443734320649e-92	9.03894137176057e-91
ENSG00000150337.9	FCGR1A	8.76064207623595	4.08809199662923e-94	9.78941076439079e-93
ENSG00000103313.7	MEFV	8.74650352164838	4.67552607515638e-106	2.55234804718446e-104
ENSG00000213934.5	HBG1	8.73510101905924	1.48985871955576e-77	1.55886451678625e-76
ENSG00000115607.5	IL18RAP	8.72345305862317	2.16208512053564e-108	1.42032763693105e-106
ENSG00000198019.8	FCGR1B	8.71364139234271	1.79934889769286e-87	3.01532643256979e-86
ENSG00000110203.4	FOLR3	8.63963870039932	8.02885638811849e-89	1.44258875937777e-87
ENSG00000165178.8	NCF1C	8.63304997470894	3.61577720563266e-122	8.45686649707066e-120
ENSG00000105352.6	CEACAM4	8.60389172980425	1.4999163612797e-86	2.38815908438261e-85
ENSG00000125910.4	S1PR4	8.5941802561251	7.1271223156038e-135	6.43007548018399e-132
ENSG00000196565.8	HBG2	8.58289952910637	4.31080065682611e-78	4.63193396516234e-77
ENSG00000126262.4	FFAR2	8.52293973861804	4.29290596489205e-116	5.76588275908347e-114
ENSG00000145287.6	PLAC8	8.47675615131096	4.24961712399e-111	3.69539622406964e-109
ENSG00000077984.4	CST7	8.42912349858184	2.08217508936186e-120	3.97827410911808e-118
ENSG00000260467.1	RP11-405F3.4	8.42727789565901	2.8254597282199e-101	1.05734548808737e-99
ENSG00000204010.3	IFIT1B	8.40090724606226	4.95512917786798e-91	9.98052039530334e-90
ENSG00000124469.6	CEACAM8	8.38583490418836	5.37010515245551e-78	5.75192747300713e-77
ENSG00000166523.3	CLEC4E	8.3839357250269	1.95147935619946e-77	2.02623752059118e-76
ENSG00000180549.7	FUT7	8.36368299035818	1.92869774776045e-113	2.07648803946384e-111
ENSG00000173597.4	SULT1B1	8.3517123167061	2.34903331454299e-86	3.70102339470766e-85
ENSG00000150681.5	RGS18	8.31504474947998	9.47462925459988e-86	1.43928424583734e-84
ENSG00000182885.12	GPR97	8.30164926548716	1.19216813384583e-115	1.54022445901768e-113
ENSG00000182487.8	NCF1B	8.2974288194647	3.6448820968394e-113	3.78886192219731e-111
ENSG00000211898.3	IGHD	8.28238110554336	1.5634801401095e-74	1.44134487534186e-73
ENSG00000231412.2	CTC-490G23.2	8.2743644140367	1.30874761741526e-89	2.44880217986851e-88
ENSG00000101307.11	SIRPB1	8.27168509772842	5.45998603742387e-131	2.96269762362694e-128
ENSG00000100985.7	MMP9	8.25851271838414	1.60903932342284e-102	6.73685893268289e-101
ENSG00000164047.3	CAMP	8.2458824238466	1.5584131171019e-84	2.24066275994126e-83
ENSG00000089169.10	RPH3A	8.22634440217976	8.81683941336915e-73	7.57711973785615e-72
ENSG00000133742.9	CA1	8.21109683549989	1.33166389888665e-77	1.39711420110958e-76
ENSG00000113303.7	BTNL8	8.17291955183575	4.65499020393175e-95	1.18586421805514e-93
ENSG00000092067.5	CEBPE	8.13725680656013	5.59420176431744e-93	1.24508849932483e-91
ENSG00000105374.5	NKG7	8.13534562272944	2.41613177327414e-94	5.90027643030609e-93
ENSG00000230257.1	NFE4	8.12755378127637	1.39714598214938e-89	2.60701290520597e-88
ENSG00000203710.6	CR1	8.11632505421789	4.5472259621486e-96	1.21907892864678e-94
ENSG00000171611.5	PTCRA	8.10125392521455	1.78593184770164e-124	5.10043336420981e-122
ENSG00000179840.5	C1orf200	8.07143696990831	1.22080111773298e-105	6.46905373539328e-104
ENSG00000181631.6	P2RY13	8.01493378383208	2.22197832895099e-95	5.75783133168761e-94
ENSG00000140749.7	IGSF6	8.00320768237196	9.97595838823613e-117	1.42451435279597e-114
ENSG00000163534.10	FCRL1	8.00061906779648	3.57398741149126e-94	8.60389107907448e-93
ENSG00000261471.1	RP11-61F12.1	7.99902550507687	4.84187657907653e-90	9.30346695941398e-89
ENSG00000196415.5	PRTN3	7.9789949316708	3.07785632801084e-65	1.9896430792295e-64
ENSG00000243273.1	RP11-166N6.2	7.97087945281828	3.41007254394034e-79	3.84054288873579e-78
ENSG00000260078.3	RP11-44F14.1	7.96153641243389	1.86979882292983e-95	4.8778376793182e-94
ENSG00000204044.5	RP11-465L10.10	7.95527837438382	2.20572936639286e-101	8.32317711260148e-100
ENSG00000267174.1	CTC-510F12.4	7.94557078290293	6.01994022629686e-84	8.42760569038494e-83
ENSG00000229314.4	ORM1	7.92349156926581	3.05652375660906e-66	2.04403613607495e-65
ENSG00000211899.3	IGHM	7.91067384776604	2.52577440488403e-73	2.21985051437994e-72
ENSG00000137757.6	CASP5	7.89636430602403	9.74269580298542e-80	1.12241647486538e-78
ENSG00000018280.12	SLC11A1	7.87715187839106	7.4385698746808e-93	1.64747623893849e-91
ENSG00000140379.7	BCL2A1	7.8663389718792	3.35847081709421e-85	4.95749030133749e-84
ENSG00000185905.3	C16orf54	7.83982956313335	4.02262675633184e-110	3.18186258093408e-108
ENSG00000269271.1	CTB-83J4.2	7.81231649078332	2.17278674030386e-88	3.81305802400931e-87
ENSG00000143546.5	S100A8	7.7943047245982	7.47138034426216e-65	4.75947452735799e-64
ENSG00000132704.11	FCRL2	7.78434673300377	2.15197744239728e-102	8.91378625796652e-101
ENSG00000254415.3	SIGLEC14	7.78402358254747	1.73394103807915e-67	1.21027924631143e-66
ENSG00000178789.4	CD300LB	7.75678369191982	2.00806567732932e-98	6.25497472923326e-97
ENSG00000248996.1	RP11-1334A24.6	7.7388238800778	2.75802485109593e-114	3.14403244685225e-112
ENSG00000160856.16	FCRL3	7.72982847737521	5.69124726636015e-89	1.02802416500411e-87
ENSG00000100453.8	GZMB	7.70832069903586	9.16592583494775e-74	8.19376388230535e-73
ENSG00000234484.1	RP1-55C23.7	7.70294058554032	1.80883103509313e-103	8.13853977000194e-102
ENSG00000250687.2	RP11-497H16.7	7.68333238931192	3.46651992744678e-66	2.31536563642439e-65
ENSG00000105369.5	CD79A	7.67408361748828	4.0878174824859e-104	1.93554234061649e-102
ENSG00000245164.2	LINC00861	7.67243920153631	8.04217074282823e-87	1.30186237722955e-85
ENSG00000090382.2	LYZ	7.6714732555656	1.41446099871828e-95	3.71138697835839e-94
ENSG00000237803.1	LINC00211	7.66674268426915	7.33424445794217e-85	1.06923904561219e-83
ENSG00000251393.3	RP1-240K6.3	7.6582209658325	3.34213966424908e-88	5.78657250993884e-87
ENSG00000149516.9	MS4A3	7.65601977466969	4.20227457157804e-74	3.79913066982618e-73
ENSG00000140678.12	ITGAX	7.65269655725918	4.34845721670805e-127	1.63858323259036e-124
ENSG00000110876.8	SELPLG	7.64578889518769	4.48272341613641e-136	5.06753204179987e-133
ENSG00000112053.9	SLC26A8	7.63066178769045	6.95262254583501e-94	1.63176126549351e-92
ENSG00000174885.8	NLRP6	7.62330349831399	5.10696217456692e-80	5.99035844177152e-79
ENSG00000189430.8	NCR1	7.61096252517216	8.04775465943468e-98	2.40202015033138e-96
ENSG00000183822.2	CTA-833B7.2	7.60700093938311	2.67421805844536e-107	1.59459802513585e-105
ENSG00000244482.5	LILRA6	7.57501701784575	4.28323249676032e-106	2.3476440579718e-104
ENSG00000234389.1	AC007278.3	7.54866728947389	2.09246086166351e-75	1.99474896829911e-74
ENSG00000132965.5	ALOX5AP	7.54715140206514	1.59642443372455e-110	1.30459612383677e-108
ENSG00000168995.9	SIGLEC7	7.52136728759903	3.19955339055166e-97	9.1568652994786e-96
ENSG00000185897.6	FFAR3	7.50801965825265	2.47314435630432e-68	1.77981112814039e-67
ENSG00000180871.3	CXCR2	7.50199497164454	9.0880093768131e-109	6.25804016249533e-107
ENSG00000229754.1	CXCR2P1	7.49430487617826	7.54353841354346e-87	1.22479796946647e-85
ENSG00000196684.8	HSH2D	7.47081640230152	3.32915213347403e-110	2.64877497165056e-108
ENSG00000099985.3	OSM	7.46198778862605	5.90459310831478e-80	6.88725346610869e-79
ENSG00000175489.9	LRRC25	7.4522231696353	1.40030333757882e-115	1.79205801187976e-113
ENSG00000253193.4	FCGR1C	7.42819194781276	8.02202563427959e-68	5.66785358030312e-67
ENSG00000112299.7	VNN1	7.42038745271964	3.04233033268684e-88	5.2775872286526e-87
ENSG00000131042.9	LILRB2	7.4128535916426	1.20220551886974e-111	1.11702184700188e-109
ENSG00000234506.1	RP11-274B18.2	7.41200534887609	1.14369365689988e-82	1.51807987306021e-81
ENSG00000238160.1	AC116366.5	7.41132824215808	7.29901675454556e-89	1.31493773949253e-87
ENSG00000188056.7	TREML4	7.36583047141895	5.00247439771621e-80	5.87541700798435e-79
ENSG00000257764.2	RP11-1143G9.4	7.35800383583031	1.24988343612141e-100	4.49146854376293e-99
ENSG00000005381.6	MPO	7.35776942213811	5.01146918230676e-67	3.44218152873834e-66
ENSG00000136250.7	AOAH	7.35187834150031	7.23222553542741e-130	3.56759110912147e-127
ENSG00000227507.2	LTB	7.34577466146696	1.53134768325699e-108	1.02332497523264e-106
ENSG00000242324.1	RP4-576H24.2	7.34456941133147	2.33348951177657e-89	4.28058850196147e-88
ENSG00000255441.1	CTD-2616J11.2	7.30888331856535	2.06292797222965e-95	5.35079338571345e-94
ENSG00000007129.13	CEACAM21	7.30841090084032	1.00990398277105e-93	2.34586515039052e-92
ENSG00000143226.9	FCGR2A	7.30451207203643	8.36033572255921e-109	5.78633337981515e-107
ENSG00000117091.5	CD48	7.29329857225038	8.4003834204198e-116	1.09572501240101e-113
ENSG00000136929.8	HEMGN	7.28082482725205	1.07229733447068e-71	8.76544109114917e-71
ENSG00000101336.8	HCK	7.26699448671163	2.60555158742237e-131	1.47273375246576e-128
ENSG00000156738.13	MS4A1	7.26526824645141	2.34280736919361e-86	3.69335890375316e-85
ENSG00000240247.2	DEFA1B	7.24652363330252	1.46203224926227e-72	1.24463121916331e-71
ENSG00000186407.4	CD300E	7.24418791572733	2.99161000972807e-89	5.46200344373703e-88
ENSG00000225101.3	OR52K3P	7.2429541704022	1.20533847946758e-73	1.07219797660442e-72
ENSG00000113749.5	HRH2	7.23819512298091	2.90130476210716e-96	7.84798599209664e-95
ENSG00000243064.4	ABCC13	7.23675895674904	4.12394447790969e-91	8.33110481237287e-90
ENSG00000169397.3	RNASE3	7.2339664364567	6.98949644017247e-85	1.02117408679763e-83
ENSG00000129450.4	SIGLEC9	7.23089482983154	8.46468588002813e-105	4.2371843655174e-103
ENSG00000110934.6	BIN2	7.23087393109126	9.21192499885749e-144	4.16547895240004e-140
ENSG00000091106.14	NLRC4	7.22801002553255	4.19038885118114e-97	1.19046533949105e-95
ENSG00000142347.12	MYO1F	7.22466132477285	1.63226228537873e-144	8.85698161292206e-141
ENSG00000253616.1	RP11-875O11.3	7.22354347117095	7.13787081976197e-83	9.5727915576353e-82
ENSG00000123405.9	NFE2	7.2194479361407	5.88256220467942e-91	1.18134563416105e-89
ENSG00000162551.9	ALPL	7.21584639928437	1.20558599252928e-90	2.38401993901691e-89
ENSG00000145491.7	ROPN1L	7.20401688553653	3.92261979992614e-86	6.10232785503418e-85
ENSG00000083454.17	P2RX5	7.19179257833189	6.09637137963137e-87	9.92801031817399e-86
ENSG00000104972.10	LILRB1	7.1855153232607	6.34457856347894e-88	1.08465507880118e-86
ENSG00000224397.1	RP11-290F20.3	7.17983469721283	1.3241324708796e-97	3.89220347426159e-96
ENSG00000203747.5	FCGR3A	7.17171995453765	4.35981653012098e-100	1.50875232498358e-98
ENSG00000228863.4	RP11-404F10.2	7.16370573886977	2.28816174334671e-91	4.67119008718882e-90
ENSG00000204933.2	CD177P1	7.15701272460718	6.82305012460422e-62	3.94367645783206e-61
ENSG00000188822.6	CNR2	7.15422175487681	5.21660611421515e-90	1.00093168659668e-88
ENSG00000254760.1	CTD-2616J11.3	7.15074095187213	8.80125551930032e-89	1.5782343918978e-87
ENSG00000146094.9	DOK3	7.1453337779584	1.05058529674032e-137	1.58352387143676e-134
ENSG00000248477.2	RP11-848G14.2	7.14232998415764	2.94009466432811e-66	1.96860089678889e-65
ENSG00000177455.7	CD19	7.13667562613252	2.00701019384715e-90	3.93440704980253e-89
ENSG00000235568.2	NFAM1	7.10092558574133	8.55832490487223e-107	4.90900450304627e-105
ENSG00000151948.7	GLT1D1	7.09955908490075	7.22938506071815e-111	6.11029427047801e-109
ENSG00000250361.2	GYPB	7.09810249890579	5.1865466346787e-78	5.5575117198052e-77
ENSG00000198216.6	CACNA1E	7.08935948591821	1.56616173561939e-82	2.05969626995103e-81
ENSG00000136573.8	BLK	7.0694764175495	2.91396359909865e-87	4.82505165274486e-86
ENSG00000171777.11	RASGRP4	7.05574625292109	3.51631266280705e-121	7.17301344771565e-119
ENSG00000187912.7	CLEC17A	7.05497520546495	1.63688255515999e-95	4.27844514489844e-94
ENSG00000143119.8	CD53	7.02812366482699	2.29135266683836e-124	6.34353971469301e-122
ENSG00000123329.13	ARHGAP9	7.02804284769091	5.95559058746613e-142	1.46891934753221e-138
ENSG00000163568.9	AIM2	7.02182261562564	3.56888649584312e-81	4.43552265317086e-80
ENSG00000269072.1	CTD-3187F8.14	7.01764576957758	2.29533365971686e-90	4.48019406631497e-89
ENSG00000167664.4	TMIGD2	7.01638833142436	1.10487090291926e-78	1.21706262554212e-77
ENSG00000005961.13	ITGA2B	6.99870799237382	2.02002695261542e-105	1.0539490625271e-103
ENSG00000141096.4	DPEP3	6.99614536457272	3.2724264704476e-78	3.53440296853956e-77
ENSG00000254789.1	RP11-531H8.2	6.98346173763908	7.25566958441506e-80	8.4341718720979e-79
ENSG00000186152.6	LILRP1	6.98069321069325	5.92074258171332e-81	7.28176187599565e-80
ENSG00000187037.4	GPR141	6.9666267525438	5.54091222062087e-87	9.05637268961964e-86
ENSG00000115523.12	GNLY	6.94778085258135	3.97450320507361e-73	3.45505435619519e-72
ENSG00000239951.1	IGKV3-20	6.94731307695702	1.50695212895118e-61	8.59292101945659e-61
ENSG00000204475.5	NCR3	6.9384833088546	5.40998750564724e-73	4.68491449140489e-72
ENSG00000197405.3	C5AR1	6.93662231751997	3.91956614138632e-113	4.05884538099055e-111
ENSG00000184611.7	KCNH7	6.935640811816	2.51224216472935e-67	1.74187687634224e-66
ENSG00000135083.10	CCNJL	6.93485774462092	4.48919258342943e-115	5.48631909824432e-113
ENSG00000128340.10	RAC2	6.93167912604226	3.08756819982508e-138	5.58458752196362e-135
ENSG00000124256.10	ZBP1	6.92395301527801	3.31001278318077e-106	1.83273381266281e-104
ENSG00000122862.4	SRGN	6.92116481388185	1.09090012782686e-100	3.93579938405194e-99
ENSG00000260592.1	CTA-363E6.6	6.9119256555842	1.13142993863419e-79	1.30016203579348e-78
ENSG00000100365.10	NCF4	6.90334429354772	4.10243059170621e-125	1.27934533774231e-122
ENSG00000203999.4	RP11-290F20.1	6.89845000215843	1.15952595902083e-78	1.27623118840544e-77
ENSG00000161570.4	CCL5	6.89461946061237	1.06867513444219e-80	1.29323037790147e-79
ENSG00000125735.6	TNFSF14	6.88005102156664	9.49193706592167e-76	9.17441198915286e-75
ENSG00000271722.1	RP11-446E9.2	6.87866791374999	3.50542983092531e-78	3.78154340925784e-77
ENSG00000255594.1	Z82188.1	6.87766950384436	1.7557383920305e-136	2.07108427452955e-133
ENSG00000231027.1	AC079325.6	6.87434219914336	2.07126712845754e-78	2.25503806028016e-77
ENSG00000000938.8	FGR	6.86424548776208	4.4201872988652e-122	1.02499232141463e-119
ENSG00000076662.5	ICAM3	6.86302795098133	6.10085597862784e-143	2.0690290444519e-139
ENSG00000183473.5	SSTR3	6.84954774250365	5.86889040227509e-95	1.48812023835631e-93
ENSG00000165702.8	GFI1B	6.84202405564749	1.43063902220425e-93	3.28381280130486e-92
ENSG00000100450.8	GZMH	6.84053715731482	1.62522905217736e-64	1.02496721093965e-63
ENSG00000261346.1	RP11-297C4.2	6.83930572331214	1.48999182975907e-91	3.07882470169028e-90
ENSG00000152213.3	ARL11	6.83823806631503	1.10543487036687e-107	6.91049619076582e-106
ENSG00000101162.3	TUBB1	6.81709389816831	1.3958229526466e-85	2.10389291823638e-84
ENSG00000136315.3	RP11-84C10.2	6.81339679785754	8.01255150075453e-79	8.8657640606432e-78
ENSG00000158869.6	FCER1G	6.81323637170447	2.03636882733614e-107	1.23876059763356e-105
ENSG00000172232.5	AZU1	6.80934172408394	6.29328234399076e-59	3.30705100280483e-58
ENSG00000180767.5	CHST13	6.80890656151589	1.647482041802e-74	1.51620879498406e-73
ENSG00000143297.14	FCRL5	6.80516746186872	9.08904308483791e-70	6.90741814943242e-69
ENSG00000165682.10	CLEC1B	6.79470206934323	8.63609254282451e-76	8.36507771436529e-75
ENSG00000164512.13	ANKRD55	6.78181563533459	4.35533965476463e-81	5.38826813376285e-80
ENSG00000134539.12	KLRD1	6.77916591208528	3.70769441044801e-79	4.17227113437847e-78
ENSG00000231964.1	RP11-67C2.2	6.75096660768692	6.63630531885306e-98	1.99611529496455e-96
ENSG00000142512.10	SIGLEC10	6.72791972319697	1.3583331822707e-103	6.17302136820544e-102
ENSG00000188305.4	C19orf35	6.70966098466364	1.32550475135638e-91	2.74730858739876e-90
ENSG00000162722.8	TRIM58	6.70904944342876	2.20870790628655e-71	1.78293526347695e-70
ENSG00000005844.13	ITGAL	6.70222129823268	1.20589151577358e-106	6.84456960553412e-105
ENSG00000211666.2	IGLV2-14	6.69590389587755	4.29193763758912e-59	2.26545836664262e-58
ENSG00000066336.7	SPI1	6.68529233849464	2.71540246002673e-134	2.1049024040853e-131
ENSG00000172322.9	CLEC12A	6.68091559174468	1.60073876481807e-84	2.29786473165497e-83
ENSG00000258476.1	RP11-76E17.3	6.67616006887159	4.83375332559268e-52	2.05491321649412e-51
ENSG00000272098.1	AC092299.8	6.67352925656701	3.64341955329409e-80	4.30342254681854e-79
ENSG00000167633.12	KIR3DL1	6.66118225619314	1.05447552520651e-68	7.69472175211884e-68
ENSG00000263391.1	AL512428.1	6.64951772494003	4.97096315426812e-89	8.99714485246488e-88
ENSG00000257017.4	HP	6.63872749316394	1.45540566402242e-62	8.59338652243574e-62
ENSG00000261332.1	RP11-297C4.1	6.63715090561226	1.62163441442463e-93	3.70341441900292e-92
ENSG00000237075.4	RP11-497H16.2	6.63339953935626	5.28130653621563e-43	1.76266610449091e-42
ENSG00000174123.6	TLR10	6.62343553770522	5.28825069554904e-80	6.19497105444478e-79
ENSG00000160593.13	AMICA1	6.62261257322498	3.76132443090505e-118	6.11068821166976e-116
ENSG00000260943.1	RP11-476D10.1	6.59494641922565	3.02006854080446e-74	2.74957985169684e-73
ENSG00000244437.1	IGKV3-15	6.5753965080462	1.40259643812098e-58	7.27606959133084e-58
ENSG00000152463.10	OLAH	6.57363467226611	2.69803030631726e-35	7.4526837956316e-35
ENSG00000213937.3	CLDN9	6.57205534277288	1.35892533938292e-93	3.13511933527195e-92
ENSG00000189127.3	ANKRD34B	6.56401898604487	8.23611927567439e-60	4.44596402841866e-59
ENSG00000059377.11	TBXAS1	6.55726689129573	1.38567361689548e-109	1.03852792541412e-107
ENSG00000248099.3	INSL3	6.55710070539277	9.75032243414926e-76	9.41074343510863e-75
ENSG00000144130.7	NT5DC4	6.55269250263635	5.65049678882538e-88	9.67215320994457e-87
ENSG00000163823.3	CCR1	6.55080066407651	4.18701073023981e-89	7.60869310931925e-88
ENSG00000198574.4	SH2D1B	6.54380674414472	8.28395396815027e-70	6.3061715799631e-69
ENSG00000182183.10	FAM159A	6.5431780469912	4.5439443434163e-88	7.81253193797387e-87
ENSG00000122223.8	CD244	6.52997453356455	1.59429573564642e-89	2.96469071993304e-88
ENSG00000100055.16	CYTH4	6.52717207203291	2.86096945497883e-110	2.31014768699496e-108
ENSG00000136167.9	LCP1	6.520085758484	2.67107544919678e-132	1.64702154573086e-129
ENSG00000241351.1	IGKV3-11	6.51290229979157	1.11461182986155e-58	5.80321119861327e-58
ENSG00000167483.13	FAM129C	6.50839518483923	2.76997848126227e-100	9.77272902147291e-99
ENSG00000213654.5	GPSM3	6.4985174154752	1.341726598524e-152	3.15558814689998e-148
ENSG00000167850.3	CD300C	6.48059986396793	2.21497509029186e-89	4.07144235601006e-88
ENSG00000226777.3	KIAA0125	6.48008867673241	7.25785763295585e-81	8.87795020016796e-80
ENSG00000125538.7	IL1B	6.48000124493592	1.89073409010614e-76	1.88316837733736e-75
ENSG00000263264.1	CTB-133G6.1	6.47708691627772	2.45833393265593e-87	4.08933524996247e-86
ENSG00000241163.3	LINC00877	6.47159458807056	6.78312567539576e-78	7.22264453293416e-77
ENSG00000269220.1	LINC00528	6.46913924904811	5.08371151691906e-101	1.86386725899366e-99
ENSG00000103154.5	NECAB2	6.46168111404222	1.92204191633926e-73	1.6969384715978e-72
ENSG00000081237.14	PTPRC	6.45959724236428	4.37023753581775e-110	3.44677077279859e-108
ENSG00000011600.7	TYROBP	6.45780845509441	1.29079145592366e-118	2.17518403668726e-116
ENSG00000233038.1	AC011899.9	6.45772088294236	3.57854394926447e-71	2.87502149503981e-70
ENSG00000165071.10	TMEM71	6.45198579557149	1.80170164374829e-116	2.46878622709772e-114
ENSG00000251230.1	RP11-701P16.5	6.44438410839572	1.26123938838406e-64	7.98569097928775e-64
ENSG00000238243.2	OR2W3	6.44281763524164	6.29563595321192e-60	3.41887307939537e-59
ENSG00000167261.9	DPEP2	6.43579333723327	1.78637518445001e-104	8.67015118592365e-103
ENSG00000101082.9	SLA2	6.43287581727047	7.85890881703498e-87	1.27447731688569e-85
ENSG00000211949.2	IGHV3-23	6.41507165245444	2.1662861870167e-62	1.27160343011575e-61
ENSG00000082074.11	FYB	6.41447080312265	1.3421450209465e-105	7.07062845889311e-104
ENSG00000256581.1	NLRP9P	6.41162446392277	4.69486265264517e-84	6.60665553054544e-83
ENSG00000205565.6	RP11-497H16.6	6.40917277304044	4.03305519109545e-48	1.53724108442836e-47
ENSG00000271856.1	RP11-861A13.4	6.40492535890188	2.29928100598186e-80	2.73820462780079e-79
ENSG00000189013.10	KIR2DL4	6.39850599352708	1.97293042987906e-74	1.80897517718989e-73
ENSG00000180644.6	PRF1	6.39836435162003	1.91160760648169e-69	1.43786598201981e-68
ENSG00000104894.7	CD37	6.3921495364376	7.34703254158356e-135	6.43007548018399e-132
ENSG00000115956.9	PLEK	6.38711865988416	3.30198034129577e-108	2.12289167392644e-106
ENSG00000136490.4	LIMD2	6.38205756735861	9.44698560775296e-135	8.0095677038733e-132
ENSG00000175857.4	GAPT	6.37876580516271	2.5966280678004e-88	4.53048978183232e-87
ENSG00000270972.1	RP11-326C3.15	6.37601718323568	7.41363899679733e-71	5.86583375975819e-70
ENSG00000115165.5	CYTIP	6.37183339475242	2.67806757371884e-124	7.33925771137028e-122
ENSG00000250138.3	RP11-848G14.5	6.3657519832417	2.01755983264976e-48	7.75771199257661e-48
ENSG00000243466.1	IGKV1-5	6.35807661478073	1.6086027495328e-59	8.59960614730531e-59
ENSG00000218809.1	RP1-229K20.5	6.35728840924185	1.57609058325134e-91	3.24437887816329e-90
ENSG00000255801.1	RP11-561P12.5	6.35638200868497	3.37906249789468e-73	2.94782458618587e-72
ENSG00000220008.2	LINGO3	6.35576904961789	5.14376665332791e-95	1.30792439617094e-93
ENSG00000198336.5	MYL4	6.35118083486181	2.52114354428177e-64	1.58116378871726e-63
ENSG00000221957.4	KIR2DS4	6.34356405946704	4.55417200610392e-57	2.23839204162329e-56
ENSG00000255197.1	RP11-750H9.5	6.34336676087793	5.30488074717323e-113	5.41077893050965e-111
ENSG00000257275.2	RP11-164H13.1	6.33692920906454	1.70607684357851e-104	8.29526359195851e-103
ENSG00000257743.4	RP11-1220K2.2	6.33148155584236	2.19300171687941e-51	9.16769330980822e-51
ENSG00000196092.8	PAX5	6.33064102488658	1.37234715056161e-69	1.03829198387862e-68
ENSG00000126251.5	GPR42	6.32304504945735	4.12935673939523e-70	3.18006181369662e-69
ENSG00000204482.6	LST1	6.32132535609851	2.27167204729751e-117	3.40512344283032e-115
ENSG00000169896.12	ITGAM	6.30932954772931	1.19167107392948e-109	9.00591306595566e-108
ENSG00000211653.2	IGLV1-40	6.30895072913267	2.25052017098282e-55	1.04948199998169e-54
ENSG00000086730.12	LAT2	6.30648987870396	3.82250143978207e-140	8.64235721356062e-137
ENSG00000133063.11	CHIT1	6.30555542468853	2.16390493439423e-70	1.68800761285365e-69
ENSG00000211671.2	IGLV2-8	6.30544101040362	7.9541638883024e-53	3.45618866837816e-52
ENSG00000211598.2	IGKV4-1	6.30444763504878	1.94856815763893e-55	9.11178950101722e-55
ENSG00000196209.8	SIRPB2	6.29818028695679	6.78524757739328e-99	2.18116767798883e-97
ENSG00000154146.8	NRGN	6.29724031033749	5.02694043988536e-110	3.9191356630612e-108
ENSG00000206344.6	HCG27	6.2860704116692	4.27275087685648e-90	8.22739560255452e-89
ENSG00000073861.2	TBX21	6.28155995611943	1.38561441240411e-75	1.32790902942197e-74
ENSG00000272053.1	RP11-367G6.3	6.27311977690487	3.87601431457724e-80	4.57416895906024e-79
ENSG00000224177.2	LINC00570	6.26130040930625	7.20848849619033e-79	7.9923784793682e-78
ENSG00000171643.9	S100Z	6.25405506896582	3.59206461759458e-77	3.69152670984692e-76
ENSG00000261218.1	RP11-960L18.1	6.25341158297691	9.06398075752304e-91	1.80157408009053e-89
ENSG00000141968.3	VAV1	6.25077965355355	2.31109237143421e-127	8.83130241258893e-125
ENSG00000213373.3	LINC00671	6.24781300363632	4.25153238530473e-67	2.92836570565379e-66
ENSG00000128594.3	LRRC4	6.24359275379542	7.55098233563019e-83	1.01118312807494e-81
ENSG00000211668.2	IGLV2-11	6.24249348141918	3.37147616507257e-57	1.66190988071555e-56
ENSG00000254928.1	RP11-702H23.6	6.23766869787059	1.10400607766125e-84	1.59577990905846e-83
ENSG00000168903.8	BTNL3	6.23672185082739	3.29010102969208e-53	1.44299597537303e-52
ENSG00000229988.1	HBBP1	6.21992420472551	4.46305975077275e-61	2.51531520769039e-60
ENSG00000243772.2	KIR2DL3	6.21887027108207	1.45620468698644e-67	1.01956875774527e-66
ENSG00000249790.2	RP11-20D14.6	6.20970189141104	8.76412278198167e-48	3.30754507160863e-47
ENSG00000211673.2	IGLV3-1	6.20244437351113	3.37491311502455e-54	1.53041563970802e-53
ENSG00000231680.1	AP003774.6	6.20127005989628	1.09243592224293e-85	1.65672884328524e-84
ENSG00000155307.13	SAMSN1	6.20073277307016	1.31889574330631e-82	1.74295959140982e-81
ENSG00000211747.3	TRBV20-1	6.19691600427286	1.29623938941533e-72	1.1062683508722e-71
ENSG00000175463.7	TBC1D10C	6.19220479036289	1.29117634631163e-136	1.66813835484671e-133
ENSG00000140368.8	PSTPIP1	6.18967153618485	1.07939719924003e-129	5.13774130045288e-127
ENSG00000233431.1	RP11-63N8.3	6.18636733277061	4.15167736641106e-90	7.9999402434729e-89
ENSG00000125900.8	SIRPD	6.18238633676484	2.84644403136074e-83	3.88074738768082e-82
ENSG00000211651.2	IGLV1-44	6.1765094621679	6.03349184085964e-52	2.55852871419761e-51
ENSG00000102879.11	CORO1A	6.17597639913181	6.48601384147643e-135	6.28471576903918e-132
ENSG00000242472.1	IGHJ5	6.17283911163248	8.84588126636434e-78	9.37124578827532e-77
ENSG00000211660.3	IGLV2-23	6.16964367638031	1.28363743079541e-53	5.71486168935186e-53
ENSG00000186818.8	LILRB4	6.16517049563909	5.31784383542452e-80	6.22694955109636e-79
ENSG00000232869.2	TRBV29-1	6.16502961339372	1.87521118307616e-73	1.65667061569649e-72
ENSG00000211663.2	IGLV3-19	6.16456615404371	2.68146944571543e-54	1.21901721735431e-53
ENSG00000173110.6	HSPA6	6.16016805082051	1.25200415355865e-89	2.3474861568901e-88
ENSG00000211900.2	IGHJ6	6.14429213085643	9.51565045583643e-80	1.09719129841606e-78
ENSG00000157551.13	KCNJ15	6.14343765005887	7.05081262095584e-89	1.27191221555288e-87
ENSG00000239961.2	LILRA4	6.14163780603413	2.01008142164928e-66	1.35223206175965e-65
ENSG00000162511.7	LAPTM5	6.14093628975095	4.04249939644445e-126	1.38506262307182e-123
ENSG00000260719.1	AC009133.17	6.13653508247729	1.00977583658044e-94	2.51341543323523e-93
ENSG00000180061.5	TMEM150B	6.13060020415653	2.45626706005471e-68	1.76860354581593e-67
ENSG00000160255.12	ITGB2	6.12078880380907	7.64646181289663e-126	2.55403684214217e-123
ENSG00000180138.6	CSNK1A1L	6.11398851190937	4.53327258303112e-89	8.21591305612674e-88
ENSG00000225062.1	AC021016.6	6.11091675767526	5.87201954924264e-75	5.51068012419585e-74
ENSG00000167851.9	CD300A	6.10914573604578	6.19025984240643e-136	6.71791759137316e-133
ENSG00000151651.11	ADAM8	6.10274799413369	1.81377787150889e-134	1.49120022520933e-131
ENSG00000211734.3	TRBV5-1	6.10043780968249	1.15093395638507e-80	1.39215288322262e-79
ENSG00000211973.2	IGHV1-69	6.09140436946833	3.73559015655896e-73	3.25153341474499e-72
ENSG00000158428.3	C2orf62	6.08855305473691	3.44783846296705e-74	3.12853864009227e-73
ENSG00000168081.4	PNOC	6.07613065734276	5.59633142331947e-79	6.23804715883651e-78
ENSG00000248323.1	LUCAT1	6.07565428224882	1.84806287763323e-80	2.21367743633851e-79
ENSG00000185201.12	IFITM2	6.07334979612748	1.11215492137432e-101	4.3105535959724e-100
ENSG00000121807.5	CCR2	6.05862992518944	2.29568346817811e-84	3.27122837054309e-83
ENSG00000170476.11	MZB1	6.05702573220855	2.63690416220902e-58	1.35444617237586e-57
ENSG00000211956.2	IGHV4-34	6.05661832828313	5.24084501705026e-76	5.13133764552835e-75
ENSG00000233013.4	FAM157B	6.05609256699172	1.09340262650962e-72	9.36990102963753e-72
ENSG00000105639.14	JAK3	6.03975564421314	7.90761182433098e-122	1.78784513671603e-119
ENSG00000233355.2	CHRM3-AS2	6.03894452607081	1.05716870789465e-77	1.11559876366744e-76
ENSG00000075884.8	ARHGAP15	6.03765390709405	8.03440370446365e-121	1.58043640644664e-118
ENSG00000180539.4	C9orf139	6.03346959636694	7.63290665014051e-81	9.31571706365102e-80
ENSG00000271605.1	MILR1	6.01621343421351	1.18758922680223e-66	8.04707375433849e-66
ENSG00000134827.3	TCN1	6.0160467998116	1.11214298054247e-63	6.83897352790065e-63
ENSG00000109272.3	PF4V1	6.00656463816253	1.09722092076237e-75	1.05675189212651e-74
ENSG00000102837.6	OLFM4	6.00365676214008	1.63442896450435e-47	6.12059244112734e-47
ENSG00000141526.10	SLC16A3	6.00049196187425	5.05895758884985e-118	8.1215726830228e-116
ENSG00000012124.10	CD22	6.00015075957596	7.48200307427154e-81	9.13976701522112e-80
ENSG00000211648.2	IGLV1-47	5.99271771657542	2.20560364592654e-56	1.06156169092838e-55
ENSG00000172543.3	CTSW	5.99051534795551	5.70474187596926e-71	4.54153027690499e-70
ENSG00000184730.6	APOBR	5.98841075698646	5.86146428933059e-134	4.18493125352179e-131
ENSG00000233750.3	CICP27	5.97559823030283	7.92606470108808e-67	5.41531255112618e-66
ENSG00000126860.7	EVI2A	5.97367436789864	4.5901291013003e-79	5.14606581187515e-78
ENSG00000162894.7	FAIM3	5.95891043069158	4.87614250279852e-106	2.65651851894431e-104
ENSG00000165131.6	C7orf34	5.95560902602518	6.84547646090687e-62	3.95579599277666e-61
ENSG00000247774.2	PCED1B-AS1	5.94860094893548	7.68030910968492e-102	3.0331072264172e-100
ENSG00000231486.3	AC096579.7	5.94671133803585	3.57944998105317e-72	2.98445167289347e-71
ENSG00000164691.12	TAGAP	5.94377672785649	4.60097611205664e-113	4.72837435212912e-111
ENSG00000171236.9	LRG1	5.94278101489958	2.06166255541738e-77	2.13982275405619e-76
ENSG00000255045.1	RP11-677M14.2	5.94083222530902	9.71790009729691e-80	1.1200354610865e-78
ENSG00000049249.4	TNFRSF9	5.9400747975163	2.82553482039303e-75	2.68415914608135e-74
ENSG00000180509.7	KCNE1	5.93775410642045	6.53629077787322e-70	4.99397648815766e-69
ENSG00000111796.3	KLRB1	5.93770717691013	5.95933773800302e-69	4.39594323463187e-68
ENSG00000140090.13	SLC24A4	5.93548850588124	4.06767300604967e-86	6.31350322237606e-85
ENSG00000170909.9	OSCAR	5.92711511754977	1.34394489083567e-124	3.87899668438962e-122
ENSG00000135636.9	DYSF	5.9199283885771	2.51558187286463e-103	1.12069378969935e-101
ENSG00000175538.6	KCNE3	5.91745006400752	2.34093468708317e-96	6.36391773499535e-95
ENSG00000110777.7	POU2AF1	5.916722289404	1.65646083113759e-73	1.46819466872244e-72
ENSG00000211746.3	TRBV19	5.91627167709751	1.43665343130479e-68	1.04274596695373e-67
ENSG00000145649.7	GZMA	5.91446379120636	4.28273858126248e-69	3.18219175027702e-68
ENSG00000250918.2	RP11-497H16.4	5.91428520561508	3.06239305332009e-53	1.34464777358193e-52
ENSG00000230539.1	AOAH-IT1	5.9117512270366	8.68107454180928e-75	8.09090461675807e-74
ENSG00000211966.2	IGHV5-51	5.90619286619678	9.24059362437003e-65	5.87409900709427e-64
ENSG00000167208.10	SNX20	5.89001879852507	2.43228365252016e-134	1.9408908169566e-131
ENSG00000236525.1	AC007278.2	5.88943654060104	1.45627342809928e-60	8.07153307002279e-60
ENSG00000163131.6	CTSS	5.88891905397406	3.80941648252396e-109	2.74146627552673e-107
ENSG00000228278.2	ORM2	5.88538200503332	2.38347399210454e-63	1.45070484574723e-62
ENSG00000238005.2	RP11-443B7.1	5.87643901536128	5.16677962451473e-74	4.65095879206069e-73
ENSG00000255328.1	RP11-326C3.12	5.87024486679868	3.33187832924202e-65	2.15026619768471e-64
ENSG00000187621.10	TCL6	5.86923346031396	1.3304743335346e-66	9.00177035988213e-66
ENSG00000115271.6	GCA	5.86231597604353	9.28532529365731e-93	2.0448064979076e-91
ENSG00000130775.11	THEMIS2	5.86187862452953	3.89863901855332e-117	5.71751217364163e-115
ENSG00000186583.7	SPATC1	5.86044197119584	7.81845406591396e-63	4.66716121589244e-62
ENSG00000197272.2	IL27	5.85682329957041	6.99940183165455e-60	3.79119127759272e-59
ENSG00000215196.4	AC091878.1	5.8563034296619	5.70856728491048e-65	3.65108767107275e-64
ENSG00000246016.2	RP11-1C1.7	5.85424507646301	5.07510438244898e-79	5.6757072135294e-78
ENSG00000147454.9	SLC25A37	5.85020206655442	4.50486095758062e-111	3.90483650607411e-109
ENSG00000096996.11	IL12RB1	5.83380468620893	4.84708173414366e-96	1.29562733526159e-94
ENSG00000224373.2	IGHV4-59	5.83332367832164	3.86645174900383e-66	2.57677972002513e-65
ENSG00000156414.14	TDRD9	5.8289690899525	5.51518653742133e-67	3.78241976609651e-66
ENSG00000102524.7	TNFSF13B	5.82858850474105	1.23692805348478e-102	5.23542824010849e-101
ENSG00000116701.10	NCF2	5.82634298581287	2.27765093290496e-114	2.60738174939428e-112
ENSG00000227039.2	ITGB2-AS1	5.81957065102276	9.11014536866343e-85	1.3217505561348e-83
ENSG00000123838.6	C4BPA	5.81667339696935	5.35734023336489e-50	2.15973250923362e-49
ENSG00000261971.2	RP11-473M20.7	5.8156108662474	3.39857761885378e-107	2.00014770883128e-105
ENSG00000261416.1	RP11-455F5.5	5.80690810134416	1.4451661390749e-115	1.84078885066859e-113
ENSG00000103187.6	COTL1	5.79287548893884	1.48091310013474e-136	1.82630242362525e-133
ENSG00000077420.11	APBB1IP	5.78765654441291	2.57160659407792e-107	1.53678983488828e-105
ENSG00000161929.10	SCIMP	5.78647498594011	1.21316788169882e-114	1.43731256761444e-112
ENSG00000158473.6	CD1D	5.78632268988961	1.16123448519432e-94	2.88247509769508e-93
ENSG00000136286.10	MYO1G	5.78476485493687	5.50410649005114e-111	4.74069565655802e-109
ENSG00000162892.11	IL24	5.78330171640488	1.17918550922191e-86	1.88969179271705e-85
ENSG00000105851.6	PIK3CG	5.77116653931741	9.25356421139501e-111	7.72487540367255e-109
ENSG00000240864.1	IGKV1-16	5.76426904919725	4.95773904501887e-62	2.87780098481829e-61
ENSG00000197721.12	CR1L	5.75414277576081	9.3961759718993e-78	9.93095638074016e-77
ENSG00000134061.4	CD180	5.75262182360242	1.02722861966464e-72	8.80838801520901e-72
ENSG00000258831.1	RP11-76E17.4	5.74943976862397	2.64720006884807e-40	8.25435985150177e-40
ENSG00000234436.1	AC008984.7	5.74794160981984	2.38071443893842e-81	2.97655131072987e-80
ENSG00000261596.1	CTB-31N19.3	5.73889197918728	2.53599985902047e-87	4.21336265615948e-86
ENSG00000137078.4	SIT1	5.73505432017496	3.66233539740601e-83	4.97311419754868e-82
ENSG00000162711.12	NLRP3	5.72437204726381	6.41438134150101e-77	6.51304566527934e-76
ENSG00000211953.2	IGHV3-30	5.7233770784618	4.49343072433194e-70	3.45553483508645e-69
ENSG00000237169.1	RP11-452K12.3	5.71722544399192	2.14292854758049e-62	1.2581647787147e-61
ENSG00000139278.5	GLIPR1	5.71398333758507	3.19103265119227e-97	9.14212321642e-96
ENSG00000265206.2	MIR142	5.71217379599182	2.24375521237471e-85	3.35032045497734e-84
ENSG00000233614.5	DDX11L10	5.70245426825333	4.63018826722059e-55	2.14225166913305e-54
ENSG00000012779.6	ALOX5	5.7002527286317	3.01162232382234e-111	2.71042214915127e-109
ENSG00000133246.7	PRAM1	5.69929858759116	8.99490527066974e-127	3.21106282761238e-124
ENSG00000211659.2	IGLV3-25	5.69644539001519	5.22663272603267e-51	2.16759053026586e-50
ENSG00000229515.1	FLT1P1	5.69274941726742	3.07004398848151e-68	2.20061726424021e-67
ENSG00000240505.4	TNFRSF13B	5.6824664321545	1.03037676311873e-58	5.37392386777668e-58
ENSG00000072818.7	ACAP1	5.67604675232269	1.34525015757071e-138	2.80753707885008e-135
ENSG00000265975.1	CTB-41I6.2	5.67374456260637	2.16866455149621e-79	2.4649366546562e-78
ENSG00000086288.7	NME8	5.67338974162394	3.2753140358209e-82	4.25179641654817e-81
ENSG00000255760.1	RP11-428G5.5	5.66367870026438	4.3030075136811e-76	4.22529485536308e-75
ENSG00000140030.4	GPR65	5.66274807306124	7.26696410250831e-93	1.61078433876759e-91
ENSG00000134571.6	MYBPC3	5.66142040770788	3.29903195986903e-80	3.90174525297326e-79
ENSG00000196358.6	NTNG2	5.66054937322078	2.83172641627842e-115	3.50810819178309e-113
ENSG00000260507.1	RP11-356C4.3	5.6597654967068	4.04156630024496e-90	7.79884319288379e-89
ENSG00000155926.9	SLA	5.63997840394193	4.35404747229783e-100	1.50868022951357e-98
ENSG00000261222.2	CTD-2006K23.1	5.63547933859077	3.35047470166622e-59	1.773692275725e-58
ENSG00000225402.1	AC010878.3	5.63516118333663	9.38852129240975e-64	5.78120679038513e-63
ENSG00000168329.9	CX3CR1	5.63456252567858	1.34828151057064e-75	1.29350161468501e-74
ENSG00000268802.1	CTD-2587H19.1	5.62866398329678	1.11379425751194e-70	8.76656570947383e-70
ENSG00000185198.7	PRSS57	5.62133415942567	2.22254237144624e-62	1.30406135553002e-61
ENSG00000160991.11	ORAI2	5.6190895381434	1.92362474634189e-85	2.88023526451445e-84
ENSG00000173762.3	CD7	5.61875644422024	7.61236597300237e-86	1.16224592691912e-84
ENSG00000211689.2	TRGC1	5.606977851662	7.77702745813659e-56	3.68556387714767e-55
ENSG00000211662.2	IGLV3-21	5.60670803423141	4.65194185523098e-48	1.76915944034583e-47
ENSG00000225528.1	RP3-370M22.8	5.60651473627577	1.65305368055109e-73	1.46565357539319e-72
ENSG00000204345.1	CD300LD	5.60413875331179	1.68981939790601e-73	1.49629536829595e-72
ENSG00000198821.6	CD247	5.60264830912016	2.17810756270268e-84	3.11186078376443e-83
ENSG00000269619.1	CTD-3023J11.2	5.59731533266284	5.01388762961131e-60	2.73265940697036e-59
ENSG00000182866.12	LCK	5.59511974503202	1.13049988742257e-83	1.56328197990121e-82
ENSG00000089012.10	SIRPG	5.59331403039941	7.71097261179087e-72	6.34728149060977e-71
ENSG00000236345.1	RP11-59D5__B.2	5.58992475616098	5.41636100455112e-56	2.57538188598802e-55
ENSG00000162739.9	SLAMF6	5.58813180630765	1.57319823833339e-86	2.50190160634368e-85
ENSG00000198851.5	CD3E	5.5866743132359	8.92861266195788e-83	1.19037931268589e-81
ENSG00000174125.3	TLR1	5.58472690044433	9.12576906997009e-102	3.57790810169593e-100
ENSG00000224067.2	RP11-430K21.2	5.58027219452318	6.2326263848478e-53	2.71904464459408e-52
ENSG00000254087.3	LYN	5.57243231942051	2.02466153809472e-132	1.27746726023367e-129
ENSG00000163508.8	EOMES	5.56747212282214	6.67706430352164e-59	3.50532955918819e-58
ENSG00000211945.2	IGHV1-18	5.56730339623986	1.80905160628727e-65	1.17842446891188e-64
ENSG00000211753.2	TRBV28	5.56123853546824	3.95902807815586e-74	3.58399702330486e-73
ENSG00000197540.3	GZMM	5.56028842553054	1.82970173430046e-76	1.82438948009209e-75
ENSG00000143595.8	AQP10	5.55242356522544	7.48689870848921e-59	3.92440202588912e-58
ENSG00000239906.1	RP11-34P13.14	5.54340426602669	3.97220055621716e-70	3.06251131829292e-69
ENSG00000211947.2	IGHV3-21	5.53759689691785	8.56322032416113e-53	3.7178545465645e-52
ENSG00000112799.4	LY86	5.53267851418484	3.56651310520607e-100	1.24534191836996e-98
ENSG00000180448.6	HMHA1	5.53182153913377	5.61026974853657e-138	8.95366050279681e-135
ENSG00000228655.2	AC096558.1	5.52674727407212	4.45982887558865e-82	5.75093237754733e-81
ENSG00000253364.1	RP11-731F5.2	5.52665006721867	2.49655366926175e-40	7.79088999318387e-40
ENSG00000106952.3	TNFSF8	5.51684145194757	1.21093428011161e-83	1.67025205661963e-82
ENSG00000185669.5	SNAI3	5.5134625250865	8.95035009932435e-119	1.52724495940106e-116
ENSG00000269564.1	AC008753.4	5.51138098507135	9.97386564224989e-89	1.78026939960449e-87
ENSG00000268903.1	RP11-34P13.15	5.50914185989276	1.56565570338638e-89	2.91342969057448e-88
ENSG00000241755.1	IGKV1-9	5.50603344333489	4.50455899737297e-54	2.03315904438073e-53
ENSG00000211772.4	TRBC2	5.50450169117843	1.07516165710942e-77	1.13414505906048e-76
ENSG00000105371.8	ICAM4	5.50315575250245	2.66357441866684e-60	1.46434523916616e-59
ENSG00000135114.8	OASL	5.5030751309269	7.55696086386822e-83	1.01148448543467e-81
ENSG00000197208.5	SLC22A4	5.49499806394159	8.85367188825054e-84	1.23247291944651e-82
ENSG00000235532.1	LINC00402	5.48896034134737	3.65536485559394e-88	6.3167964265681e-87
ENSG00000111913.11	FAM65B	5.48763538054566	1.5533365962012e-110	1.27707803610712e-108
ENSG00000228140.1	RP3-467K16.4	5.48476639942038	3.2803074622011e-68	2.34885251404006e-67
ENSG00000258082.1	RP11-443B7.3	5.48063188552932	2.17619291252718e-69	1.63235526430121e-68
ENSG00000240666.1	MME-AS1	5.47795935876115	1.51537645074637e-65	9.89737084381313e-65
ENSG00000211934.2	IGHV1-2	5.4769788112449	1.72315769949677e-56	8.31276521071247e-56
ENSG00000267379.1	CTC-548K16.5	5.47665372521084	3.03753624200109e-108	1.97156449238593e-106
ENSG00000253701.1	AL928768.3	5.4741150554041	1.66140249675568e-57	8.29967062041581e-57
ENSG00000137462.6	TLR2	5.47226876220319	5.1963956328128e-99	1.6763782391658e-97
ENSG00000205639.5	MFSD2B	5.47018515962096	2.5054914638873e-77	2.5905674126039e-76
ENSG00000170180.15	GYPA	5.46414389467469	1.60036608234389e-53	7.10049585937401e-53
ENSG00000127084.13	FGD3	5.46143206393064	3.34804257128398e-143	1.29765347145008e-139
ENSG00000116824.4	CD2	5.46062290268297	1.99521308117841e-91	4.08852916204316e-90
ENSG00000141480.13	ARRB2	5.46035753666624	2.32618638966494e-152	3.15558814689998e-148
ENSG00000170396.6	ZNF804A	5.45927345200166	1.11837242110868e-61	6.41491800361511e-61
ENSG00000126264.5	HCST	5.44813599644081	3.18987626727603e-101	1.18879853032234e-99
ENSG00000086300.11	SNX10	5.44605300946713	3.18506659616202e-87	5.26593795371552e-86
ENSG00000164483.12	SAMD3	5.44576793383327	8.66136134616443e-69	6.3391258344426e-68
ENSG00000110665.7	C11orf21	5.4380118359001	2.21066280440164e-108	1.448731704015e-106
ENSG00000137270.10	GCM1	5.43728684751132	9.3576248566541e-60	5.04033591395439e-59
ENSG00000211637.2	IGLV4-69	5.43701052703271	7.54981354305904e-59	3.95585151094505e-58
ENSG00000159625.10	CCDC135	5.42429691167393	3.13431176780106e-64	1.95982974354023e-63
ENSG00000245954.2	RP11-18H21.1	5.42147247136845	2.55387043792363e-57	1.26555358632522e-56
ENSG00000249310.2	APOBEC3B-AS1	5.42049581557099	1.08195957560249e-66	7.34416943849665e-66
ENSG00000203813.4	HIST1H3H	5.41346913088883	1.72868502452803e-68	1.25135948240315e-67
ENSG00000101188.4	NTSR1	5.41210245594219	7.31381820721616e-53	3.18253731804301e-52
ENSG00000126353.3	CCR7	5.40451105951743	5.2138626142297e-79	5.82368491505418e-78
ENSG00000244575.1	IGKV1-27	5.4030124790502	2.82844207798971e-61	1.60138693693529e-60
ENSG00000268262.1	CTC-246B18.8	5.4005924368679	2.85886015690541e-93	6.44752576201169e-92
ENSG00000130755.8	GMFG	5.39930140204033	6.59005749110649e-109	4.60811468534047e-107
ENSG00000172794.15	RAB37	5.39927368052515	2.50672808735877e-113	2.64630504817629e-111
ENSG00000154451.10	GBP5	5.39914641169703	1.24407956284186e-86	1.9889877795794e-85
ENSG00000227825.3	SLC9A7P1	5.39638437483892	1.00037726974959e-66	6.80401998134275e-66
ENSG00000211938.2	IGHV3-7	5.39306207131944	2.86761971518483e-50	1.16731268556158e-49
ENSG00000186469.4	GNG2	5.38981934138253	8.82408596737157e-91	1.75646571079059e-89
ENSG00000104921.10	FCER2	5.38915844817596	8.95160142641182e-58	4.51423602788065e-57
ENSG00000211943.2	IGHV3-15	5.38859750898051	1.1967605070765e-66	8.10516957501058e-66
ENSG00000243290.1	IGKV1-12	5.38775790073938	2.41113038336521e-53	1.06212661846211e-52
ENSG00000269981.1	RP11-34P13.16	5.38073914142419	2.79458165681801e-84	3.97170219649708e-83
ENSG00000211959.2	IGHV4-39	5.37922208951542	4.29433713791811e-54	1.94021083911501e-53
ENSG00000180353.6	HCLS1	5.37404808956414	3.50235882880751e-103	1.54007289115683e-101
ENSG00000205056.8	RP11-693J15.5	5.36929887723503	3.49366665896012e-65	2.25253493641272e-64
ENSG00000160654.5	CD3G	5.3679909474077	5.84020359744103e-80	6.81507801299667e-79
ENSG00000104903.4	LYL1	5.36329339658044	7.07580672540769e-109	4.92240287864195e-107
ENSG00000121966.6	CXCR4	5.35867352052491	3.82577505741862e-83	5.18985515414122e-82
ENSG00000243238.1	IGKV2-30	5.3575639834949	2.25094017954906e-51	9.40555336690983e-51
ENSG00000163735.6	CXCL5	5.35729155232521	7.53537381576408e-48	2.84857498948719e-47
ENSG00000149781.8	FERMT3	5.35531676075109	2.6923130745987e-133	1.78158892748628e-130
ENSG00000155629.10	PIK3AP1	5.34962167142285	8.91601540383709e-99	2.83587824058035e-97
ENSG00000211640.3	IGLV6-57	5.34205201445562	5.45608214595054e-50	2.19855881036364e-49
ENSG00000211594.2	IGKJ4	5.32740940086736	4.93885972785343e-41	1.56899287467712e-40
ENSG00000258352.1	RP11-23J18.1	5.32622257665412	1.99534641900802e-72	1.68857591060844e-71
ENSG00000027869.7	SH2D2A	5.32324400985419	3.88907493546278e-65	2.50212217391607e-64
ENSG00000167634.8	NLRP7	5.3231664238568	5.63195560296758e-99	1.81473381786358e-97
ENSG00000227191.2	TRGC2	5.3192221436365	3.82046715237462e-63	2.30801813206581e-62
ENSG00000143110.7	C1orf162	5.3113939743297	6.96457128699752e-110	5.39873667392942e-108
ENSG00000143167.7	GPA33	5.30205962144858	4.75105086182819e-71	3.79566433840579e-70
ENSG00000122224.13	LY9	5.28967323931752	3.98759756026058e-80	4.69971804550086e-79
ENSG00000104970.6	KIR3DX1	5.27668615479079	1.54321528051566e-55	7.23375497160857e-55
ENSG00000258407.1	RP11-300J18.2	5.27657723596428	2.04815459296028e-78	2.23256256575353e-77
ENSG00000214894.2	LINC00243	5.27644764924446	1.49622786060404e-67	1.04705076311706e-66
ENSG00000254709.2	IGLL5	5.2746773114659	1.43359493364904e-37	4.18044541539468e-37
ENSG00000137841.7	PLCB2	5.27284181271957	4.62545812243934e-101	1.70507206956388e-99
ENSG00000237286.1	AC004906.3	5.27079924207962	2.57153701021357e-70	1.9973767713743e-69
ENSG00000160185.9	UBASH3A	5.26739210490631	1.82808595915063e-65	1.19025198362649e-64
ENSG00000235621.4	LINC00494	5.26314692799152	1.26985287680456e-57	6.37063210069979e-57
ENSG00000129277.9	CCL4	5.26284430887987	5.23477759669872e-50	2.11220629054184e-49
ENSG00000139572.3	GPR84	5.25866537434399	1.63008563308908e-74	1.5012170166782e-73
ENSG00000211675.2	IGLC1	5.25265966805125	3.84699117377046e-37	1.11022994931993e-36
ENSG00000171860.4	C3AR1	5.24930567253117	2.41088137230833e-78	2.61429346571132e-77
ENSG00000134830.3	C5AR2	5.23807543489648	1.7301961094749e-76	1.72707691854907e-75
ENSG00000242371.1	IGKV1-39	5.22234872405804	4.16008821581745e-54	1.88049572448089e-53
ENSG00000101265.11	RASSF2	5.21961736480298	1.59142076042732e-95	4.16764832540093e-94
ENSG00000085514.11	PILRA	5.21352216457429	1.51970280332028e-109	1.1327213394748e-107
ENSG00000127507.13	EMR2	5.21291665848691	3.38538004532119e-103	1.49105107158456e-101
ENSG00000211677.2	IGLC2	5.21154934336587	5.23366209456713e-42	1.70584438115931e-41
ENSG00000241666.2	RP3-455J7.4	5.20906570250482	2.18340075639392e-67	1.51852975959301e-66
ENSG00000141506.9	PIK3R5	5.20496696742677	5.06404503524135e-114	5.70093800212171e-112
ENSG00000248385.3	TARM1	5.19790092160893	5.51224776199503e-67	3.78136015248261e-66
ENSG00000268027.1	AC006129.2	5.18144631853899	1.29184764904314e-72	1.1032143080324e-71
ENSG00000113532.8	ST8SIA4	5.18114737038165	3.66821190423675e-98	1.12327604033688e-96
ENSG00000225783.2	MIAT	5.17385607429103	9.5702287478375e-76	9.24679046145225e-75
ENSG00000105507.2	CABP5	5.1709769717157	1.42179864487707e-70	1.11487916283699e-69
ENSG00000211638.2	IGLV8-61	5.17082371478631	8.02954227716012e-48	3.03411575935419e-47
ENSG00000204424.8	LY6G6F	5.16562079686951	2.37668827931517e-90	4.63565274666426e-89
ENSG00000064201.11	TSPAN32	5.16300874702379	6.62403229304614e-103	2.86172962010565e-101
ENSG00000211962.2	IGHV1-46	5.1626692913666	3.73201500665216e-61	2.10724868148761e-60
ENSG00000261172.1	RP11-356C4.5	5.15666917870772	1.33460881829923e-59	7.15598257890839e-59
[truncated: 8,363 more rows]

## Sheet: LCL-vs-Fibroblast
	gene	logFC	p	FDR
[truncated: 6,553 more rows]
