# Supplementary material for: Regulatory network changes between cell lines and their tissues of origin
Source: BMC Genomics. 2017 Sep 12;18:723. doi: 10.1186/s12864-017-4111-x (PMC5596945; doi:10.1186/s12864-017-4111-x)
Supplement: Supplementary file 5 — Pathway enrichment analysis significance performed by GSEA. (XLSX 90 kb) [file 12864_2017_4111_MOESM5_ESM.xlsx]

## Sheet: LCL-vs-Blood
NAME	SIZE	NES	FDR.q.val
KEGG_ABC_TRANSPORTERS	42	0.7102419	1
KEGG_ACUTE_MYELOID_LEUKEMIA	53	-1.4424323	0.13475542
KEGG_ADHERENS_JUNCTION	72	0.8675574	0.90722483
KEGG_ADIPOCYTOKINE_SIGNALING_PATHWAY	64	-1.2418009	0.2676152
KEGG_ALANINE_ASPARTATE_AND_GLUTAMATE_METABOLISM	31	1.5816277	0.011743972
KEGG_ALDOSTERONE_REGULATED_SODIUM_REABSORPTION	39	-0.8815052	0.7966953
KEGG_ALLOGRAFT_REJECTION	32	1.0096785	0.77460396
KEGG_ALPHA_LINOLENIC_ACID_METABOLISM	17	0.8842999	0.883191
KEGG_ALZHEIMERS_DISEASE	146	1.3563476	0.12832694
KEGG_AMINO_SUGAR_AND_NUCLEOTIDE_SUGAR_METABOLISM	42	1.4038111	0.083096035
KEGG_AMINOACYL_TRNA_BIOSYNTHESIS	40	2.1765966	0
KEGG_AMYOTROPHIC_LATERAL_SCLEROSIS_ALS	51	0.6873869	1
KEGG_ANTIGEN_PROCESSING_AND_PRESENTATION	63	0.8200131	0.9307522
KEGG_APOPTOSIS	78	-1.1641893	0.3459937
KEGG_ARACHIDONIC_ACID_METABOLISM	54	-1.6914616	0.03808331
KEGG_ARGININE_AND_PROLINE_METABOLISM	46	1.3007028	0.18790379
KEGG_ARRHYTHMOGENIC_RIGHT_VENTRICULAR_CARDIOMYOPATHY_ARVC	71	-1.1716323	0.34005147
KEGG_ASCORBATE_AND_ALDARATE_METABOLISM	20	0.99595934	0.7674265
KEGG_ASTHMA	24	0.711041	1
KEGG_AUTOIMMUNE_THYROID_DISEASE	34	0.88715106	0.8877637
KEGG_AXON_GUIDANCE	123	-1.0895673	0.4557063
KEGG_B_CELL_RECEPTOR_SIGNALING_PATHWAY	71	0.88997	0.89244264
KEGG_BASAL_CELL_CARCINOMA	55	0.68246716	0.99843633
KEGG_BASAL_TRANSCRIPTION_FACTORS	31	1.7157937	0.002212826
KEGG_BASE_EXCISION_REPAIR	33	1.8950294	0
KEGG_BETA_ALANINE_METABOLISM	21	1.1386862	0.50318396
KEGG_BIOSYNTHESIS_OF_UNSATURATED_FATTY_ACIDS	22	1.2683146	0.23391268
KEGG_BLADDER_CANCER	40	0.8422948	0.9026421
KEGG_BUTANOATE_METABOLISM	33	1.6756543	0.004304999
KEGG_CALCIUM_SIGNALING_PATHWAY	163	-1.2539017	0.26887637
KEGG_CARDIAC_MUSCLE_CONTRACTION	67	1.2281202	0.29470038
KEGG_CELL_ADHESION_MOLECULES_CAMS	122	-1.2465079	0.26918668
KEGG_CELL_CYCLE	121	2.0409214	0
KEGG_CHEMOKINE_SIGNALING_PATHWAY	179	-1.9026892	0.007893936
KEGG_CHRONIC_MYELOID_LEUKEMIA	70	0.9191687	0.87115455
KEGG_CITRATE_CYCLE_TCA_CYCLE	28	1.9289863	0
KEGG_COLORECTAL_CANCER	60	1.0589316	0.6819023
KEGG_COMPLEMENT_AND_COAGULATION_CASCADES	66	-2.50467	0
KEGG_CYSTEINE_AND_METHIONINE_METABOLISM	32	1.874825	0.00015803393
KEGG_CYTOKINE_CYTOKINE_RECEPTOR_INTERACTION	221	-1.9621695	0.0075109033
KEGG_CYTOSOLIC_DNA_SENSING_PATHWAY	41	0.9705235	0.8168019
KEGG_DILATED_CARDIOMYOPATHY	86	-1.2248626	0.2860287
KEGG_DNA_REPLICATION	34	2.1849349	0
KEGG_DORSO_VENTRAL_AXIS_FORMATION	24	-1.4555128	0.13768825
KEGG_DRUG_METABOLISM_CYTOCHROME_P450	63	-0.6066183	0.98949057
KEGG_DRUG_METABOLISM_OTHER_ENZYMES	44	-1.0215555	0.5021095
KEGG_ECM_RECEPTOR_INTERACTION	81	-1.1978313	0.30802375
KEGG_ENDOCYTOSIS	174	-1.5695595	0.0774291
KEGG_ENDOMETRIAL_CANCER	49	0.65789425	0.98649937
KEGG_EPITHELIAL_CELL_SIGNALING_IN_HELICOBACTER_PYLORI_INFECTION	62	-1.3545214	0.17436218
KEGG_ERBB_SIGNALING_PATHWAY	83	0.7813021	0.9702342
KEGG_ETHER_LIPID_METABOLISM	31	0.5429963	0.9946067
KEGG_FATTY_ACID_METABOLISM	41	1.2316284	0.29229358
KEGG_FC_EPSILON_RI_SIGNALING_PATHWAY	73	-1.3095797	0.2169068
KEGG_FC_GAMMA_R_MEDIATED_PHAGOCYTOSIS	94	-1.546839	0.08354141
KEGG_FOCAL_ADHESION	190	-1.1446774	0.3568434
KEGG_FRUCTOSE_AND_MANNOSE_METABOLISM	31	1.2803934	0.21794349
KEGG_GALACTOSE_METABOLISM	25	0.99129486	0.7695472
KEGG_GAP_JUNCTION	87	-1.1730473	0.3460737
KEGG_GLIOMA	63	0.9674833	0.81413555
KEGG_GLUTATHIONE_METABOLISM	46	0.70103145	1
KEGG_GLYCEROLIPID_METABOLISM	46	0.76185346	0.98723495
KEGG_GLYCEROPHOSPHOLIPID_METABOLISM	72	-1.431085	0.13942109
KEGG_GLYCINE_SERINE_AND_THREONINE_METABOLISM	28	1.3152788	0.1685993
KEGG_GLYCOLYSIS_GLUCONEOGENESIS	57	1.4783859	0.037387658
KEGG_GLYCOSAMINOGLYCAN_BIOSYNTHESIS_CHONDROITIN_SULFATE	21	-1.3289722	0.19764242
KEGG_GLYCOSAMINOGLYCAN_BIOSYNTHESIS_HEPARAN_SULFATE	24	-0.8652587	0.8064495
KEGG_GLYCOSAMINOGLYCAN_BIOSYNTHESIS_KERATAN_SULFATE	15	1.3329351	0.15122029
KEGG_GLYCOSAMINOGLYCAN_DEGRADATION	20	-1.811153	0.01763852
KEGG_GLYCOSPHINGOLIPID_BIOSYNTHESIS_GANGLIO_SERIES	15	-1.0845325	0.45927244
KEGG_GLYCOSPHINGOLIPID_BIOSYNTHESIS_LACTO_AND_NEOLACTO_SERIES	23	-0.79499215	0.8949725
KEGG_GLYCOSYLPHOSPHATIDYLINOSITOL_GPI_ANCHOR_BIOSYNTHESIS	23	1.606543	0.009142567
KEGG_GLYOXYLATE_AND_DICARBOXYLATE_METABOLISM	16	1.8720444	0.00014674579
KEGG_GNRH_SIGNALING_PATHWAY	95	-1.0760624	0.44954985
KEGG_GRAFT_VERSUS_HOST_DISEASE	36	-1.202502	0.31870994
KEGG_HEDGEHOG_SIGNALING_PATHWAY	55	0.6410647	0.98616874
KEGG_HEMATOPOIETIC_CELL_LINEAGE	79	-2.465517	0
KEGG_HISTIDINE_METABOLISM	26	0.7886301	0.969901
KEGG_HOMOLOGOUS_RECOMBINATION	27	2.04584	0
KEGG_HUNTINGTONS_DISEASE	161	1.5987723	0.009581478
KEGG_HYPERTROPHIC_CARDIOMYOPATHY_HCM	80	-1.0257133	0.5008653
KEGG_INOSITOL_PHOSPHATE_METABOLISM	53	1.0047739	0.7654751
KEGG_INSULIN_SIGNALING_PATHWAY	129	0.6839937	1
KEGG_INTESTINAL_IMMUNE_NETWORK_FOR_IGA_PRODUCTION	43	1.232835	0.29545462
KEGG_JAK_STAT_SIGNALING_PATHWAY	118	-1.027797	0.5051869
KEGG_LEISHMANIA_INFECTION	67	-1.906888	0.009209592
KEGG_LEUKOCYTE_TRANSENDOTHELIAL_MIGRATION	105	-1.4533014	0.13262017
KEGG_LINOLEIC_ACID_METABOLISM	27	0.9035475	0.88488865
KEGG_LONG_TERM_DEPRESSION	66	0.6580608	0.9959227
KEGG_LONG_TERM_POTENTIATION	64	-0.93075603	0.6844965
KEGG_LYSINE_DEGRADATION	42	1.6533461	0.005109668
KEGG_LYSOSOME	113	-2.0193074	0.0068484745
KEGG_MAPK_SIGNALING_PATHWAY	251	-1.1978384	0.31764948
KEGG_MATURITY_ONSET_DIABETES_OF_THE_YOUNG	25	1.0777552	0.65826607
KEGG_MELANOGENESIS	100	-1.1023936	0.43653777
KEGG_MELANOMA	66	1.0268294	0.7459757
KEGG_METABOLISM_OF_XENOBIOTICS_BY_CYTOCHROME_P450	64	-0.8096168	0.88713974
KEGG_MISMATCH_REPAIR	22	2.0395415	0
KEGG_MTOR_SIGNALING_PATHWAY	48	0.91570216	0.8674642
KEGG_N_GLYCAN_BIOSYNTHESIS	45	1.5704316	0.012647021
KEGG_NATURAL_KILLER_CELL_MEDIATED_CYTOTOXICITY	113	-1.9755259	0.009388628
KEGG_NEUROACTIVE_LIGAND_RECEPTOR_INTERACTION	230	-1.7279351	0.03327796
KEGG_NEUROTROPHIN_SIGNALING_PATHWAY	119	0.8571583	0.8963264
KEGG_NICOTINATE_AND_NICOTINAMIDE_METABOLISM	21	-1.0803843	0.4595068
KEGG_NITROGEN_METABOLISM	21	-1.0464978	0.51788926
KEGG_NOD_LIKE_RECEPTOR_SIGNALING_PATHWAY	59	-1.6120576	0.061239943
KEGG_NON_SMALL_CELL_LUNG_CANCER	52	0.67416763	0.9949388
KEGG_NOTCH_SIGNALING_PATHWAY	46	-1.0440794	0.5126209
KEGG_NUCLEOTIDE_EXCISION_REPAIR	41	2.0177627	0
KEGG_O_GLYCAN_BIOSYNTHESIS	25	-1.1635267	0.3377792
KEGG_OLFACTORY_TRANSDUCTION	65	-1.4856813	0.11843609
KEGG_ONE_CARBON_POOL_BY_FOLATE	17	1.755659	0.0010885533
KEGG_OOCYTE_MEIOSIS	106	1.6999086	0.0027785783
KEGG_OTHER_GLYCAN_DEGRADATION	16	-1.0284742	0.51254183
KEGG_OXIDATIVE_PHOSPHORYLATION	106	1.6332072	0.0069978316
KEGG_P53_SIGNALING_PATHWAY	67	1.6052796	0.009008475
KEGG_PANCREATIC_CANCER	65	0.9491208	0.84116334
KEGG_PANTOTHENATE_AND_COA_BIOSYNTHESIS	16	-1.0336306	0.51949024
KEGG_PARKINSONS_DISEASE	104	1.6345835	0.0069232583
KEGG_PATHOGENIC_ESCHERICHIA_COLI_INFECTION	54	-0.9943259	0.5460829
KEGG_PATHWAYS_IN_CANCER	313	0.9004835	0.88049334
KEGG_PENTOSE_AND_GLUCURONATE_INTERCONVERSIONS	22	1.1312797	0.5154425
KEGG_PENTOSE_PHOSPHATE_PATHWAY	22	0.94149715	0.8383178
KEGG_PEROXISOME	76	1.339508	0.14600085
KEGG_PHENYLALANINE_METABOLISM	15	-0.99565613	0.5524241
KEGG_PHOSPHATIDYLINOSITOL_SIGNALING_SYSTEM	74	0.96507597	0.8092651
KEGG_PORPHYRIN_AND_CHLOROPHYLL_METABOLISM	34	1.2526836	0.25962535
KEGG_PPAR_SIGNALING_PATHWAY	67	-1.0287951	0.5216842
KEGG_PRIMARY_BILE_ACID_BIOSYNTHESIS	16	-0.7327885	0.94942176
KEGG_PRIMARY_IMMUNODEFICIENCY	29	0.99922425	0.76927996
KEGG_PRION_DISEASES	32	-1.3075716	0.21113718
KEGG_PROGESTERONE_MEDIATED_OOCYTE_MATURATION	79	1.329414	0.15192506
KEGG_PROPANOATE_METABOLISM	32	1.6121267	0.0088538695
KEGG_PROSTATE_CANCER	85	1.0661755	0.67042017
KEGG_PROTEASOME	42	1.6108243	0.008647584
KEGG_PROTEIN_EXPORT	23	1.6600282	0.0047390806
KEGG_PROXIMAL_TUBULE_BICARBONATE_RECLAMATION	21	1.6711978	0.0042324793
KEGG_PURINE_METABOLISM	144	1.5459181	0.016503517
KEGG_PYRIMIDINE_METABOLISM	88	1.7005521	0.0028521419
KEGG_PYRUVATE_METABOLISM	38	1.6291918	0.007328413
KEGG_REGULATION_OF_ACTIN_CYTOSKELETON	197	-1.3656212	0.18718332
KEGG_REGULATION_OF_AUTOPHAGY	20	-1.1095854	0.4275361
KEGG_RENAL_CELL_CARCINOMA	65	0.8615857	0.8982165
KEGG_RETINOL_METABOLISM	55	-0.9372364	0.6796766
KEGG_RIBOFLAVIN_METABOLISM	15	1.0405397	0.7272174
KEGG_RIBOSOME	81	2.3052356	0
KEGG_RIG_I_LIKE_RECEPTOR_SIGNALING_PATHWAY	52	1.0805675	0.6606457
KEGG_RNA_DEGRADATION	57	2.004572	0
KEGG_RNA_POLYMERASE	28	1.7591673	0.0009845106
KEGG_SELENOAMINO_ACID_METABOLISM	26	1.5795379	0.011760897
KEGG_SMALL_CELL_LUNG_CANCER	80	1.2077965	0.33286685
KEGG_SNARE_INTERACTIONS_IN_VESICULAR_TRANSPORT	36	-0.96194106	0.6226426
KEGG_SPHINGOLIPID_METABOLISM	38	0.85323775	0.8931705
KEGG_SPLICEOSOME	118	2.156134	0
KEGG_STARCH_AND_SUCROSE_METABOLISM	47	-1.3603083	0.18383646
KEGG_STEROID_HORMONE_BIOSYNTHESIS	49	0.6340943	0.9800048
KEGG_SYSTEMIC_LUPUS_ERYTHEMATOSUS	99	-1.3591095	0.17676288
KEGG_T_CELL_RECEPTOR_SIGNALING_PATHWAY	101	-1.1508138	0.35259727
KEGG_TASTE_TRANSDUCTION	32	-0.86615294	0.81728005
KEGG_TERPENOID_BACKBONE_BIOSYNTHESIS	15	1.6139987	0.008998393
KEGG_TGF_BETA_SIGNALING_PATHWAY	85	0.9343815	0.8454867
KEGG_THYROID_CANCER	29	0.8624183	0.90699273
KEGG_TIGHT_JUNCTION	125	1.0231515	0.74600255
KEGG_TOLL_LIKE_RECEPTOR_SIGNALING_PATHWAY	83	-1.305486	0.206008
KEGG_TRYPTOPHAN_METABOLISM	36	1.5775014	0.0116998125
KEGG_TYPE_I_DIABETES_MELLITUS	40	1.0056144	0.7750418
KEGG_TYPE_II_DIABETES_MELLITUS	44	-0.85230726	0.8212119
KEGG_TYROSINE_METABOLISM	39	1.0747426	0.6553289
KEGG_UBIQUITIN_MEDIATED_PROTEOLYSIS	126	1.7641923	0.0010066488
KEGG_VALINE_LEUCINE_AND_ISOLEUCINE_DEGRADATION	42	1.8780932	0.00017120343
KEGG_VASCULAR_SMOOTH_MUSCLE_CONTRACTION	110	-1.0440173	0.5023239
KEGG_VASOPRESSIN_REGULATED_WATER_REABSORPTION	41	0.74932665	0.9933535
KEGG_VEGF_SIGNALING_PATHWAY	72	-1.0786328	0.45321524
KEGG_VIBRIO_CHOLERAE_INFECTION	49	-1.005661	0.53323305
KEGG_VIRAL_MYOCARDITIS	66	1.0313456	0.74411273
KEGG_WNT_SIGNALING_PATHWAY	144	0.94805574	0.83244675

## Sheet: Fibroblast-vs-Skin
NAME	SIZE	NES	FDR.q.val
KEGG_ABC_TRANSPORTERS	42	-1.3291831	0.13677104
KEGG_ACUTE_MYELOID_LEUKEMIA	53	-1.4907969	0.051022753
KEGG_ADHERENS_JUNCTION	72	-1.13563	0.345049
KEGG_ADIPOCYTOKINE_SIGNALING_PATHWAY	64	-1.0760676	0.42831632
KEGG_ALANINE_ASPARTATE_AND_GLUTAMATE_METABOLISM	31	1.0865992	0.4087155
KEGG_ALDOSTERONE_REGULATED_SODIUM_REABSORPTION	39	-1.9085205	0.0018890717
KEGG_ALLOGRAFT_REJECTION	32	-2.0493202	0.00027560047
KEGG_ALPHA_LINOLENIC_ACID_METABOLISM	17	-1.8236328	0.0038879984
KEGG_ALZHEIMERS_DISEASE	146	-0.7355375	0.9484125
KEGG_AMINO_SUGAR_AND_NUCLEOTIDE_SUGAR_METABOLISM	42	1.7569486	0.017450927
KEGG_AMINOACYL_TRNA_BIOSYNTHESIS	40	2.3149915	0
KEGG_AMYOTROPHIC_LATERAL_SCLEROSIS_ALS	51	1.1696157	0.31413817
KEGG_ANTIGEN_PROCESSING_AND_PRESENTATION	63	-1.7503152	0.008121389
KEGG_APOPTOSIS	78	1.3963752	0.1161362
KEGG_ARACHIDONIC_ACID_METABOLISM	54	-2.1643808	0
KEGG_ARGININE_AND_PROLINE_METABOLISM	46	-1.3421422	0.12738279
KEGG_ARRHYTHMOGENIC_RIGHT_VENTRICULAR_CARDIOMYOPATHY_ARVC	71	-1.1860977	0.28193092
KEGG_ASCORBATE_AND_ALDARATE_METABOLISM	20	-1.1997474	0.27330557
KEGG_ASTHMA	24	-2.1361592	0
KEGG_AUTOIMMUNE_THYROID_DISEASE	34	-2.136574	0
KEGG_AXON_GUIDANCE	123	-1.6694014	0.015797669
KEGG_B_CELL_RECEPTOR_SIGNALING_PATHWAY	71	-1.8730701	0.002157193
KEGG_BASAL_CELL_CARCINOMA	55	-1.598192	0.02716403
KEGG_BASAL_TRANSCRIPTION_FACTORS	31	1.9080896	0.004889065
KEGG_BASE_EXCISION_REPAIR	33	1.4288822	0.09510102
KEGG_BETA_ALANINE_METABOLISM	21	-0.86997765	0.7757649
KEGG_BIOSYNTHESIS_OF_UNSATURATED_FATTY_ACIDS	22	0.96319926	0.63768625
KEGG_BLADDER_CANCER	40	1.0163976	0.5332204
KEGG_BUTANOATE_METABOLISM	33	-1.3005508	0.16439676
KEGG_CALCIUM_SIGNALING_PATHWAY	163	-1.7303777	0.009935972
KEGG_CARDIAC_MUSCLE_CONTRACTION	67	-0.91196114	0.70159984
KEGG_CELL_ADHESION_MOLECULES_CAMS	122	-2.1253734	0
KEGG_CELL_CYCLE	121	1.7785703	0.015741091
KEGG_CHEMOKINE_SIGNALING_PATHWAY	179	-1.4775692	0.05414556
KEGG_CHRONIC_MYELOID_LEUKEMIA	70	1.1223462	0.3766996
KEGG_CITRATE_CYCLE_TCA_CYCLE	28	1.5340637	0.05191901
KEGG_COLORECTAL_CANCER	60	1.113606	0.38642287
KEGG_COMPLEMENT_AND_COAGULATION_CASCADES	66	-1.2759832	0.18982214
KEGG_CYSTEINE_AND_METHIONINE_METABOLISM	32	1.3380486	0.14337392
KEGG_CYTOKINE_CYTOKINE_RECEPTOR_INTERACTION	221	-1.3915077	0.098894924
KEGG_CYTOSOLIC_DNA_SENSING_PATHWAY	41	0.8119753	0.8809322
KEGG_DILATED_CARDIOMYOPATHY	86	-1.0812057	0.4235944
KEGG_DNA_REPLICATION	34	1.7258418	0.014561826
KEGG_DORSO_VENTRAL_AXIS_FORMATION	24	-1.0401251	0.48406243
KEGG_DRUG_METABOLISM_CYTOCHROME_P450	63	-1.7974094	0.004721945
KEGG_DRUG_METABOLISM_OTHER_ENZYMES	44	-0.68620276	0.9721326
KEGG_ECM_RECEPTOR_INTERACTION	81	1.2572471	0.23066978
KEGG_ENDOCYTOSIS	174	-1.7045343	0.0115234265
KEGG_ENDOMETRIAL_CANCER	49	-1.0819932	0.43291652
KEGG_EPITHELIAL_CELL_SIGNALING_IN_HELICOBACTER_PYLORI_INFECTION	62	-1.2012168	0.27539396
KEGG_ERBB_SIGNALING_PATHWAY	83	-1.5890799	0.02791166
KEGG_ETHER_LIPID_METABOLISM	31	-1.4178765	0.08377082
KEGG_FATTY_ACID_METABOLISM	41	-0.9367779	0.66141695
KEGG_FC_EPSILON_RI_SIGNALING_PATHWAY	73	-1.885778	0.0022226449
KEGG_FC_GAMMA_R_MEDIATED_PHAGOCYTOSIS	94	-1.6628557	0.016390141
KEGG_FOCAL_ADHESION	190	1.3414576	0.14444804
KEGG_FRUCTOSE_AND_MANNOSE_METABOLISM	31	0.8358858	0.8508464
KEGG_GALACTOSE_METABOLISM	25	1.2085319	0.27029023
KEGG_GAP_JUNCTION	87	-0.98376435	0.5860009
KEGG_GLIOMA	63	-1.0818768	0.42769918
KEGG_GLUTATHIONE_METABOLISM	46	1.1017917	0.39446607
KEGG_GLYCEROLIPID_METABOLISM	46	-1.2168238	0.25460735
KEGG_GLYCEROPHOSPHOLIPID_METABOLISM	72	-1.4839681	0.05262218
KEGG_GLYCINE_SERINE_AND_THREONINE_METABOLISM	28	-0.8870981	0.7472168
KEGG_GLYCOLYSIS_GLUCONEOGENESIS	57	-0.79129845	0.9102922
KEGG_GLYCOSAMINOGLYCAN_BIOSYNTHESIS_CHONDROITIN_SULFATE	21	1.6082423	0.03157214
KEGG_GLYCOSAMINOGLYCAN_BIOSYNTHESIS_HEPARAN_SULFATE	24	1.626644	0.028985443
KEGG_GLYCOSAMINOGLYCAN_BIOSYNTHESIS_KERATAN_SULFATE	15	1.4419558	0.08946394
KEGG_GLYCOSAMINOGLYCAN_DEGRADATION	20	1.5219157	0.054327834
KEGG_GLYCOSPHINGOLIPID_BIOSYNTHESIS_GANGLIO_SERIES	15	1.6793026	0.01978958
KEGG_GLYCOSPHINGOLIPID_BIOSYNTHESIS_LACTO_AND_NEOLACTO_SERIES	23	-1.565847	0.034367565
KEGG_GLYCOSYLPHOSPHATIDYLINOSITOL_GPI_ANCHOR_BIOSYNTHESIS	23	1.0512615	0.46929902
KEGG_GLYOXYLATE_AND_DICARBOXYLATE_METABOLISM	16	1.2347618	0.2371834
KEGG_GNRH_SIGNALING_PATHWAY	95	-1.5528798	0.035722356
KEGG_GRAFT_VERSUS_HOST_DISEASE	36	-2.1643114	0
KEGG_HEDGEHOG_SIGNALING_PATHWAY	55	-1.5291338	0.042861022
KEGG_HEMATOPOIETIC_CELL_LINEAGE	79	-1.7071062	0.011521973
KEGG_HISTIDINE_METABOLISM	26	-1.3711108	0.10611822
KEGG_HOMOLOGOUS_RECOMBINATION	27	1.6911267	0.018650161
KEGG_HUNTINGTONS_DISEASE	161	1.503509	0.06085969
KEGG_HYPERTROPHIC_CARDIOMYOPATHY_HCM	80	1.0312531	0.5080253
KEGG_INOSITOL_PHOSPHATE_METABOLISM	53	-1.377704	0.10329225
KEGG_INSULIN_SIGNALING_PATHWAY	129	-1.0399123	0.47896042
KEGG_INTESTINAL_IMMUNE_NETWORK_FOR_IGA_PRODUCTION	43	-1.8789934	0.0021079723
KEGG_JAK_STAT_SIGNALING_PATHWAY	118	-0.94988483	0.6391168
KEGG_LEISHMANIA_INFECTION	67	-1.662663	0.015824964
KEGG_LEUKOCYTE_TRANSENDOTHELIAL_MIGRATION	105	-1.6850461	0.01407026
KEGG_LINOLEIC_ACID_METABOLISM	27	-2.1002197	0
KEGG_LONG_TERM_DEPRESSION	66	-1.3825642	0.10357193
KEGG_LONG_TERM_POTENTIATION	64	-1.0705216	0.43345925
KEGG_LYSINE_DEGRADATION	42	1.1980464	0.2795503
KEGG_LYSOSOME	113	1.2513541	0.225803
KEGG_MAPK_SIGNALING_PATHWAY	251	-1.222287	0.2506335
KEGG_MATURITY_ONSET_DIABETES_OF_THE_YOUNG	25	-1.2504086	0.21517909
KEGG_MELANOGENESIS	100	-1.5266511	0.042584796
KEGG_MELANOMA	66	1.1116668	0.38197654
KEGG_METABOLISM_OF_XENOBIOTICS_BY_CYTOCHROME_P450	64	-1.6886405	0.013826385
KEGG_MISMATCH_REPAIR	22	1.7552806	0.014463051
KEGG_MTOR_SIGNALING_PATHWAY	48	-1.1344898	0.34246862
KEGG_N_GLYCAN_BIOSYNTHESIS	45	2.1276634	0.0002649254
KEGG_NATURAL_KILLER_CELL_MEDIATED_CYTOTOXICITY	113	-1.5128934	0.04543283
KEGG_NEUROACTIVE_LIGAND_RECEPTOR_INTERACTION	230	-1.8798912	0.0022836367
KEGG_NEUROTROPHIN_SIGNALING_PATHWAY	119	-1.1711758	0.29810032
KEGG_NICOTINATE_AND_NICOTINAMIDE_METABOLISM	21	1.3521576	0.14378324
KEGG_NITROGEN_METABOLISM	21	-1.5600283	0.034508638
KEGG_NOD_LIKE_RECEPTOR_SIGNALING_PATHWAY	59	-0.93376505	0.6608881
KEGG_NON_SMALL_CELL_LUNG_CANCER	52	-1.2541201	0.21398056
KEGG_NOTCH_SIGNALING_PATHWAY	46	-1.6310834	0.022015767
KEGG_NUCLEOTIDE_EXCISION_REPAIR	41	1.8088446	0.011295162
KEGG_O_GLYCAN_BIOSYNTHESIS	25	1.5786126	0.037394103
KEGG_OLFACTORY_TRANSDUCTION	65	-1.5234268	0.04271597
KEGG_ONE_CARBON_POOL_BY_FOLATE	17	1.7454563	0.01473894
KEGG_OOCYTE_MEIOSIS	106	-0.7645697	0.9222199
KEGG_OTHER_GLYCAN_DEGRADATION	16	1.1350219	0.3685241
KEGG_OXIDATIVE_PHOSPHORYLATION	106	-0.5245276	0.99761593
KEGG_P53_SIGNALING_PATHWAY	67	1.3877528	0.11944973
KEGG_PANCREATIC_CANCER	65	1.178202	0.30614015
KEGG_PANTOTHENATE_AND_COA_BIOSYNTHESIS	16	1.2564117	0.22508903
KEGG_PARKINSONS_DISEASE	104	0.8688603	0.79517627
KEGG_PATHOGENIC_ESCHERICHIA_COLI_INFECTION	54	1.0857275	0.4026655
KEGG_PATHWAYS_IN_CANCER	313	-1.1334845	0.33975548
KEGG_PENTOSE_AND_GLUCURONATE_INTERCONVERSIONS	22	1.2425658	0.23280083
KEGG_PENTOSE_PHOSPHATE_PATHWAY	22	0.9890889	0.5923113
KEGG_PEROXISOME	76	-0.6697978	0.97272503
KEGG_PHENYLALANINE_METABOLISM	15	-1.3790379	0.10430838
KEGG_PHOSPHATIDYLINOSITOL_SIGNALING_SYSTEM	74	-1.8259515	0.004015725
KEGG_PORPHYRIN_AND_CHLOROPHYLL_METABOLISM	34	0.9103073	0.7437629
KEGG_PPAR_SIGNALING_PATHWAY	67	-1.5603839	0.035233896
KEGG_PRIMARY_BILE_ACID_BIOSYNTHESIS	16	0.61903656	0.9865518
KEGG_PRIMARY_IMMUNODEFICIENCY	29	-1.764718	0.007122714
KEGG_PRION_DISEASES	32	-0.7855709	0.9103362
KEGG_PROGESTERONE_MEDIATED_OOCYTE_MATURATION	79	0.8938346	0.7609332
KEGG_PROPANOATE_METABOLISM	32	0.73822236	0.9369195
KEGG_PROSTATE_CANCER	85	-0.95011806	0.6458778
KEGG_PROTEASOME	42	1.6337545	0.02852588
KEGG_PROTEIN_EXPORT	23	2.178872	0
KEGG_PROXIMAL_TUBULE_BICARBONATE_RECLAMATION	21	-1.5117408	0.04480292
KEGG_PURINE_METABOLISM	144	1.3443954	0.14634597
KEGG_PYRIMIDINE_METABOLISM	88	2.1974838	0
KEGG_PYRUVATE_METABOLISM	38	0.78079027	0.91527104
KEGG_REGULATION_OF_ACTIN_CYTOSKELETON	197	-1.198774	0.27061135
KEGG_REGULATION_OF_AUTOPHAGY	20	0.8931192	0.7507571
KEGG_RENAL_CELL_CARCINOMA	65	0.98346096	0.5958442
KEGG_RETINOL_METABOLISM	55	-1.9525857	0.0010308614
KEGG_RIBOFLAVIN_METABOLISM	15	-0.95231587	0.6478886
KEGG_RIBOSOME	81	-0.9910181	0.5767857
KEGG_RIG_I_LIKE_RECEPTOR_SIGNALING_PATHWAY	52	1.4696419	0.07544883
KEGG_RNA_DEGRADATION	57	1.7317481	0.014721572
KEGG_RNA_POLYMERASE	28	1.9600472	0.0026550915
KEGG_SELENOAMINO_ACID_METABOLISM	26	1.3552592	0.14564642
KEGG_SMALL_CELL_LUNG_CANCER	80	1.0964957	0.39614874
KEGG_SNARE_INTERACTIONS_IN_VESICULAR_TRANSPORT	36	1.1268919	0.37600005
KEGG_SPHINGOLIPID_METABOLISM	38	-1.1725826	0.29982826
KEGG_SPLICEOSOME	118	1.7562346	0.015813408
KEGG_STARCH_AND_SUCROSE_METABOLISM	47	0.7529844	0.93651867
KEGG_STEROID_HORMONE_BIOSYNTHESIS	49	-1.5075136	0.044918843
KEGG_SYSTEMIC_LUPUS_ERYTHEMATOSUS	99	-1.7222092	0.0102575375
KEGG_T_CELL_RECEPTOR_SIGNALING_PATHWAY	101	-1.8617904	0.002581274
KEGG_TASTE_TRANSDUCTION	32	-1.1922513	0.27632725
KEGG_TERPENOID_BACKBONE_BIOSYNTHESIS	15	-1.1445372	0.33821625
KEGG_TGF_BETA_SIGNALING_PATHWAY	85	0.9468982	0.6697181
KEGG_THYROID_CANCER	29	-1.0638424	0.44141233
KEGG_TIGHT_JUNCTION	125	-1.6165682	0.024415862
KEGG_TOLL_LIKE_RECEPTOR_SIGNALING_PATHWAY	83	0.93838376	0.6818062
KEGG_TRYPTOPHAN_METABOLISM	36	-0.7708106	0.9228047
KEGG_TYPE_I_DIABETES_MELLITUS	40	-1.9819766	0.0005905094
KEGG_TYPE_II_DIABETES_MELLITUS	44	-1.4172354	0.08260318
KEGG_TYROSINE_METABOLISM	39	-1.1420413	0.33834758
KEGG_UBIQUITIN_MEDIATED_PROTEOLYSIS	126	1.7442513	0.013702703
KEGG_VALINE_LEUCINE_AND_ISOLEUCINE_DEGRADATION	42	-0.709229	0.96447265
KEGG_VASCULAR_SMOOTH_MUSCLE_CONTRACTION	110	-1.452178	0.0649981
KEGG_VASOPRESSIN_REGULATED_WATER_REABSORPTION	41	0.90274197	0.7504446
KEGG_VEGF_SIGNALING_PATHWAY	72	-1.5911106	0.028222509
KEGG_VIBRIO_CHOLERAE_INFECTION	49	-0.82021433	0.86845857
KEGG_VIRAL_MYOCARDITIS	66	-1.6091782	0.025134793
KEGG_WNT_SIGNALING_PATHWAY	144	-1.357579	0.115253285

## Sheet: Blood-vs-Skin
NAME	SIZE	NES	FDR.q.val
KEGG_ABC_TRANSPORTERS	42	-1.3071672	0.23072639
KEGG_ACUTE_MYELOID_LEUKEMIA	53	1.5231253	0.039647873
KEGG_ADHERENS_JUNCTION	72	-1.7285763	0.0071497615
KEGG_ADIPOCYTOKINE_SIGNALING_PATHWAY	64	-0.7342862	0.92374605
KEGG_ALANINE_ASPARTATE_AND_GLUTAMATE_METABOLISM	31	-1.7233113	0.0068384944
KEGG_ALDOSTERONE_REGULATED_SODIUM_REABSORPTION	39	-1.3538996	0.17948829
KEGG_ALLOGRAFT_REJECTION	32	2.688858	0
KEGG_ALPHA_LINOLENIC_ACID_METABOLISM	17	-1.6545328	0.012955087
KEGG_ALZHEIMERS_DISEASE	146	-1.1342803	0.42958853
KEGG_AMINO_SUGAR_AND_NUCLEOTIDE_SUGAR_METABOLISM	42	0.8718256	0.74169534
KEGG_AMINOACYL_TRNA_BIOSYNTHESIS	40	-1.6070782	0.022143928
KEGG_AMYOTROPHIC_LATERAL_SCLEROSIS_ALS	51	1.4104376	0.07833572
KEGG_ANTIGEN_PROCESSING_AND_PRESENTATION	63	2.4782312	0
KEGG_APOPTOSIS	78	2.2738678	0.00011919192
KEGG_ARACHIDONIC_ACID_METABOLISM	54	-1.2307221	0.2865896
KEGG_ARGININE_AND_PROLINE_METABOLISM	46	-1.6916692	0.0085717505
KEGG_ARRHYTHMOGENIC_RIGHT_VENTRICULAR_CARDIOMYOPATHY_ARVC	71	-1.8089099	0.0031308623
KEGG_ASCORBATE_AND_ALDARATE_METABOLISM	20	-1.3081915	0.23421279
KEGG_ASTHMA	24	1.9964797	0.00079186185
KEGG_AUTOIMMUNE_THYROID_DISEASE	34	2.5421684	0
KEGG_AXON_GUIDANCE	123	-1.8240329	0.0025008726
KEGG_B_CELL_RECEPTOR_SIGNALING_PATHWAY	71	2.5435092	0
KEGG_BASAL_CELL_CARCINOMA	55	-2.018938	0.00026712328
KEGG_BASAL_TRANSCRIPTION_FACTORS	31	-1.1905855	0.32251912
KEGG_BASE_EXCISION_REPAIR	33	-0.6503458	0.96899784
KEGG_BETA_ALANINE_METABOLISM	21	-0.94284797	0.6945929
KEGG_BIOSYNTHESIS_OF_UNSATURATED_FATTY_ACIDS	22	-1.062448	0.53341573
KEGG_BLADDER_CANCER	40	-1.2961239	0.23940927
KEGG_BUTANOATE_METABOLISM	33	-1.7549981	0.0064126696
KEGG_CALCIUM_SIGNALING_PATHWAY	163	-1.2329555	0.29233682
KEGG_CARDIAC_MUSCLE_CONTRACTION	67	-1.2675816	0.26674482
KEGG_CELL_ADHESION_MOLECULES_CAMS	122	-0.9882955	0.63748366
KEGG_CELL_CYCLE	121	-0.9868814	0.6340095
KEGG_CHEMOKINE_SIGNALING_PATHWAY	179	2.3744168	0
KEGG_CHRONIC_MYELOID_LEUKEMIA	70	1.102766	0.33351716
KEGG_CITRATE_CYCLE_TCA_CYCLE	28	-1.3370135	0.19493477
KEGG_COLORECTAL_CANCER	60	1.2580092	0.1574367
KEGG_COMPLEMENT_AND_COAGULATION_CASCADES	66	-1.1115835	0.44029227
KEGG_CYSTEINE_AND_METHIONINE_METABOLISM	32	-1.3354933	0.19261661
KEGG_CYTOKINE_CYTOKINE_RECEPTOR_INTERACTION	221	1.8025782	0.005284927
KEGG_CYTOSOLIC_DNA_SENSING_PATHWAY	41	1.7146517	0.010404974
KEGG_DILATED_CARDIOMYOPATHY	86	-1.5240351	0.05458092
KEGG_DNA_REPLICATION	34	-0.74515516	0.9277824
KEGG_DORSO_VENTRAL_AXIS_FORMATION	24	-1.1959335	0.31732887
KEGG_DRUG_METABOLISM_CYTOCHROME_P450	63	-1.5525118	0.041089043
KEGG_DRUG_METABOLISM_OTHER_ENZYMES	44	0.9388353	0.6374178
KEGG_ECM_RECEPTOR_INTERACTION	81	-2.278956	0
KEGG_ENDOCYTOSIS	174	-0.95115995	0.6843897
KEGG_ENDOMETRIAL_CANCER	49	-1.0012522	0.6146393
KEGG_EPITHELIAL_CELL_SIGNALING_IN_HELICOBACTER_PYLORI_INFECTION	62	1.3869787	0.08322897
KEGG_ERBB_SIGNALING_PATHWAY	83	-1.0089852	0.6036421
KEGG_ETHER_LIPID_METABOLISM	31	-1.728447	0.0066207293
KEGG_FATTY_ACID_METABOLISM	41	-1.3590542	0.17623171
KEGG_FC_EPSILON_RI_SIGNALING_PATHWAY	73	2.0693169	0.0007144551
KEGG_FC_GAMMA_R_MEDIATED_PHAGOCYTOSIS	94	2.156778	0.00011174243
KEGG_FOCAL_ADHESION	190	-1.7038015	0.008163859
KEGG_FRUCTOSE_AND_MANNOSE_METABOLISM	31	0.7470699	0.9145151
KEGG_GALACTOSE_METABOLISM	25	1.197074	0.20883721
KEGG_GAP_JUNCTION	87	-1.2348058	0.2937554
KEGG_GLIOMA	63	-1.0091583	0.6100214
KEGG_GLUTATHIONE_METABOLISM	46	-1.0615885	0.52905554
KEGG_GLYCEROLIPID_METABOLISM	46	-1.0521169	0.5445366
KEGG_GLYCEROPHOSPHOLIPID_METABOLISM	72	-0.8463873	0.8192611
KEGG_GLYCINE_SERINE_AND_THREONINE_METABOLISM	28	-0.9075402	0.75973403
KEGG_GLYCOLYSIS_GLUCONEOGENESIS	57	-1.0344764	0.559054
KEGG_GLYCOSAMINOGLYCAN_BIOSYNTHESIS_CHONDROITIN_SULFATE	21	1.0967082	0.33796448
KEGG_GLYCOSAMINOGLYCAN_BIOSYNTHESIS_HEPARAN_SULFATE	24	-1.207722	0.31237847
KEGG_GLYCOSAMINOGLYCAN_BIOSYNTHESIS_KERATAN_SULFATE	15	-0.7918357	0.89098823
KEGG_GLYCOSAMINOGLYCAN_DEGRADATION	20	0.93497854	0.63518524
KEGG_GLYCOSPHINGOLIPID_BIOSYNTHESIS_GANGLIO_SERIES	15	1.212223	0.19578955
KEGG_GLYCOSPHINGOLIPID_BIOSYNTHESIS_LACTO_AND_NEOLACTO_SERIES	23	-1.1202742	0.4322192
KEGG_GLYCOSYLPHOSPHATIDYLINOSITOL_GPI_ANCHOR_BIOSYNTHESIS	23	-1.235336	0.29776403
KEGG_GLYOXYLATE_AND_DICARBOXYLATE_METABOLISM	16	-1.2653095	0.2660587
KEGG_GNRH_SIGNALING_PATHWAY	95	-1.2766625	0.2600147
KEGG_GRAFT_VERSUS_HOST_DISEASE	36	2.7579062	0
KEGG_HEDGEHOG_SIGNALING_PATHWAY	55	-1.7525393	0.005874393
KEGG_HEMATOPOIETIC_CELL_LINEAGE	79	2.5121353	0
KEGG_HISTIDINE_METABOLISM	26	-1.3595359	0.18027751
KEGG_HOMOLOGOUS_RECOMBINATION	27	-0.59199595	0.9834114
KEGG_HUNTINGTONS_DISEASE	161	-1.1338189	0.424872
KEGG_HYPERTROPHIC_CARDIOMYOPATHY_HCM	80	-1.5208235	0.054583397
KEGG_INOSITOL_PHOSPHATE_METABOLISM	53	1.1659194	0.24001482
KEGG_INSULIN_SIGNALING_PATHWAY	129	-0.861089	0.8252148
KEGG_INTESTINAL_IMMUNE_NETWORK_FOR_IGA_PRODUCTION	43	2.0969357	0.00037487783
KEGG_JAK_STAT_SIGNALING_PATHWAY	118	1.8584223	0.0033062035
KEGG_LEISHMANIA_INFECTION	67	2.8293557	0
KEGG_LEUKOCYTE_TRANSENDOTHELIAL_MIGRATION	105	1.7775899	0.005604486
KEGG_LINOLEIC_ACID_METABOLISM	27	-1.6121175	0.021571364
KEGG_LONG_TERM_DEPRESSION	66	-1.129442	0.4176027
KEGG_LONG_TERM_POTENTIATION	64	0.89677477	0.7002231
KEGG_LYSINE_DEGRADATION	42	-1.7380651	0.007014884
KEGG_LYSOSOME	113	1.6211709	0.021473609
KEGG_MAPK_SIGNALING_PATHWAY	251	-0.97761524	0.6482219
KEGG_MATURITY_ONSET_DIABETES_OF_THE_YOUNG	25	-0.69108844	0.9574318
KEGG_MELANOGENESIS	100	-1.8081087	0.0026835962
KEGG_MELANOMA	66	-1.2173218	0.30330393
KEGG_METABOLISM_OF_XENOBIOTICS_BY_CYTOCHROME_P450	64	-1.4959466	0.06600965
KEGG_MISMATCH_REPAIR	22	-0.8870752	0.7838409
KEGG_MTOR_SIGNALING_PATHWAY	48	-0.972907	0.64456654
KEGG_N_GLYCAN_BIOSYNTHESIS	45	-0.81340486	0.8663613
KEGG_NATURAL_KILLER_CELL_MEDIATED_CYTOTOXICITY	113	2.8664181	0
KEGG_NEUROACTIVE_LIGAND_RECEPTOR_INTERACTION	230	-0.85725427	0.8161707
KEGG_NEUROTROPHIN_SIGNALING_PATHWAY	119	1.3641983	0.09359833
KEGG_NICOTINATE_AND_NICOTINAMIDE_METABOLISM	21	1.190091	0.21306467
KEGG_NITROGEN_METABOLISM	21	-1.0512053	0.5403079
KEGG_NOD_LIKE_RECEPTOR_SIGNALING_PATHWAY	59	1.8476393	0.0036718375
KEGG_NON_SMALL_CELL_LUNG_CANCER	52	1.5052413	0.043291714
KEGG_NOTCH_SIGNALING_PATHWAY	46	-1.1318464	0.41807055
KEGG_NUCLEOTIDE_EXCISION_REPAIR	41	-1.2134707	0.3061545
KEGG_O_GLYCAN_BIOSYNTHESIS	25	1.3976231	0.08069732
KEGG_OLFACTORY_TRANSDUCTION	65	-0.7508021	0.92948407
KEGG_ONE_CARBON_POOL_BY_FOLATE	17	-1.0400964	0.5531838
KEGG_OOCYTE_MEIOSIS	106	-1.2025238	0.31324914
KEGG_OTHER_GLYCAN_DEGRADATION	16	1.4504637	0.06214139
KEGG_OXIDATIVE_PHOSPHORYLATION	106	-1.2569759	0.26663646
KEGG_P53_SIGNALING_PATHWAY	67	-0.85929143	0.8204714
KEGG_PANCREATIC_CANCER	65	1.0943441	0.33555815
KEGG_PANTOTHENATE_AND_COA_BIOSYNTHESIS	16	1.4420611	0.06430441
KEGG_PARKINSONS_DISEASE	104	-1.2607628	0.26461917
KEGG_PATHOGENIC_ESCHERICHIA_COLI_INFECTION	54	1.2338979	0.17762513
KEGG_PATHWAYS_IN_CANCER	313	-1.4576414	0.09248229
KEGG_PENTOSE_AND_GLUCURONATE_INTERCONVERSIONS	22	-0.7409698	0.924354
KEGG_PENTOSE_PHOSPHATE_PATHWAY	22	1.3111444	0.11985624
KEGG_PEROXISOME	76	-1.273732	0.26032722
KEGG_PHENYLALANINE_METABOLISM	15	-0.97667193	0.64338106
KEGG_PHOSPHATIDYLINOSITOL_SIGNALING_SYSTEM	74	1.3260876	0.112254016
KEGG_PORPHYRIN_AND_CHLOROPHYLL_METABOLISM	34	-0.8468655	0.8260689
KEGG_PPAR_SIGNALING_PATHWAY	67	-1.2885945	0.24312422
KEGG_PRIMARY_BILE_ACID_BIOSYNTHESIS	16	-1.3406705	0.19451714
KEGG_PRIMARY_IMMUNODEFICIENCY	29	2.506388	0
KEGG_PRION_DISEASES	32	0.92311895	0.6514093
KEGG_PROGESTERONE_MEDIATED_OOCYTE_MATURATION	79	1.0711845	0.37173718
KEGG_PROPANOATE_METABOLISM	32	-1.5804664	0.030371264
KEGG_PROSTATE_CANCER	85	-1.0416994	0.55588365
KEGG_PROTEASOME	42	-0.7678638	0.9162809
KEGG_PROTEIN_EXPORT	23	-1.2419509	0.28982508
KEGG_PROXIMAL_TUBULE_BICARBONATE_RECLAMATION	21	-1.2040215	0.31509367
KEGG_PURINE_METABOLISM	144	-1.1985807	0.31677267
KEGG_PYRIMIDINE_METABOLISM	88	-0.67994523	0.95798075
KEGG_PYRUVATE_METABOLISM	38	-1.4490238	0.09773054
KEGG_REGULATION_OF_ACTIN_CYTOSKELETON	197	-1.0703859	0.5218731
KEGG_REGULATION_OF_AUTOPHAGY	20	-0.89851403	0.7698127
KEGG_RENAL_CELL_CARCINOMA	65	1.0644233	0.37850884
KEGG_RETINOL_METABOLISM	55	-1.4934447	0.06541013
KEGG_RIBOFLAVIN_METABOLISM	15	-1.3066481	0.22669362
KEGG_RIBOSOME	81	-2.1731794	0
KEGG_RIG_I_LIKE_RECEPTOR_SIGNALING_PATHWAY	52	1.7802868	0.0057494976
KEGG_RNA_DEGRADATION	57	-1.114759	0.43909988
KEGG_RNA_POLYMERASE	28	-1.1336751	0.41947037
KEGG_SELENOAMINO_ACID_METABOLISM	26	-1.2314593	0.29013458
KEGG_SMALL_CELL_LUNG_CANCER	80	-1.5180657	0.054258298
KEGG_SNARE_INTERACTIONS_IN_VESICULAR_TRANSPORT	36	1.048365	0.40253347
KEGG_SPHINGOLIPID_METABOLISM	38	-1.3978871	0.1452623
KEGG_SPLICEOSOME	118	-1.2258915	0.2912956
KEGG_STARCH_AND_SUCROSE_METABOLISM	47	0.9791406	0.54883665
KEGG_STEROID_HORMONE_BIOSYNTHESIS	49	-1.4161562	0.12703933
KEGG_SYSTEMIC_LUPUS_ERYTHEMATOSUS	99	2.321737	0
KEGG_T_CELL_RECEPTOR_SIGNALING_PATHWAY	101	2.2899606	0.00012770564
KEGG_TASTE_TRANSDUCTION	32	-1.0841155	0.49664575
KEGG_TERPENOID_BACKBONE_BIOSYNTHESIS	15	-1.3705478	0.17360874
KEGG_TGF_BETA_SIGNALING_PATHWAY	85	-1.8462892	0.0021595617
KEGG_THYROID_CANCER	29	-1.2613299	0.26853752
KEGG_TIGHT_JUNCTION	125	-1.7099669	0.0075794263
KEGG_TOLL_LIKE_RECEPTOR_SIGNALING_PATHWAY	83	2.5441215	0
KEGG_TRYPTOPHAN_METABOLISM	36	-1.2947637	0.23698333
KEGG_TYPE_I_DIABETES_MELLITUS	40	2.4182758	0
KEGG_TYPE_II_DIABETES_MELLITUS	44	1.3359067	0.10919763
KEGG_TYROSINE_METABOLISM	39	-1.3794307	0.16549572
KEGG_UBIQUITIN_MEDIATED_PROTEOLYSIS	126	-1.186438	0.3258801
KEGG_VALINE_LEUCINE_AND_ISOLEUCINE_DEGRADATION	42	-1.7007939	0.007941208
KEGG_VASCULAR_SMOOTH_MUSCLE_CONTRACTION	110	-1.4212809	0.124654435
KEGG_VASOPRESSIN_REGULATED_WATER_REABSORPTION	41	-1.362092	0.18087938
KEGG_VEGF_SIGNALING_PATHWAY	72	1.2165843	0.19378993
KEGG_VIBRIO_CHOLERAE_INFECTION	49	1.29764	0.12697542
KEGG_VIRAL_MYOCARDITIS	66	1.4019798	0.080211714
KEGG_WNT_SIGNALING_PATHWAY	144	-1.6594744	0.012891215

## Sheet: LCL-vs-Fibroblast
NAME	SIZE	NES	FDR.q.val
KEGG_ABC_TRANSPORTERS	42	-0.97211665	0.6553583
KEGG_ACUTE_MYELOID_LEUKEMIA	53	1.338625	0.14451735
KEGG_ADHERENS_JUNCTION	72	-1.7989984	0.007065213
KEGG_ADIPOCYTOKINE_SIGNALING_PATHWAY	64	0.96560246	0.62690586
KEGG_ALANINE_ASPARTATE_AND_GLUTAMATE_METABOLISM	31	0.9834976	0.60482293
KEGG_ALDOSTERONE_REGULATED_SODIUM_REABSORPTION	39	0.99885577	0.5827308
KEGG_ALLOGRAFT_REJECTION	32	2.4978344	0
KEGG_ALPHA_LINOLENIC_ACID_METABOLISM	17	0.71172893	0.9563443
KEGG_ALZHEIMERS_DISEASE	146	0.9370471	0.6825028
KEGG_AMINO_SUGAR_AND_NUCLEOTIDE_SUGAR_METABOLISM	42	-1.1840478	0.3234916
KEGG_AMINOACYL_TRNA_BIOSYNTHESIS	40	1.3557498	0.14292094
KEGG_AMYOTROPHIC_LATERAL_SCLEROSIS_ALS	51	0.921173	0.70563847
KEGG_ANTIGEN_PROCESSING_AND_PRESENTATION	63	2.5371327	0
KEGG_APOPTOSIS	78	1.3641597	0.13854913
KEGG_ARACHIDONIC_ACID_METABOLISM	54	-1.1847495	0.3306673
KEGG_ARGININE_AND_PROLINE_METABOLISM	46	-1.001476	0.61541843
KEGG_ARRHYTHMOGENIC_RIGHT_VENTRICULAR_CARDIOMYOPATHY_ARVC	71	-2.164513	0
KEGG_ASCORBATE_AND_ALDARATE_METABOLISM	20	0.7766557	0.9229961
KEGG_ASTHMA	24	2.3168569	0
KEGG_AUTOIMMUNE_THYROID_DISEASE	34	2.5689437	0
KEGG_AXON_GUIDANCE	123	-1.79361	0.006861291
KEGG_B_CELL_RECEPTOR_SIGNALING_PATHWAY	71	2.5665064	0
KEGG_BASAL_CELL_CARCINOMA	55	-1.5479473	0.053287767
KEGG_BASAL_TRANSCRIPTION_FACTORS	31	1.0888063	0.4637477
KEGG_BASE_EXCISION_REPAIR	33	1.9839728	0.00016864935
KEGG_BETA_ALANINE_METABOLISM	21	1.0553435	0.51356643
KEGG_BIOSYNTHESIS_OF_UNSATURATED_FATTY_ACIDS	22	-0.6793478	0.9744788
KEGG_BLADDER_CANCER	40	-1.5131998	0.06735852
KEGG_BUTANOATE_METABOLISM	33	1.3459095	0.14672455
KEGG_CALCIUM_SIGNALING_PATHWAY	163	-1.3138967	0.18715793
KEGG_CARDIAC_MUSCLE_CONTRACTION	67	-1.2846471	0.21065854
KEGG_CELL_ADHESION_MOLECULES_CAMS	122	1.823005	0.002060233
KEGG_CELL_CYCLE	121	1.7665104	0.0044575883
KEGG_CHEMOKINE_SIGNALING_PATHWAY	179	1.8465645	0.0014756948
KEGG_CHRONIC_MYELOID_LEUKEMIA	70	1.0351406	0.54020625
KEGG_CITRATE_CYCLE_TCA_CYCLE	28	1.0960228	0.46849874
KEGG_COLORECTAL_CANCER	60	0.8394481	0.852302
KEGG_COMPLEMENT_AND_COAGULATION_CASCADES	66	-1.8727828	0.002934328
KEGG_CYSTEINE_AND_METHIONINE_METABOLISM	32	1.0375007	0.5411904
KEGG_CYTOKINE_CYTOKINE_RECEPTOR_INTERACTION	221	1.4089211	0.10767243
KEGG_CYTOSOLIC_DNA_SENSING_PATHWAY	41	1.9947069	0.00017752564
KEGG_DILATED_CARDIOMYOPATHY	86	-1.8915575	0.0030660955
KEGG_DNA_REPLICATION	34	2.1476355	0
KEGG_DORSO_VENTRAL_AXIS_FORMATION	24	-1.2138458	0.2880355
KEGG_DRUG_METABOLISM_CYTOCHROME_P450	63	-1.676604	0.019676493
KEGG_DRUG_METABOLISM_OTHER_ENZYMES	44	-0.59683675	0.9893447
KEGG_ECM_RECEPTOR_INTERACTION	81	-2.535959	0
KEGG_ENDOCYTOSIS	174	1.2008194	0.29972142
KEGG_ENDOMETRIAL_CANCER	49	0.8985041	0.7441484
KEGG_EPITHELIAL_CELL_SIGNALING_IN_HELICOBACTER_PYLORI_INFECTION	62	1.2289529	0.2586604
KEGG_ERBB_SIGNALING_PATHWAY	83	1.0457739	0.52902883
KEGG_ETHER_LIPID_METABOLISM	31	-1.0559059	0.5262598
KEGG_FATTY_ACID_METABOLISM	41	0.78227085	0.92383105
KEGG_FC_EPSILON_RI_SIGNALING_PATHWAY	73	1.9978892	0.00012853228
KEGG_FC_GAMMA_R_MEDIATED_PHAGOCYTOSIS	94	1.5299966	0.045732867
KEGG_FOCAL_ADHESION	190	-2.1591296	0
KEGG_FRUCTOSE_AND_MANNOSE_METABOLISM	31	1.5194726	0.049088273
KEGG_GALACTOSE_METABOLISM	25	0.6954318	0.9587344
KEGG_GAP_JUNCTION	87	-1.6937162	0.018844116
KEGG_GLIOMA	63	1.1324673	0.40883398
KEGG_GLUTATHIONE_METABOLISM	46	-1.3731748	0.14444478
KEGG_GLYCEROLIPID_METABOLISM	46	1.0234538	0.54647315
KEGG_GLYCEROPHOSPHOLIPID_METABOLISM	72	1.0021695	0.5816451
KEGG_GLYCINE_SERINE_AND_THREONINE_METABOLISM	28	1.1559534	0.36681446
KEGG_GLYCOLYSIS_GLUCONEOGENESIS	57	1.0655813	0.49616146
KEGG_GLYCOSAMINOGLYCAN_BIOSYNTHESIS_CHONDROITIN_SULFATE	21	-1.6950705	0.020224182
KEGG_GLYCOSAMINOGLYCAN_BIOSYNTHESIS_HEPARAN_SULFATE	24	-1.9834046	0.0010389623
KEGG_GLYCOSAMINOGLYCAN_BIOSYNTHESIS_KERATAN_SULFATE	15	1.0057513	0.5803872
KEGG_GLYCOSAMINOGLYCAN_DEGRADATION	20	-1.8876795	0.0027893148
KEGG_GLYCOSPHINGOLIPID_BIOSYNTHESIS_GANGLIO_SERIES	15	-0.9957054	0.6176509
KEGG_GLYCOSPHINGOLIPID_BIOSYNTHESIS_LACTO_AND_NEOLACTO_SERIES	23	-0.9791765	0.64881337
KEGG_GLYCOSYLPHOSPHATIDYLINOSITOL_GPI_ANCHOR_BIOSYNTHESIS	23	-0.83727306	0.82524556
KEGG_GLYOXYLATE_AND_DICARBOXYLATE_METABOLISM	16	1.0252864	0.5492888
KEGG_GNRH_SIGNALING_PATHWAY	95	-1.0838898	0.4810713
KEGG_GRAFT_VERSUS_HOST_DISEASE	36	2.5512304	0
KEGG_HEDGEHOG_SIGNALING_PATHWAY	55	-1.3213416	0.1845226
KEGG_HEMATOPOIETIC_CELL_LINEAGE	79	1.4444752	0.083194576
KEGG_HISTIDINE_METABOLISM	26	-0.8933936	0.791174
KEGG_HOMOLOGOUS_RECOMBINATION	27	2.1371794	0
KEGG_HUNTINGTONS_DISEASE	161	1.0916204	0.4645023
KEGG_HYPERTROPHIC_CARDIOMYOPATHY_HCM	80	-1.9609761	0.0013868855
KEGG_INOSITOL_PHOSPHATE_METABOLISM	53	1.3483843	0.14703263
KEGG_INSULIN_SIGNALING_PATHWAY	129	1.0286536	0.5484432
KEGG_INTESTINAL_IMMUNE_NETWORK_FOR_IGA_PRODUCTION	43	2.4188015	0
KEGG_JAK_STAT_SIGNALING_PATHWAY	118	1.5505809	0.04037101
KEGG_LEISHMANIA_INFECTION	67	2.205119	0
KEGG_LEUKOCYTE_TRANSENDOTHELIAL_MIGRATION	105	1.5323895	0.045910213
KEGG_LINOLEIC_ACID_METABOLISM	27	0.8458432	0.8473011
KEGG_LONG_TERM_DEPRESSION	66	-1.1313823	0.40624925
KEGG_LONG_TERM_POTENTIATION	64	1.0722238	0.48700273
KEGG_LYSINE_DEGRADATION	42	-0.932187	0.72038037
KEGG_LYSOSOME	113	-1.5041785	0.06886296
KEGG_MAPK_SIGNALING_PATHWAY	251	-1.0818623	0.47507295
KEGG_MATURITY_ONSET_DIABETES_OF_THE_YOUNG	25	1.5617783	0.036659326
KEGG_MELANOGENESIS	100	-1.5594175	0.051440563
KEGG_MELANOMA	66	-1.3002932	0.19675237
KEGG_METABOLISM_OF_XENOBIOTICS_BY_CYTOCHROME_P450	64	-1.6900569	0.018143538
KEGG_MISMATCH_REPAIR	22	1.932974	0.0002624142
KEGG_MTOR_SIGNALING_PATHWAY	48	0.9365937	0.676126
KEGG_N_GLYCAN_BIOSYNTHESIS	45	-0.8764515	0.79068905
KEGG_NATURAL_KILLER_CELL_MEDIATED_CYTOTOXICITY	113	2.1221845	0
KEGG_NEUROACTIVE_LIGAND_RECEPTOR_INTERACTION	230	-1.0460334	0.53942215
KEGG_NEUROTROPHIN_SIGNALING_PATHWAY	119	1.5190328	0.048034422
KEGG_NICOTINATE_AND_NICOTINAMIDE_METABOLISM	21	-1.2524456	0.24119924
KEGG_NITROGEN_METABOLISM	21	-0.93239903	0.733063
KEGG_NOD_LIKE_RECEPTOR_SIGNALING_PATHWAY	59	1.2693206	0.20947953
KEGG_NON_SMALL_CELL_LUNG_CANCER	52	1.3967189	0.11478784
KEGG_NOTCH_SIGNALING_PATHWAY	46	-0.79748136	0.88290095
KEGG_NUCLEOTIDE_EXCISION_REPAIR	41	1.4999952	0.054170728
KEGG_O_GLYCAN_BIOSYNTHESIS	25	-0.92404467	0.72921675
KEGG_OLFACTORY_TRANSDUCTION	65	0.66352063	0.9680158
KEGG_ONE_CARBON_POOL_BY_FOLATE	17	1.3943286	0.11397812
KEGG_OOCYTE_MEIOSIS	106	1.343837	0.14555852
KEGG_OTHER_GLYCAN_DEGRADATION	16	-1.117201	0.42640698
KEGG_OXIDATIVE_PHOSPHORYLATION	106	1.653782	0.017140284
KEGG_P53_SIGNALING_PATHWAY	67	0.9707842	0.62111783
KEGG_PANCREATIC_CANCER	65	0.8864369	0.7645982
KEGG_PANTOTHENATE_AND_COA_BIOSYNTHESIS	16	1.1161882	0.43629006
KEGG_PARKINSONS_DISEASE	104	1.5143254	0.048856884
KEGG_PATHOGENIC_ESCHERICHIA_COLI_INFECTION	54	-1.2146559	0.29462516
KEGG_PATHWAYS_IN_CANCER	313	-1.5702757	0.050255354
KEGG_PENTOSE_AND_GLUCURONATE_INTERCONVERSIONS	22	0.72405857	0.95516014
KEGG_PENTOSE_PHOSPHATE_PATHWAY	22	1.3412609	0.14507942
KEGG_PEROXISOME	76	1.175551	0.33480203
KEGG_PHENYLALANINE_METABOLISM	15	-0.94998616	0.7005724
KEGG_PHOSPHATIDYLINOSITOL_SIGNALING_SYSTEM	74	1.7857285	0.0035177337
KEGG_PORPHYRIN_AND_CHLOROPHYLL_METABOLISM	34	1.0994766	0.46710366
KEGG_PPAR_SIGNALING_PATHWAY	67	-1.008069	0.6101672
KEGG_PRIMARY_BILE_ACID_BIOSYNTHESIS	16	-1.6718562	0.019167412
KEGG_PRIMARY_IMMUNODEFICIENCY	29	2.2140744	0
KEGG_PRION_DISEASES	32	-1.0890142	0.4795956
KEGG_PROGESTERONE_MEDIATED_OOCYTE_MATURATION	79	0.98783284	0.60212445
KEGG_PROPANOATE_METABOLISM	32	0.76019496	0.92654926
KEGG_PROSTATE_CANCER	85	1.0918194	0.47088137
KEGG_PROTEASOME	42	1.7957983	0.0032431153
KEGG_PROTEIN_EXPORT	23	0.9381566	0.68769187
KEGG_PROXIMAL_TUBULE_BICARBONATE_RECLAMATION	21	1.5909661	0.029277284
KEGG_PURINE_METABOLISM	144	1.0739298	0.4900839
KEGG_PYRIMIDINE_METABOLISM	88	1.2966834	0.18548623
KEGG_PYRUVATE_METABOLISM	38	0.7913865	0.91971135
KEGG_REGULATION_OF_ACTIN_CYTOSKELETON	197	-1.4979651	0.06918702
KEGG_REGULATION_OF_AUTOPHAGY	20	0.7759575	0.9149547
KEGG_RENAL_CELL_CARCINOMA	65	0.9062853	0.7327321
KEGG_RETINOL_METABOLISM	55	-0.87941134	0.7968129
KEGG_RIBOFLAVIN_METABOLISM	15	-0.87641436	0.77805674
KEGG_RIBOSOME	81	2.321447	0
KEGG_RIG_I_LIKE_RECEPTOR_SIGNALING_PATHWAY	52	1.8596865	0.0011569511
KEGG_RNA_DEGRADATION	57	2.2625766	0
KEGG_RNA_POLYMERASE	28	1.1759039	0.33955464
KEGG_SELENOAMINO_ACID_METABOLISM	26	-0.86060023	0.8010288
KEGG_SMALL_CELL_LUNG_CANCER	80	-1.3259597	0.18477154
KEGG_SNARE_INTERACTIONS_IN_VESICULAR_TRANSPORT	36	-0.88068825	0.80754477
KEGG_SPHINGOLIPID_METABOLISM	38	-1.2810216	0.20928618
KEGG_SPLICEOSOME	118	2.2000566	0
KEGG_STARCH_AND_SUCROSE_METABOLISM	47	-1.0186911	0.59510416
KEGG_STEROID_HORMONE_BIOSYNTHESIS	49	-1.1398178	0.3982796
KEGG_SYSTEMIC_LUPUS_ERYTHEMATOSUS	99	1.808734	0.0024895486
KEGG_T_CELL_RECEPTOR_SIGNALING_PATHWAY	101	2.2728412	0
KEGG_TASTE_TRANSDUCTION	32	-0.7344597	0.9490149
KEGG_TERPENOID_BACKBONE_BIOSYNTHESIS	15	1.924969	0.000301572
KEGG_TGF_BETA_SIGNALING_PATHWAY	85	-2.086927	0.0006347402
KEGG_THYROID_CANCER	29	-0.8556077	0.7996723
KEGG_TIGHT_JUNCTION	125	-1.4852362	0.06979233
KEGG_TOLL_LIKE_RECEPTOR_SIGNALING_PATHWAY	83	1.9130634	0.00043711212
KEGG_TRYPTOPHAN_METABOLISM	36	0.97523564	0.617239
KEGG_TYPE_I_DIABETES_MELLITUS	40	2.373143	0
KEGG_TYPE_II_DIABETES_MELLITUS	44	1.3013679	0.18290569
KEGG_TYROSINE_METABOLISM	39	-1.4638687	0.076083675
KEGG_UBIQUITIN_MEDIATED_PROTEOLYSIS	126	1.2697477	0.21261314
KEGG_VALINE_LEUCINE_AND_ISOLEUCINE_DEGRADATION	42	1.2433269	0.24140215
KEGG_VASCULAR_SMOOTH_MUSCLE_CONTRACTION	110	-1.4770715	0.071344785
KEGG_VASOPRESSIN_REGULATED_WATER_REABSORPTION	41	-1.4934826	0.06842096
KEGG_VEGF_SIGNALING_PATHWAY	72	1.2938945	0.18548916
KEGG_VIBRIO_CHOLERAE_INFECTION	49	0.816687	0.88656706
KEGG_VIRAL_MYOCARDITIS	66	1.9402533	0.0002749101
KEGG_WNT_SIGNALING_PATHWAY	144	-1.3298836	0.18685287
