# Supplementary material for: Regulatory network changes between cell lines and their tissues of origin
Source: BMC Genomics. 2017 Sep 12;18:723. doi: 10.1186/s12864-017-4111-x (PMC5596945; doi:10.1186/s12864-017-4111-x)
Supplement: Supplementary file 8 — Function of the TFs with the largest difference in out-degree comparing LCL-vs-blood; and fibroblast-vs-skin regulatory networks. (XLSX 41 kb) [file 12864_2017_4111_MOESM8_ESM.xlsx]

## Sheet: LCL-vs-Blood
	TF	logFC	FDR	Function	Reference
More targeting in LCL	PITX2	1.9526	1.91743e-19	Role in cell proliferation during development and morphogenesis.	Kioussi C, et al. Cell. 2002;111(5):673-85. Lin CR, et al. Nature. 1999;401(6750):279-82.
	FOXP4	1.85892	1.87159e-57	Role in cell differentiation and development.	Teufel A, et al. Biochim Biophys Acta. 2003;1627(2-3):147-52. Lam EW, et al. Nat Rev Cancer. 2013;13(7):482-95.
	BPTF	1.89858	3.62017e-127	Role in cell survival and cell cycle progression.	Richart L, et al. Nat Commun. 2016;7:10153. Dar AA, et al. Proc Natl Acad Sci U S A. 2016;113(22):6254-8.
	FOXP1	-4.10388	1.40543e-77	Role in differentiation and immune regulation, essential for B cell development.	Hu H, et al. Nat Immunol. 2006;7(8):819-26. Lam EW, et al. Nat Rev Cancer. 2013;13(7):482-95.
	TOPORS	0.746362	8.73561e-24	Role in cell cycle arrest and apoptosis through the association and stabilization of p53.	Lin L, et al. Oncogene. 2005;24(21):3385-96.
	SP1	-0.596904	2.72917e-41	Role in cell differentiation, cell growth, apoptosis, immune responses, DNA damage response, and chromatin remodeling.	Beishline K, et al. FEBS J. 2015;282(2):224-58.
	GABPA	1.48619	2.04295e-56	Role in cell cycle control, protein synthesis, cellular metabolism, and regulator of mitochondrial genes.	Rosmarin AG, et al. Blood Cells Mol Dis. 2004;32(1):143-54. Yang ZF, et al. Mol Cell Biol. 2014;34(17):3194-201.
	SP3	0.59915	7.12197e-18	Role in cell-cycle regulation, hormone-induction and house-keeping function.	Li L, et al. Ann Anat. 2010;192(5):275-83.
	MEF2B	2.10806	4.57399e-40	Regulator of cell migration and epithelial-mesenchymal transition.	Pon JR, et al. Oncotarget. 2016;7(3):2297-312.
	NRF1	-0.0950341	0.00639299	Role in development, and cell homoeostasis.	Zhang Y, et al. Biochem J. 2016;473(8):961-1000.
Less targeting in LCL	ATF4	1.6911	2.59027e-103	Role in restoring homeostasis or inducing cell death during endoplasmic reticulum stress.	Iurlaro R, et al. FEBS J. 2016;283(14):2640-52.
	TP63	5.80104	3.42402e-110	Member of the p53 family involved in cellular responses to stress and cell cycle regulation.	Levrero M, et al. J Cell Sci. 2000;113 ( Pt 10):1661-70.
	CIC	-0.884209	1.17617e-52	Role in development of the central nervous system and ErbB signaling.	Lee CJ, et al. J Neurooncol. 2005;73(2):101-8.
	HOXA3	-0.380773	0.0489402	Role in morphogenesis, cell migration and angiogenesis.	Mace KA, et al. J Cell Sci. 2005;118(Pt 12):2567-77.
	EBF1	4.88399	1.92596e-126	Key role in B cell differentiation, cell proliferation and survival.	Boller S, et al. Immunol Rev. 2014;261(1):102-15.
	XBP1	1.30979	1.01173e-40	Regulator of cell death upon response to endoplasmic reticulum stress.	Iurlaro R, et al FEBS J 2016;283(14):2640-52
	RELB	0.352968	1.60469e-07	Part of NF-kB family, involved in cell survival and proliferation.	Hayden MS, et al. Cell. 2008;132(3):344-62.
	TERF2	1.35662	7.70417e-117	Role in the protection of chromosome ends.	Okamoto K, et al. Nature. 2013;494(7438):502-5.
	HIC2	1.11421	4.8412e-69	Regulator of cell growth and survival upon genotoxic or metabolic stresses.	Rood BR, et al. Expert Opin Ther Targets. 2013;17(7):811-27.
	SMAD2	1.04007	9.72078e-107	Effector of TGFB signaling having key roles in cell proliferation and apoptosis.	Massagué J, et al. Genes Dev. 2005;19(23):2783-810.

## Sheet: Fibroblast-vs-Skin
	TF	logFC	FDR	Function	Reference
More targeting in fibroblast	SP3	0.507281	3.14583e-48	Role in cell-cycle regulation, hormone-induction and house-keeping function.	Li L, et al. Ann Anat. 2010;192(5):275-83.
	MAZ	0.0270632	0.371647	Role in cell growth and survival, and DNA unfolding property.	Cogoi S, et al. Nucleic Acids Res. 2013;41(7):4049-64. Cogoi S, et al. Nucleic Acids Res. 2014;42(13):8379-88.
	SP1	-0.502896	6.09131e-54	Role in cell differentiation, cell growth, apoptosis, immune responses, DNA damage response, and chromatin remodeling.	Beishline K, et al. FEBS J. 2015;282(2):224-58.
	ZBTB7B	-2.95563	1.60515e-209	Regulator of CD4 T-cell lineage commitment.	He X, et al. Nature. 2005;433(7028):826-33.
	ZNF263	-0.0201813	0.526388	Role in maintaining cell structure (cytoskeletal formation) and proliferation.	Frietze S, et al. J Biol Chem. 2010;285(2):1393-403.
	ZNF148	0.975036	9.6955e-145	Role in cell differentiation, cell growth, senescence and apoptosis.	Feng Y, et al. FEBS J. 2009;276(15):4197-206. Woo AJ, et al. Blood. 2011;118(13):3684-93.
	ZNF281	3.77465	2.70886e-299	Role in cell stemness, epithelial-mesenchymal transition, and DNA damage response.	Hahn S, et al. J Mol Med (Berl). 2014;92(6):571-81. Pieraccioli M, et al. Oncogene. 2016;35(20):2592-601.
	WT1	-0.0846988	0.445119	Role in embryonic development, cell survival and division (mitotic checkpoint).	Shandilya J, et al. Cell Cycle. 2015;14(9):1358-64. Shandilya J, et al. Nat Commun. 2014;5:4903.
	KLF5	-4.55436	1.78966e-211	Regulator of cell proliferation, apoptosis, migration, differentiation, and stemness.	Dong JT, et al. Cell Mol Life Sci. 2009;66(16):2691-706.
	KLF15	0.113825	0.324817	Negative regulator of p53 acetylation.	Haldar SM, et al. Sci Transl Med. 2010;2(26):26ra26.
Less targeting in fibroblast	XBP1	0.0785153	0.118922	Regulator of cell death upon response to endoplasmic reticulum stress.	Iurlaro R, et al FEBS J 2016;283(14):2640-52
	HOXA3	-1.03619	2.32089e-46	Role in morphogenesis, cell migration and angiogenesis.	Mace KA, et al. J Cell Sci. 2005;118(Pt 12):2567-77.
	TLX2	-0.365091	0.00255706	Role in cell differentiation.	Borghini S, et al. Biochem J. 2006;395(2):355-61.
	MEOX1	-6.74218	2.12178e-232	Role in cell growth, and stemness.	Thiaville MM, et al. PLoS One. 2012;7(5):e36054. Nguyen PD, et al. Nature. 2014;512(7514):314-8.
	NKX2-8	-1.18857	7.64801e-39	Role in cell cycle, and angiogenesis.	Yu C, et al. Carcinogenesis. 2012;33(3):678-86. Lin C, et al. Cancer Res. 2013;73(12):3638-48.
	MAFG	1.64621	1.35889e-77	Regulator of antioxidant and xenobiotic metabolism.	Katsuoka F, et al. Gene. 2016;586(2):197-205.
	TEF	-2.0445	2.05047e-164	Regulator of cell proliferation.	Ota M, et al. Development. 2008;135(24):4059-69.
	DBP	-3.29552	4.28778e-157	Regulation of circadian rhythm genes.	Stratmann M, et al. Genes Dev. 2010;24(12):1317-28.
	KDM2B	-0.738582	2.09923e-64	Role in cell proliferation through regulation of ribosomal RNA genes.	Frescas D, et al. Nature. 2007;450(7167):309-13.
	HLF	-7.46992	6.00388e-306	Role in detoxification and drug metabolism, and circadian rhythm.	Falvey E, et al. EMBO J. 1995; 14(17): 4307–4317. Gachon F, et al. Cell Metab. 2006;4(1):25-36.
