# Supplementary material for: Regulatory network changes between cell lines and their tissues of origin
Source: BMC Genomics. 2017 Sep 12;18:723. doi: 10.1186/s12864-017-4111-x (PMC5596945; doi:10.1186/s12864-017-4111-x)
Supplement: Supplementary file 9 — Significance of the in-degree difference of genes belonging to a specific pathway against genes not in the pathway using an unpaired t-test. (XLSX 36 kb) [file 12864_2017_4111_MOESM9_ESM.xlsx]

## Sheet: LCL-vs-Blood
Pathway	Number of genes in the pathway	Mean of in-degree difference for genes in the pathway	Mean of in-degree difference for genes not in the pathway	p.value	FDR
KEGG_ABC_TRANSPORTERS	42	38.4649	-3.33494	0.0211137	0.0502163
KEGG_ACUTE_MYELOID_LEUKEMIA	53	37.9828	-3.35095	0.00249111	0.00996444
KEGG_ADHERENS_JUNCTION	72	17.7866	-3.32627	0.101261	0.165635
KEGG_ADIPOCYTOKINE_SIGNALING_PATHWAY	64	17.6835	-3.3198	0.118841	0.181878
KEGG_ALANINE_ASPARTATE_AND_GLUTAMATE_METABOLISM	31	-60.4655	-3.20501	0.00748624	0.02486
KEGG_ALDOSTERONE_REGULATED_SODIUM_REABSORPTION	39	38.7127	-3.33067	0.00854779	0.0273529
KEGG_ALLOGRAFT_REJECTION	32	-35.046	-3.23287	0.128281	0.19297
KEGG_ALPHA_LINOLENIC_ACID_METABOLISM	17	65.4944	-3.31338	0.00446133	0.0170694
KEGG_ALZHEIMERS_DISEASE	146	-19.2634	-3.18395	0.0670595	0.124237
KEGG_AMINO_SUGAR_AND_NUCLEOTIDE_SUGAR_METABOLISM	42	3.8834	-3.28141	0.655446	0.707721
KEGG_AMINOACYL_TRNA_BIOSYNTHESIS	40	-96.2414	-3.13328	6.46234e-07	8.74901e-06
KEGG_AMYOTROPHIC_LATERAL_SCLEROSIS_ALS	51	-3.84792	-3.26925	0.97219	0.977745
KEGG_ANTIGEN_PROCESSING_AND_PRESENTATION	63	-38.8522	-3.18765	0.0100069	0.029851
KEGG_APOPTOSIS	78	11.3199	-3.31233	0.270644	0.350245
KEGG_ARACHIDONIC_ACID_METABOLISM	54	32.2388	-3.34104	0.0192551	0.0477311
KEGG_ARGININE_AND_PROLINE_METABOLISM	46	-33.574	-3.21895	0.137049	0.204411
KEGG_ARRHYTHMOGENIC_RIGHT_VENTRICULAR_CARDIOMYOPATHY_ARVC	71	49.3831	-3.40826	3.39978e-05	0.000271982
KEGG_ASCORBATE_AND_ALDARATE_METABOLISM	20	11.25	-3.28103	0.636395	0.691392
KEGG_ASTHMA	24	-40.9429	-3.23703	0.107249	0.167043
KEGG_AUTOIMMUNE_THYROID_DISEASE	34	-6.74534	-3.26598	0.851193	0.870989
KEGG_AXON_GUIDANCE	123	38.8879	-3.46202	2.73842e-05	0.000240981
KEGG_B_CELL_RECEPTOR_SIGNALING_PATHWAY	71	16.335	-3.32169	0.103554	0.165635
KEGG_BASAL_CELL_CARCINOMA	55	20.4651	-3.31847	0.103505	0.165635
KEGG_BASAL_TRANSCRIPTION_FACTORS	31	-84.0945	-3.17803	3.10631e-05	0.000260339
KEGG_BASE_EXCISION_REPAIR	33	-68.6642	-3.19083	0.00882117	0.0273886
KEGG_BETA_ALANINE_METABOLISM	21	-22.906	-3.25515	0.4731	0.537197
KEGG_BIOSYNTHESIS_OF_UNSATURATED_FATTY_ACIDS	22	-36.5941	-3.24333	0.198974	0.275743
KEGG_BLADDER_CANCER	40	18.5573	-3.30251	0.257486	0.338191
KEGG_BUTANOATE_METABOLISM	33	-55.4497	-3.20689	0.0116811	0.0331594
KEGG_CALCIUM_SIGNALING_PATHWAY	163	42.0419	-3.54376	7.69692e-08	1.93522e-06
KEGG_CARDIAC_MUSCLE_CONTRACTION	67	29.4357	-3.35117	0.0242667	0.0554666
KEGG_CELL_ADHESION_MOLECULES_CAMS	122	33.0003	-3.4339	0.00014771	0.00103988
KEGG_CELL_CYCLE	121	-80.2904	-2.92586	2.90015e-11	1.27607e-09
KEGG_CHEMOKINE_SIGNALING_PATHWAY	179	21.0331	-3.43148	0.00292143	0.011426
KEGG_CHRONIC_MYELOID_LEUKEMIA	70	12.11	-3.31005	0.181957	0.256196
KEGG_CITRATE_CYCLE_TCA_CYCLE	28	-75.3177	-3.19602	0.000494705	0.00280865
KEGG_COLORECTAL_CANCER	60	-9.35001	-3.25688	0.702879	0.745543
KEGG_COMPLEMENT_AND_COAGULATION_CASCADES	66	29.5424	-3.35022	0.0222973	0.0523242
KEGG_CYSTEINE_AND_METHIONINE_METABOLISM	32	-69.9994	-3.19166	0.00637265	0.021569
KEGG_CYTOKINE_CYTOKINE_RECEPTOR_INTERACTION	221	9.31652	-3.37354	0.0836355	0.147198
KEGG_CYTOSOLIC_DNA_SENSING_PATHWAY	41	11.3313	-3.2924	0.404602	0.477171
KEGG_DILATED_CARDIOMYOPATHY	86	61.9001	-3.47723	4.92802e-07	8.54804e-06
KEGG_DNA_REPLICATION	34	-125.272	-3.1175	7.68906e-08	1.93522e-06
KEGG_DORSO_VENTRAL_AXIS_FORMATION	24	42.7454	-3.31101	0.024136	0.0554666
KEGG_DRUG_METABOLISM_CYTOCHROME_P450	63	20.9	-3.3265	0.0917231	0.157219
KEGG_DRUG_METABOLISM_OTHER_ENZYMES	44	28.8786	-3.32247	0.113665	0.175483
KEGG_ECM_RECEPTOR_INTERACTION	81	86.1509	-3.53767	7.77177e-10	2.73566e-08
KEGG_ENDOCYTOSIS	174	40.6416	-3.55331	1.13033e-07	2.48673e-06
KEGG_ENDOMETRIAL_CANCER	49	32.353	-3.33468	0.0180772	0.0461099
KEGG_EPITHELIAL_CELL_SIGNALING_IN_HELICOBACTER_PYLORI_INFECTION	62	23.2551	-3.33099	0.032221	0.0691572
KEGG_ERBB_SIGNALING_PATHWAY	83	26.6941	-3.36213	0.0081596	0.0265943
KEGG_ETHER_LIPID_METABOLISM	31	28.7292	-3.30688	0.0912509	0.157219
KEGG_FATTY_ACID_METABOLISM	41	-34.8321	-3.22264	0.0830809	0.147198
KEGG_FC_EPSILON_RI_SIGNALING_PATHWAY	73	37.8474	-3.38109	0.000169546	0.00113853
KEGG_FC_GAMMA_R_MEDIATED_PHAGOCYTOSIS	94	32.5682	-3.39473	0.00124075	0.00623918
KEGG_FOCAL_ADHESION	190	55.5831	-3.68472	3.69393e-12	2.16711e-10
KEGG_FRUCTOSE_AND_MANNOSE_METABOLISM	31	38.6904	-3.31826	0.0208807	0.0502163
KEGG_GALACTOSE_METABOLISM	25	42.678	-3.31264	0.0508751	0.0994891
KEGG_GAP_JUNCTION	87	34.4315	-3.39142	0.00038569	0.00226271
KEGG_GLIOMA	63	23.7742	-3.33318	0.0361144	0.0765799
KEGG_GLUTATHIONE_METABOLISM	46	-22.4884	-3.23775	0.334046	0.408279
KEGG_GLYCEROLIPID_METABOLISM	46	38.4925	-3.34115	0.00934013	0.0283425
KEGG_GLYCEROPHOSPHOLIPID_METABOLISM	72	38.7204	-3.38188	0.00132964	0.00650044
KEGG_GLYCINE_SERINE_AND_THREONINE_METABOLISM	28	-35.4592	-3.23713	0.0920091	0.157219
KEGG_GLYCOLYSIS_GLUCONEOGENESIS	57	28.4725	-3.33706	0.0255339	0.0576149
KEGG_GLYCOSAMINOGLYCAN_BIOSYNTHESIS_CHONDROITIN_SULFATE	21	20.2798	-3.28855	0.300917	0.378295
KEGG_GLYCOSAMINOGLYCAN_BIOSYNTHESIS_HEPARAN_SULFATE	24	11.8465	-3.2837	0.400993	0.476856
KEGG_GLYCOSAMINOGLYCAN_BIOSYNTHESIS_KERATAN_SULFATE	15	-36.8429	-3.25179	0.275731	0.351657
KEGG_GLYCOSAMINOGLYCAN_DEGRADATION	20	61.7262	-3.31821	0.0105543	0.0304518
KEGG_GLYCOSPHINGOLIPID_BIOSYNTHESIS_GANGLIO_SERIES	15	60.1238	-3.30535	0.0195738	0.047847
KEGG_GLYCOSPHINGOLIPID_BIOSYNTHESIS_LACTO_AND_NEOLACTO_SERIES	23	28.3422	-3.29711	0.179585	0.254895
KEGG_GLYCOSYLPHOSPHATIDYLINOSITOL_GPI_ANCHOR_BIOSYNTHESIS	23	19.98	-3.29003	0.387996	0.464539
KEGG_GLYOXYLATE_AND_DICARBOXYLATE_METABOLISM	16	-60.1167	-3.23684	0.0588399	0.112563
KEGG_GNRH_SIGNALING_PATHWAY	95	45.3328	-3.44084	4.59963e-06	5.39689e-05
KEGG_GRAFT_VERSUS_HOST_DISEASE	36	-22.9022	-3.24429	0.219514	0.301832
KEGG_HEDGEHOG_SIGNALING_PATHWAY	55	5.67423	-3.28847	0.586153	0.648824
KEGG_HEMATOPOIETIC_CELL_LINEAGE	79	28.0893	-3.36177	0.00610859	0.0215022
KEGG_HISTIDINE_METABOLISM	26	-21.0199	-3.25334	0.485405	0.547636
KEGG_HOMOLOGOUS_RECOMBINATION	27	-44.7758	-3.22906	0.101722	0.165635
KEGG_HUNTINGTONS_DISEASE	161	-28.3047	-3.12113	0.00519991	0.0190663
KEGG_HYPERTROPHIC_CARDIOMYOPATHY_HCM	80	59.8743	-3.45677	3.63307e-06	4.56729e-05
KEGG_INOSITOL_PHOSPHATE_METABOLISM	53	47.9405	-3.37041	0.000366163	0.00222223
KEGG_INSULIN_SIGNALING_PATHWAY	129	29.0744	-3.42461	0.000990616	0.0051279
KEGG_INTESTINAL_IMMUNE_NETWORK_FOR_IGA_PRODUCTION	43	-8.70579	-3.26172	0.738743	0.775073
KEGG_JAK_STAT_SIGNALING_PATHWAY	118	19.4141	-3.36926	0.0147739	0.0400033
KEGG_LEISHMANIA_INFECTION	67	8.06124	-3.29834	0.385151	0.464291
KEGG_LEUKOCYTE_TRANSENDOTHELIAL_MIGRATION	105	26.9643	-3.38761	0.00887016	0.0273886
KEGG_LINOLEIC_ACID_METABOLISM	27	40.0355	-3.3134	0.0102047	0.0299337
KEGG_LONG_TERM_DEPRESSION	66	29.5628	-3.35027	0.00243932	0.00996444
KEGG_LONG_TERM_POTENTIATION	64	22.3641	-3.33085	0.0399124	0.0807423
KEGG_LYSINE_DEGRADATION	42	-35.1771	-3.22094	0.0962299	0.162851
KEGG_LYSOSOME	113	40.0212	-3.4511	5.36738e-07	8.54804e-06
KEGG_MAPK_SIGNALING_PATHWAY	251	17.6146	-3.46504	0.00194273	0.00876719
KEGG_MATURITY_ONSET_DIABETES_OF_THE_YOUNG	25	44.4154	-3.31424	0.0158009	0.041438
KEGG_MELANOGENESIS	100	21.0505	-3.36016	0.0151013	0.04027
KEGG_MELANOMA	66	22.3046	-3.3326	0.0500157	0.0989075
KEGG_METABOLISM_OF_XENOBIOTICS_BY_CYTOCHROME_P450	64	26.0328	-3.33951	0.0392368	0.0802986
KEGG_MISMATCH_REPAIR	22	-89.0261	-3.20085	0.0050644	0.0189646
KEGG_MTOR_SIGNALING_PATHWAY	48	30.6745	-3.3304	0.0530877	0.102675
KEGG_N_GLYCAN_BIOSYNTHESIS	45	-32.0236	-3.22264	0.0752169	0.137898
KEGG_NATURAL_KILLER_CELL_MEDIATED_CYTOTOXICITY	113	17.0576	-3.35522	0.0390972	0.0802986
KEGG_NEUROACTIVE_LIGAND_RECEPTOR_INTERACTION	230	26.4913	-3.52438	1.65192e-05	0.000161521
KEGG_NEUROTROPHIN_SIGNALING_PATHWAY	119	1.83414	-3.29279	0.635757	0.691392
KEGG_NICOTINATE_AND_NICOTINAMIDE_METABOLISM	21	4.14838	-3.27607	0.773429	0.800726
KEGG_NITROGEN_METABOLISM	21	6.78222	-3.27811	0.739843	0.775073
KEGG_NOD_LIKE_RECEPTOR_SIGNALING_PATHWAY	59	17.0496	-3.31455	0.0990853	0.165635
KEGG_NON_SMALL_CELL_LUNG_CANCER	52	12.8666	-3.30127	0.303911	0.37935
KEGG_NOTCH_SIGNALING_PATHWAY	46	35.631	-3.3363	0.0160101	0.041438
KEGG_NUCLEOTIDE_EXCISION_REPAIR	41	-87.4435	-3.14315	5.29729e-05	0.000388468
KEGG_O_GLYCAN_BIOSYNTHESIS	25	52.1002	-3.32132	0.0124595	0.0348075
KEGG_OLFACTORY_TRANSDUCTION	65	27.2498	-3.34351	0.00627514	0.021569
KEGG_ONE_CARBON_POOL_BY_FOLATE	17	-61.7134	-3.23375	0.0292099	0.0650752
KEGG_OOCYTE_MEIOSIS	106	-24.4944	-3.18722	0.100216	0.165635
KEGG_OTHER_GLYCAN_DEGRADATION	16	50.9593	-3.30228	0.0438361	0.0876722
KEGG_OXIDATIVE_PHOSPHORYLATION	106	-36.6554	-3.1396	0.000174661	0.00113853
KEGG_P53_SIGNALING_PATHWAY	67	-24.9441	-3.21677	0.146092	0.214269
KEGG_PANCREATIC_CANCER	65	15.1556	-3.31451	0.139074	0.20569
KEGG_PANTOTHENATE_AND_COA_BIOSYNTHESIS	16	15.4793	-3.28138	0.535266	0.596245
KEGG_PARKINSONS_DISEASE	104	-46.9263	-3.10262	1.62257e-05	0.000161521
KEGG_PATHOGENIC_ESCHERICHIA_COLI_INFECTION	54	-4.12888	-3.26862	0.958899	0.969921
KEGG_PATHWAYS_IN_CANCER	313	16.3834	-3.49934	0.00246824	0.00996444
KEGG_PENTOSE_AND_GLUCURONATE_INTERCONVERSIONS	22	8.86	-3.28016	0.670883	0.719972
KEGG_PENTOSE_PHOSPHATE_PATHWAY	22	46.3736	-3.31056	0.0369938	0.0775108
KEGG_PEROXISOME	76	-21.6169	-3.21888	0.156635	0.225966
KEGG_PHENYLALANINE_METABOLISM	15	-18.0311	-3.26218	0.703182	0.745543
KEGG_PHOSPHATIDYLINOSITOL_SIGNALING_SYSTEM	74	47.3552	-3.40857	2.23513e-05	0.000207044
KEGG_PORPHYRIN_AND_CHLOROPHYLL_METABOLISM	34	-29.742	-3.23717	0.232761	0.315123
KEGG_PPAR_SIGNALING_PATHWAY	67	6.42677	-3.2943	0.501484	0.562174
KEGG_PRIMARY_BILE_ACID_BIOSYNTHESIS	16	-25.5067	-3.25723	0.434618	0.499952
KEGG_PRIMARY_IMMUNODEFICIENCY	29	-26.4136	-3.24561	0.330088	0.406263
KEGG_PRION_DISEASES	32	2.12811	-3.2767	0.786569	0.809568
KEGG_PROGESTERONE_MEDIATED_OOCYTE_MATURATION	79	7.84286	-3.30274	0.42361	0.490496
KEGG_PROPANOATE_METABOLISM	32	-30.3735	-3.23838	0.177603	0.254131
KEGG_PROSTATE_CANCER	85	9.53767	-3.31052	0.299857	0.378295
KEGG_PROTEASOME	42	-54.6433	-3.19081	4.58695e-05	0.000351001
KEGG_PROTEIN_EXPORT	23	-108.755	-3.18098	5.47618e-06	6.0238e-05
KEGG_PROXIMAL_TUBULE_BICARBONATE_RECLAMATION	21	-6.63584	-3.26773	0.896498	0.912044
KEGG_PURINE_METABOLISM	144	-14.806	-3.20888	0.250366	0.331311
KEGG_PYRIMIDINE_METABOLISM	88	-43.9588	-3.13815	0.00537772	0.0193159
KEGG_PYRUVATE_METABOLISM	38	-49.2415	-3.20596	0.0135919	0.0373777
KEGG_REGULATION_OF_ACTIN_CYTOSKELETON	197	36.3472	-3.55963	5.82821e-07	8.54804e-06
KEGG_REGULATION_OF_AUTOPHAGY	20	16.6493	-3.28501	0.451879	0.516433
KEGG_RENAL_CELL_CARCINOMA	65	18.5468	-3.32264	0.0612714	0.115954
KEGG_RETINOL_METABOLISM	55	19.4212	-3.31635	0.123745	0.187751
KEGG_RIBOFLAVIN_METABOLISM	15	-38.8413	-3.25069	0.273337	0.351148
KEGG_RIBOSOME	81	-108.123	-2.95687	1.19311e-22	2.09988e-20
KEGG_RIG_I_LIKE_RECEPTOR_SIGNALING_PATHWAY	52	15.2235	-3.30579	0.23776	0.319433
KEGG_RNA_DEGRADATION	57	-61.4339	-3.14808	0.00153746	0.00731333
KEGG_RNA_POLYMERASE	28	-76.2723	-3.19504	0.00169906	0.00786934
KEGG_SELENOAMINO_ACID_METABOLISM	26	-40.4673	-3.23471	0.222576	0.303669
KEGG_SMALL_CELL_LUNG_CANCER	80	20.7521	-3.34126	0.106271	0.166997
KEGG_SNARE_INTERACTIONS_IN_VESICULAR_TRANSPORT	36	8.4681	-3.28591	0.40802	0.477171
KEGG_SPHINGOLIPID_METABOLISM	38	13.1038	-3.29326	0.357453	0.433874
KEGG_SPLICEOSOME	118	-113.632	-2.78903	4.78435e-18	4.21022e-16
KEGG_STARCH_AND_SUCROSE_METABOLISM	47	51.9703	-3.36604	0.00236287	0.00996444
KEGG_STEROID_HORMONE_BIOSYNTHESIS	49	23.0794	-3.31793	0.104463	0.165635
KEGG_SYSTEMIC_LUPUS_ERYTHEMATOSUS	99	-51.1358	-3.09532	0.000203046	0.00127629
KEGG_T_CELL_RECEPTOR_SIGNALING_PATHWAY	101	7.73266	-3.31138	0.26722	0.348376
KEGG_TASTE_TRANSDUCTION	32	28.1231	-3.30735	0.150738	0.219256
KEGG_TERPENOID_BACKBONE_BIOSYNTHESIS	15	-61.542	-3.23815	0.0320713	0.0691572
KEGG_TGF_BETA_SIGNALING_PATHWAY	85	-16.4395	-3.22901	0.311029	0.385501
KEGG_THYROID_CANCER	29	31.3444	-3.30731	0.0789177	0.14173
KEGG_TIGHT_JUNCTION	125	28.2586	-3.41603	0.00222454	0.00978797
KEGG_TOLL_LIKE_RECEPTOR_SIGNALING_PATHWAY	83	19.8024	-3.34102	0.0319281	0.0691572
KEGG_TRYPTOPHAN_METABOLISM	36	-32.4835	-3.23158	0.0779183	0.141378
KEGG_TYPE_I_DIABETES_MELLITUS	40	-19.4448	-3.24649	0.409391	0.477171
KEGG_TYPE_II_DIABETES_MELLITUS	44	51.4975	-3.35915	0.000553586	0.00304472
KEGG_TYROSINE_METABOLISM	39	-2.97641	-3.27076	0.987445	0.987445
KEGG_UBIQUITIN_MEDIATED_PROTEOLYSIS	126	-16.6513	-3.208	0.197825	0.275743
KEGG_VALINE_LEUCINE_AND_ISOLEUCINE_DEGRADATION	42	-49.2102	-3.19922	0.0185745	0.0467016
KEGG_VASCULAR_SMOOTH_MUSCLE_CONTRACTION	110	51.3174	-3.49219	1.84975e-07	3.61729e-06
KEGG_VASOPRESSIN_REGULATED_WATER_REABSORPTION	41	31.2946	-3.32256	0.0621418	0.116351
KEGG_VEGF_SIGNALING_PATHWAY	72	36.2034	-3.3752	0.0006812	0.00363307
KEGG_VIBRIO_CHOLERAE_INFECTION	49	14.617	-3.30265	0.246396	0.328528
KEGG_VIRAL_MYOCARDITIS	66	-8.21061	-3.25831	0.747092	0.778037
KEGG_WNT_SIGNALING_PATHWAY	144	1.9804	-3.29831	0.595661	0.655227

## Sheet: Fibroblast-vs-Skin
Pathway	Number of genes in the pathway	Mean of in-degree difference for genes in the pathway	Mean of in-degree difference for genes not in the pathway	p.value	FDR
KEGG_ABC_TRANSPORTERS	42	34.9263	-3.25478	0.0795175	0.309334
KEGG_ACUTE_MYELOID_LEUKEMIA	53	56.2487	-3.31193	0.00639082	0.0803418
KEGG_ADHERENS_JUNCTION	72	-7.48257	-3.18438	0.79817	0.902912
KEGG_ADIPOCYTOKINE_SIGNALING_PATHWAY	64	37.864	-3.2927	0.0350699	0.225073
KEGG_ALANINE_ASPARTATE_AND_GLUTAMATE_METABOLISM	31	-14.5176	-3.18284	0.697021	0.842843
KEGG_ALDOSTERONE_REGULATED_SODIUM_REABSORPTION	39	29.3188	-3.2425	0.124619	0.384788
KEGG_ALLOGRAFT_REJECTION	32	-58.7614	-3.13026	0.0592412	0.260661
KEGG_ALPHA_LINOLENIC_ACID_METABOLISM	17	45.0163	-3.22595	0.166074	0.423608
KEGG_ALZHEIMERS_DISEASE	146	-27.4023	-3.06501	0.0565486	0.260661
KEGG_AMINO_SUGAR_AND_NUCLEOTIDE_SUGAR_METABOLISM	42	-4.39073	-3.19392	0.961954	0.968259
KEGG_AMINOACYL_TRNA_BIOSYNTHESIS	40	33.5731	-3.24997	0.147143	0.3958
KEGG_AMYOTROPHIC_LATERAL_SCLEROSIS_ALS	51	26.0941	-3.25084	0.197405	0.463895
KEGG_ANTIGEN_PROCESSING_AND_PRESENTATION	63	-18.4017	-3.16043	0.427426	0.683881
KEGG_APOPTOSIS	78	18.7752	-3.25901	0.208743	0.463895
KEGG_ARACHIDONIC_ACID_METABOLISM	54	18.1742	-3.23832	0.210436	0.463895
KEGG_ARGININE_AND_PROLINE_METABOLISM	46	-27.4385	-3.15466	0.292779	0.554077
KEGG_ARRHYTHMOGENIC_RIGHT_VENTRICULAR_CARDIOMYOPATHY_ARVC	71	-23.8388	-3.14169	0.133753	0.38591
KEGG_ASCORBATE_AND_ALDARATE_METABOLISM	20	-38.1683	-3.17001	0.135953	0.385932
KEGG_ASTHMA	24	-46.5773	-3.15742	0.226676	0.463895
KEGG_AUTOIMMUNE_THYROID_DISEASE	34	-35.1449	-3.15574	0.223672	0.463895
KEGG_AXON_GUIDANCE	123	-7.06167	-3.17819	0.781161	0.902412
KEGG_B_CELL_RECEPTOR_SIGNALING_PATHWAY	71	9.97251	-3.23026	0.431901	0.684816
KEGG_BASAL_CELL_CARCINOMA	55	-6.28961	-3.18949	0.876376	0.941243
KEGG_BASAL_TRANSCRIPTION_FACTORS	31	-20.26	-3.17628	0.53993	0.754188
KEGG_BASE_EXCISION_REPAIR	33	-43.0931	-3.14726	0.163984	0.423608
KEGG_BETA_ALANINE_METABOLISM	21	-34.1578	-3.17182	0.211185	0.463895
KEGG_BIOSYNTHESIS_OF_UNSATURATED_FATTY_ACIDS	22	-16.5122	-3.18498	0.697107	0.842843
KEGG_BLADDER_CANCER	40	5.0309	-3.20789	0.742403	0.882858
KEGG_BUTANOATE_METABOLISM	33	-41.4244	-3.14929	0.0456081	0.258937
KEGG_CALCIUM_SIGNALING_PATHWAY	163	-14.9796	-3.12466	0.307063	0.562949
KEGG_CARDIAC_MUSCLE_CONTRACTION	67	-14.2221	-3.16851	0.476988	0.723705
KEGG_CELL_ADHESION_MOLECULES_CAMS	122	-29.1395	-3.07877	0.0428968	0.251661
KEGG_CELL_CYCLE	121	-87.4538	-2.81892	8.83704e-09	1.55532e-06
KEGG_CHEMOKINE_SIGNALING_PATHWAY	179	1.96555	-3.22999	0.650721	0.835601
KEGG_CHRONIC_MYELOID_LEUKEMIA	70	47.372	-3.32636	0.00596666	0.0803418
KEGG_CITRATE_CYCLE_TCA_CYCLE	28	-49.9476	-3.14755	0.145577	0.3958
KEGG_COLORECTAL_CANCER	60	-8.09638	-3.18492	0.80608	0.902912
KEGG_COMPLEMENT_AND_COAGULATION_CASCADES	66	-21.3979	-3.15145	0.299759	0.555342
KEGG_CYSTEINE_AND_METHIONINE_METABOLISM	32	-60.3284	-3.12841	0.0571457	0.260661
KEGG_CYTOKINE_CYTOKINE_RECEPTOR_INTERACTION	221	-8.4001	-3.1531	0.572016	0.784106
KEGG_CYTOSOLIC_DNA_SENSING_PATHWAY	41	42.5651	-3.26491	0.0559131	0.260661
KEGG_DILATED_CARDIOMYOPATHY	86	-18.4118	-3.14746	0.278562	0.532902
KEGG_DNA_REPLICATION	34	-106.75	-3.06604	4.85004e-05	0.00213402
KEGG_DORSO_VENTRAL_AXIS_FORMATION	24	29.0974	-3.22431	0.262445	0.515911
KEGG_DRUG_METABOLISM_CYTOCHROME_P450	63	-2.14183	-3.19822	0.937413	0.968259
KEGG_DRUG_METABOLISM_OTHER_ENZYMES	44	13.6624	-3.22311	0.381223	0.648762
KEGG_ECM_RECEPTOR_INTERACTION	81	-28.3017	-3.12071	0.0839901	0.309334
KEGG_ENDOCYTOSIS	174	49.4148	-3.5348	2.94481e-05	0.00172762
KEGG_ENDOMETRIAL_CANCER	49	37.84	-3.26989	0.0539847	0.260661
KEGG_EPITHELIAL_CELL_SIGNALING_IN_HELICOBACTER_PYLORI_INFECTION	62	0.749152	-3.20479	0.846732	0.923426
KEGG_ERBB_SIGNALING_PATHWAY	83	25.1506	-3.28261	0.0532778	0.260661
KEGG_ETHER_LIPID_METABOLISM	31	-5.94811	-3.19262	0.90593	0.954752
KEGG_FATTY_ACID_METABOLISM	41	-21.6846	-3.16783	0.389381	0.648762
KEGG_FC_EPSILON_RI_SIGNALING_PATHWAY	73	20.0941	-3.2585	0.164065	0.423608
KEGG_FC_GAMMA_R_MEDIATED_PHAGOCYTOSIS	94	19.2	-3.2735	0.119741	0.376329
KEGG_FOCAL_ADHESION	190	-24.8222	-3.0435	0.0346372	0.225073
KEGG_FRUCTOSE_AND_MANNOSE_METABOLISM	31	11.811	-3.21291	0.574714	0.784106
KEGG_GALACTOSE_METABOLISM	25	23.3551	-3.22022	0.393321	0.648762
KEGG_GAP_JUNCTION	87	2.20016	-3.2131	0.725233	0.868307
KEGG_GLIOMA	63	9.53312	-3.22535	0.488008	0.724472
KEGG_GLUTATHIONE_METABOLISM	46	-12.3423	-3.18026	0.636638	0.835601
KEGG_GLYCEROLIPID_METABOLISM	46	14.3944	-3.22559	0.462263	0.71367
KEGG_GLYCEROPHOSPHOLIPID_METABOLISM	72	13.7456	-3.24077	0.394418	0.648762
KEGG_GLYCINE_SERINE_AND_THREONINE_METABOLISM	28	6.33508	-3.2056	0.659935	0.835601
KEGG_GLYCOLYSIS_GLUCONEOGENESIS	57	-7.93754	-3.1858	0.784483	0.902412
KEGG_GLYCOSAMINOGLYCAN_BIOSYNTHESIS_CHONDROITIN_SULFATE	21	63.3975	-3.24727	0.0843637	0.309334
KEGG_GLYCOSAMINOGLYCAN_BIOSYNTHESIS_HEPARAN_SULFATE	24	28.3235	-3.22363	0.404385	0.658997
KEGG_GLYCOSAMINOGLYCAN_BIOSYNTHESIS_KERATAN_SULFATE	15	-1.39337	-3.19676	0.964476	0.968259
KEGG_GLYCOSAMINOGLYCAN_DEGRADATION	20	47.6753	-3.23323	0.0580683	0.260661
KEGG_GLYCOSPHINGOLIPID_BIOSYNTHESIS_GANGLIO_SERIES	15	36.2558	-3.21756	0.422858	0.682779
KEGG_GLYCOSPHINGOLIPID_BIOSYNTHESIS_LACTO_AND_NEOLACTO_SERIES	23	26.5213	-3.22094	0.469466	0.718487
KEGG_GLYCOSYLPHOSPHATIDYLINOSITOL_GPI_ANCHOR_BIOSYNTHESIS	23	83.5306	-3.26923	0.0260052	0.208042
KEGG_GLYOXYLATE_AND_DICARBOXYLATE_METABOLISM	16	16.6614	-3.20747	0.531332	0.748116
KEGG_GNRH_SIGNALING_PATHWAY	95	16.0125	-3.26315	0.225732	0.463895
KEGG_GRAFT_VERSUS_HOST_DISEASE	36	-48.9737	-3.13504	0.0480033	0.260661
KEGG_HEDGEHOG_SIGNALING_PATHWAY	55	8.46091	-3.21941	0.523961	0.748116
KEGG_HEMATOPOIETIC_CELL_LINEAGE	79	-40.0594	-3.08829	0.00881133	0.0925689
KEGG_HISTIDINE_METABOLISM	26	-9.73011	-3.18951	0.814494	0.902912
KEGG_HOMOLOGOUS_RECOMBINATION	27	-97.374	-3.1021	0.00332372	0.0531796
KEGG_HUNTINGTONS_DISEASE	161	-33.5201	-3.01504	0.00859681	0.0925689
KEGG_HYPERTROPHIC_CARDIOMYOPATHY_HCM	80	-20.0756	-3.14593	0.216534	0.463895
KEGG_INOSITOL_PHOSPHATE_METABOLISM	53	35.9398	-3.27224	0.105136	0.346564
KEGG_INSULIN_SIGNALING_PATHWAY	129	14.1665	-3.27858	0.203671	0.463895
KEGG_INTESTINAL_IMMUNE_NETWORK_FOR_IGA_PRODUCTION	43	-33.2037	-3.14821	0.18728	0.457796
KEGG_JAK_STAT_SIGNALING_PATHWAY	118	18.2428	-3.28926	0.106548	0.346564
KEGG_LEISHMANIA_INFECTION	67	-7.50421	-3.18512	0.815699	0.902912
KEGG_LEUKOCYTE_TRANSENDOTHELIAL_MIGRATION	105	-20.2332	-3.12968	0.206007	0.463895
KEGG_LINOLEIC_ACID_METABOLISM	27	33.1933	-3.23196	0.148425	0.3958
KEGG_LONG_TERM_DEPRESSION	66	9.17629	-3.22589	0.451159	0.70269
KEGG_LONG_TERM_POTENTIATION	64	-33.2554	-3.12481	0.128621	0.38591
KEGG_LYSINE_DEGRADATION	42	7.09142	-3.21169	0.684525	0.842843
KEGG_LYSOSOME	113	68.3852	-3.49466	1.80663e-05	0.00158983
KEGG_MAPK_SIGNALING_PATHWAY	251	14.6791	-3.36241	0.0613291	0.263266
KEGG_MATURITY_ONSET_DIABETES_OF_THE_YOUNG	25	14.8925	-3.21242	0.491459	0.724472
KEGG_MELANOGENESIS	100	-26.4965	-3.10971	0.108301	0.346564
KEGG_MELANOMA	66	-2.40925	-3.19768	0.962899	0.968259
KEGG_METABOLISM_OF_XENOBIOTICS_BY_CYTOCHROME_P450	64	-9.44809	-3.18101	0.654607	0.835601
KEGG_MISMATCH_REPAIR	22	-117.557	-3.10311	0.00166199	0.0325011
KEGG_MTOR_SIGNALING_PATHWAY	48	38.4435	-3.26945	0.0973638	0.329539
KEGG_N_GLYCAN_BIOSYNTHESIS	45	20.4173	-3.23493	0.321466	0.577204
KEGG_NATURAL_KILLER_CELL_MEDIATED_CYTOTOXICITY	113	4.83874	-3.22932	0.531262	0.748116
KEGG_NEUROACTIVE_LIGAND_RECEPTOR_INTERACTION	230	-18.3447	-3.06646	0.093448	0.322487
KEGG_NEUROTROPHIN_SIGNALING_PATHWAY	119	12.736	-3.26584	0.313568	0.568948
KEGG_NICOTINATE_AND_NICOTINAMIDE_METABOLISM	21	2.9093	-3.20049	0.800838	0.902912
KEGG_NITROGEN_METABOLISM	21	9.68992	-3.20573	0.692279	0.842843
KEGG_NOD_LIKE_RECEPTOR_SIGNALING_PATHWAY	59	17.9642	-3.24181	0.240399	0.480797
KEGG_NON_SMALL_CELL_LUNG_CANCER	52	37.274	-3.27336	0.0544501	0.260661
KEGG_NOTCH_SIGNALING_PATHWAY	46	68.094	-3.31665	0.00219953	0.0387118
KEGG_NUCLEOTIDE_EXCISION_REPAIR	41	-60.6269	-3.10899	0.0147242	0.136393
KEGG_O_GLYCAN_BIOSYNTHESIS	25	7.70023	-3.2058	0.681091	0.842843
KEGG_OLFACTORY_TRANSDUCTION	65	25.5092	-3.26459	0.0875699	0.314537
KEGG_ONE_CARBON_POOL_BY_FOLATE	17	-14.21	-3.18887	0.80297	0.902912
KEGG_OOCYTE_MEIOSIS	106	-58.7346	-2.97828	0.000649759	0.0142947
KEGG_OTHER_GLYCAN_DEGRADATION	16	85.7718	-3.24818	0.0813895	0.309334
KEGG_OXIDATIVE_PHOSPHORYLATION	106	-48.5406	-3.0182	0.00064921	0.0142947
KEGG_P53_SIGNALING_PATHWAY	67	2.5102	-3.20987	0.764961	0.897554
KEGG_PANCREATIC_CANCER	65	8.07504	-3.22279	0.582772	0.788983
KEGG_PANTOTHENATE_AND_COA_BIOSYNTHESIS	16	2.28939	-3.199	0.849972	0.923426
KEGG_PARKINSONS_DISEASE	104	-56.8085	-2.9898	0.000200157	0.00704554
KEGG_PATHOGENIC_ESCHERICHIA_COLI_INFECTION	54	-25.7426	-3.15087	0.263818	0.515911
KEGG_PATHWAYS_IN_CANCER	313	-4.51063	-3.18045	0.877068	0.941243
KEGG_PENTOSE_AND_GLUCURONATE_INTERCONVERSIONS	22	-61.2044	-3.14877	0.0239312	0.206281
KEGG_PENTOSE_PHOSPHATE_PATHWAY	22	28.58	-3.22151	0.206394	0.463895
KEGG_PEROXISOME	76	2.96373	-3.21304	0.754053	0.890694
KEGG_PHENYLALANINE_METABOLISM	15	-25.8073	-3.18328	0.528681	0.748116
KEGG_PHOSPHATIDYLINOSITOL_SIGNALING_SYSTEM	74	29.1309	-3.28404	0.0906725	0.319167
KEGG_PORPHYRIN_AND_CHLOROPHYLL_METABOLISM	34	-1.6701	-3.19768	0.942306	0.968259
KEGG_PPAR_SIGNALING_PATHWAY	67	-29.5412	-3.13065	0.144116	0.3958
KEGG_PRIMARY_BILE_ACID_BIOSYNTHESIS	16	-6.49181	-3.19383	0.924871	0.968259
KEGG_PRIMARY_IMMUNODEFICIENCY	29	-4.83072	-3.19402	0.94413	0.968259
KEGG_PRION_DISEASES	32	9.41627	-3.21064	0.48228	0.724472
KEGG_PROGESTERONE_MEDIATED_OOCYTE_MATURATION	79	-25.8799	-3.12963	0.192934	0.463895
KEGG_PROPANOATE_METABOLISM	32	-32.2137	-3.16156	0.296749	0.555342
KEGG_PROSTATE_CANCER	85	-5.39683	-3.18886	0.888205	0.947419
KEGG_PROTEASOME	42	-31.9604	-3.15124	0.177933	0.441074
KEGG_PROTEIN_EXPORT	23	-81.8293	-3.12916	0.0335798	0.225073
KEGG_PROXIMAL_TUBULE_BICARBONATE_RECLAMATION	21	-80.4655	-3.13601	0.0379607	0.230382
KEGG_PURINE_METABOLISM	144	-12.4363	-3.14654	0.441162	0.693254
KEGG_PYRIMIDINE_METABOLISM	88	3.99705	-3.21914	0.682438	0.842843
KEGG_PYRUVATE_METABOLISM	38	-37.4377	-3.14782	0.133234	0.38591
KEGG_REGULATION_OF_ACTIN_CYTOSKELETON	197	-22.0545	-3.05806	0.065867	0.276014
KEGG_REGULATION_OF_AUTOPHAGY	20	-34.2202	-3.17292	0.390629	0.648762
KEGG_RENAL_CELL_CARCINOMA	65	-10.4334	-3.17841	0.699177	0.842843
KEGG_RETINOL_METABOLISM	55	5.75396	-3.21392	0.659001	0.835601
KEGG_RIBOFLAVIN_METABOLISM	15	-73.5416	-3.15692	0.21511	0.463895
KEGG_RIBOSOME	81	-30.1577	-3.11516	0.0752123	0.300849
KEGG_RIG_I_LIKE_RECEPTOR_SIGNALING_PATHWAY	52	50.0598	-3.29787	0.0246131	0.206281
KEGG_RNA_DEGRADATION	57	-46.7094	-3.10431	0.0317059	0.225073
KEGG_RNA_POLYMERASE	28	41.6655	-3.24204	0.17246	0.433613
KEGG_SELENOAMINO_ACID_METABOLISM	26	32.0632	-3.22953	0.268861	0.519995
KEGG_SMALL_CELL_LUNG_CANCER	80	12.1276	-3.24101	0.358467	0.630902
KEGG_SNARE_INTERACTIONS_IN_VESICULAR_TRANSPORT	36	11.8076	-3.21567	0.530729	0.748116
KEGG_SPHINGOLIPID_METABOLISM	38	82.4946	-3.31576	0.004735	0.0694467
KEGG_SPLICEOSOME	118	-42.9966	-3.02219	0.00894132	0.0925689
KEGG_STARCH_AND_SUCROSE_METABOLISM	47	-29.9235	-3.14946	0.129561	0.38591
KEGG_STEROID_HORMONE_BIOSYNTHESIS	49	6.78968	-3.21381	0.646481	0.835601
KEGG_SYSTEMIC_LUPUS_ERYTHEMATOSUS	99	1.19074	-3.21181	0.774243	0.902412
KEGG_T_CELL_RECEPTOR_SIGNALING_PATHWAY	101	-11.6967	-3.16405	0.564884	0.782831
KEGG_TASTE_TRANSDUCTION	32	2.79502	-3.20283	0.837843	0.921627
KEGG_TERPENOID_BACKBONE_BIOSYNTHESIS	15	-53.0874	-3.16821	0.22242	0.463895
KEGG_TGF_BETA_SIGNALING_PATHWAY	85	-39.4557	-3.08199	0.0133681	0.13071
KEGG_THYROID_CANCER	29	0.117191	-3.19931	0.901866	0.954752
KEGG_TIGHT_JUNCTION	125	8.8988	-3.25166	0.390508	0.648762
KEGG_TOLL_LIKE_RECEPTOR_SIGNALING_PATHWAY	83	33.1589	-3.30714	0.0296418	0.225073
KEGG_TRYPTOPHAN_METABOLISM	36	-19.2008	-3.17454	0.493958	0.724472
KEGG_TYPE_I_DIABETES_MELLITUS	40	-52.5024	-3.12308	0.0358071	0.225073
KEGG_TYPE_II_DIABETES_MELLITUS	44	18.8061	-3.23145	0.238532	0.480797
KEGG_TYROSINE_METABOLISM	39	34.4169	-3.24982	0.0743853	0.300849
KEGG_UBIQUITIN_MEDIATED_PROTEOLYSIS	126	4.15066	-3.22999	0.624907	0.835601
KEGG_VALINE_LEUCINE_AND_ISOLEUCINE_DEGRADATION	42	-68.1506	-3.09522	0.000623782	0.0142947
KEGG_VASCULAR_SMOOTH_MUSCLE_CONTRACTION	110	-14.8901	-3.14824	0.3768	0.648762
KEGG_VASOPRESSIN_REGULATED_WATER_REABSORPTION	41	-4.35995	-3.19401	0.966397	0.968259
KEGG_VEGF_SIGNALING_PATHWAY	72	5.08384	-3.21776	0.640363	0.835601
KEGG_VIBRIO_CHOLERAE_INFECTION	49	-12.392	-3.17916	0.653409	0.835601
KEGG_VIRAL_MYOCARDITIS	66	-2.49026	-3.19749	0.968259	0.968259
KEGG_WNT_SIGNALING_PATHWAY	144	-15.7121	-3.12909	0.324677	0.577204
