# Supplementary material for: Regulatory network changes between cell lines and their tissues of origin
Source: BMC Genomics. 2017 Sep 12;18:723. doi: 10.1186/s12864-017-4111-x (PMC5596945; doi:10.1186/s12864-017-4111-x)
Supplement: Supplementary file 11 — List of genes in the KEGG cell cycle pathway that are found expressed in our data set. (XLSX 27 kb) [file 12864_2017_4111_MOESM11_ESM.xlsx]

## Sheet: Sheet1
ABL1
ANAPC1
ANAPC10
ANAPC11
ANAPC13
ANAPC2
ANAPC4
ANAPC5
ANAPC7
ATM
ATR
BUB1
BUB1B
BUB3
CCNA1
CCNA2
CCNB1
CCNB2
CCND1
CCND2
CCND3
CCNE1
CCNE2
CCNH
CDC14A
CDC14B
CDC16
CDC20
CDC23
CDC25A
CDC25B
CDC25C
CDC26
CDC27
CDC45
CDC6
CDC7
CDK1
CDK2
CDK4
CDK6
CDK7
CDKN1A
CDKN1B
CDKN1C
CDKN2A
CDKN2B
CDKN2C
CDKN2D
CHEK1
CHEK2
CREBBP
CUL1
DBF4
E2F1
E2F2
E2F3
E2F4
E2F5
EP300
ESPL1
FZR1
GADD45A
GADD45B
GADD45G
GSK3B
HDAC1
HDAC2
MAD1L1
MAD2L1
MAD2L2
MCM2
MCM3
MCM4
MCM5
MCM6
MCM7
MDM2
MYC
ORC1
ORC2
ORC3
ORC4
ORC5
ORC6
PCNA
PKMYT1
PLK1
PRKDC
PTTG1
PTTG2
RAD21
RB1
RBL1
RBL2
RBX1
SFN
SKP1
SKP2
SMAD2
SMAD3
SMAD4
SMC1B
SMC3
STAG1
TFDP1
TFDP2
TGFB1
TGFB2
TGFB3
TP53
TTK
WEE1
WEE2
YWHAB
YWHAE
YWHAG
YWHAH
YWHAQ
YWHAZ
ZBTB17
